# Supplementary material for: Computationally inferred cell-type specific epigenome-wide DNA methylation analysis unveils distinct methylation patterns among immune cells for HIV infection in three cohorts
Source: PLoS Pathog. 2024 Mar 11;20(3):e1012063. doi: 10.1371/journal.ppat.1012063 (PMC10957090; doi:10.1371/journal.ppat.1012063)
Supplement: S1 Table — (XLSX) [file ppat.1012063.s001.xlsx]

## Sheet: sTable 1
Supplemental Table 1	Demographic and clinical characteristics of the study cohorts
Variable	Cohort 1: VACS (N=718)			Cohort 2: WIHS (N=436)			Cohort 3: GSE217633† (N=228)
	HIV+ (N=614)	HIV- (N=104)	p*	HIV+(N=245)	HIV- (N=191)	p*	HIV+(N=184)	HIV- (N=44)	p*
Age (Mean ± SD)	49.4 ± 7.6	51 ± 8.6	0.05	44.6 ± 9.0	39.8 ± 9.8	2e-07	38.1 ± 8.5	39 ± 8.8	0.27
Sex (%)
male	100	100	1	0	0	1	89.1	84	0.001
female	0	0	1	100	100	1	10.9	16	0.001
Race (N, %)
AA	528, 86	64, 61.5	3.3e-08	119, 48.6	99, 51.8	0.12	22, 12	-	-
EA	58, 9.4	26, 25	4e-05	126, 51.4	92, 48.2	0.24	153, 83.1	-	-
Other	28, 4.6	14, 13.5	0.001	0	0	1	9, 4.9	-	-
Log10 Viral Load (Mean ± SD)	2.7 ± 1.2	-	-	2.1 ± 0.6	-	-	4.7 ± 0.5	-	-
ART adherence (N, %)
ART	470, 78.3	-	-	200, 82.6	-	-	-	-	-
non-ART	130, 21.7	-	-	42, 17.4	-	-	-	-	-
Self-reported smoker (N, %)
smoker	361, 59.4	50, 48.5	0.16	149, 61.6	144, 75.4	0.0027	-	-	-
non-smoker	247, 40.6	53, 51.5	0.16	93, 38.4	47, 32.3	0.0027	-	-	-
Self-reported drinker (N, %)
drinker	520, 84.7	88, 84.6	1	79, 32.6	99, 51.8	7.91e-05	-	-	-
non-drinker	94, 15.3	16, 15.4	1	163, 67.4	92, 48.2	7.91e-05	-	-	-
*: HIV+ vs. HIV-
VACS: Veteran Aging Cohort Study
WIHS: Women's Interagency HIV Study
AA: African American
EA: European American
ART: Antiretroviral Therapy
†: Esteban-Cantos et al., Effect of HIV infection and antiretroviral therapy initiation on genome-wide DNA methylation patterns, eBioMedicine, Volume 88, 2023, 104434, ISSN 2352-3964, https://doi.org/10.1016/j.ebiom.2022.104434.
