# Supplementary material for: Computationally inferred cell-type specific epigenome-wide DNA methylation analysis unveils distinct methylation patterns among immune cells for HIV infection in three cohorts
Source: PLoS Pathog. 2024 Mar 11;20(3):e1012063. doi: 10.1371/journal.ppat.1012063 (PMC10957090; doi:10.1371/journal.ppat.1012063)
Supplement: S2 Table — (XLSX) [file ppat.1012063.s002.xlsx]

## Sheet: sTable 2
Supplemental Table 2			Cohort 1: Significant differentially methylated CpG positions between HIV-positive and HIV-negative whole blood in the Veteran Aging Cohort Study
probe	CHR	MAPINFO (genome Build 37)	UCSC_REFGENE_NAME	UCSC_REFGENE_GROUP	RELATION_TO_UCSC_CPG_ISLAND	t value	P value	bonferroni_adj	BH_fdr_adj
cg16411857	16	57023191	NLRC5	TSS1500	Island	-9.42	8.76e-20	3.58e-14	3.58e-14
cg16272981	5	1489889	LPCAT1	Body	Island	-8.32	5.37e-16	2.19e-10	1.1e-10
cg07839457	16	57023022	NLRC5	TSS1500	N_Shore	-8.05	4.17e-15	1.7e-09	5.68e-10
cg02571055	6	158896790	TULP4;TULP4	Body;Body		-7.14	2.63e-12	1.07e-06	2.69e-07
cg08053523	2	220026863	NHEJ1;SLC23A3;SLC23A3;SLC23A3	TSS1500;Body;Body;Body	S_Shore	6.43	2.48e-10	0.000101	2.03e-05
cg08697251	5	1489875	LPCAT1	Body	Island	-6.37	3.61e-10	0.000147	2.22e-05
cg05805445	4	124225943	SPATA5	Body		-6.36	3.8e-10	0.000155	2.22e-05
cg08416875	6	119669226	MAN1A1	Body	N_Shore	-6.25	7.56e-10	0.000309	3.86e-05
cg01245268	17	2771650	RAP1GAP2;RAP1GAP2	Body;Body		-6.15	1.41e-09	0.000576	6.4e-05
cg11429292	12	6888035				6.01	3.17e-09	0.00129	0.000129
cg03957124	6	37016869			S_Shelf	-5.77	1.23e-08	0.00502	0.000457
cg15006973	1	35258933	GJA4	5UTR	S_Shore	5.75	1.41e-08	0.00576	0.00048
cg13427748	15	70767649				-5.67	2.15e-08	0.00878	0.000665
cg03333253	6	44125693	CAPN11	TSS1500		5.66	2.28e-08	0.00931	0.000665
cg03990905	6	43265619	SLC22A7;SLC22A7	TSS1500;TSS1500		5.62	2.89e-08	0.0118	0.000781
cg18808777	6	31431503	HCP5	3UTR		-5.61	3.06e-08	0.0125	0.000781
cg12547807	1	9473751				-5.59	3.38e-08	0.0138	0.00081
cg05376738	1	212923780	NSL1;NSL1	Body;Body		-5.58	3.57e-08	0.0146	0.00081
cg21232015	12	133424221	CHFR;CHFR;CHFR;CHFR;CHFR	Body;Body;Body;Body;Body		-5.55	4.21e-08	0.0172	0.000905
cg16312514	11	70650521	SHANK2	Body		-5.51	5.37e-08	0.0219	0.0011
cg07479001	12	25017635	BCAT1	Body		5.49	5.81e-08	0.0237	0.00113
cg09983546	15	62884068				5.47	6.51e-08	0.0266	0.00121
cg22964469	11	121337508	SORL1	Body		-5.4	9.62e-08	0.0393	0.00165
cg08448751	3	52479601	SEMA3G	TSS1500		5.4	9.71e-08	0.0397	0.00165
cg07379893	1	159902859	IGSF9;IGSF9	Body;Body	S_Shelf	-5.38	1.05e-07	0.0429	0.00171
cg17386181	16	56685902	MT1B	Body		5.37	1.09e-07	0.0445	0.00171
cg02001279	19	940967	ARID3A	Body	Island	-5.36	1.16e-07	0.0474	0.00175
cg25843003	6	31431312	HCP5	3UTR		-5.35	1.27e-07	0.0519	0.00185
cg08752433	12	111016566	PPTC7	Body	N_Shelf	-5.29	1.66e-07	0.0678	0.00234
cg00159243	12	109023799	SELPLG	5UTR		-5.28	1.76e-07	0.0719	0.0024
cg01449341	19	55044295	KIR3DX1	Body		-5.27	1.89e-07	0.0772	0.00249
cg03404662	9	114937740	SUSD1	TSS200	Island	-5.26	1.96e-07	0.08	0.0025
cg17214455	6	32977138	HLA-DOA	Body	S_Shore	-5.22	2.48e-07	0.101	0.00307
cg16664584	1	94454989				5.17	3.08e-07	0.126	0.00369
cg01511232	4	155661929			Island	5.17	3.16e-07	0.129	0.00369
cg23088126	1	207078912	FAIM3;FAIM3;FAIM3	Body;Body;Body	N_Shelf	-5.15	3.53e-07	0.144	0.00391
cg06892907	8	103818062			N_Shore	-5.15	3.54e-07	0.145	0.00391
cg00625963	1	32740034	LCK;LCK	Body;Body	N_Shore	-5.12	4.04e-07	0.165	0.00434
cg06071604	13	100069110				-5.11	4.28e-07	0.175	0.00437
cg14133064	9	5530115	PDCD1LG2	Body		-5.11	4.28e-07	0.175	0.00437
cg00124375	6	31698218	DDAH2	TSS200	Island	-5.09	4.62e-07	0.189	0.0046
cg21813905	8	145067245	GRINA;GRINA	3UTR;3UTR	S_Shore	-5.09	4.79e-07	0.196	0.00466
cg04234631	16	8738441	C16orf68	Body		5.08	4.92e-07	0.201	0.00467
cg00320216	11	128450029	ETS1	5UTR		-5.07	5.13e-07	0.209	0.00476
cg00851028	1	234905772				-5.05	5.93e-07	0.242	0.00532
cg00320765	14	69264333	C14orf181	TSS1500	S_Shore	-5.04	6.08e-07	0.248	0.00532
cg27308682	7	157637500	PTPRN2;PTPRN2;PTPRN2	Body;Body;Body		5.04	6.13e-07	0.25	0.00532
cg19767339	1	63932041	ITGB3BP	Body		-5.03	6.32e-07	0.258	0.00532
cg24414363	22	42336273	CENPM;CENPM;CENPM	TSS200;Body;Body		-5.02	6.58e-07	0.269	0.00532
cg25850998	2	175870336	CHN1;CHN1	TSS200;TSS200	S_Shore	-5.02	6.63e-07	0.271	0.00532
cg03078551	17	41656298				-5.02	6.64e-07	0.271	0.00532
cg14578363	17	42785078	DBF4B;DBF4B	TSS1500;TSS1500	N_Shore	-5	7.43e-07	0.303	0.00572
cg09198200	2	208123481				5	7.47e-07	0.305	0.00572
cg17063632	6	43989118				5	7.56e-07	0.309	0.00572
cg18401376	6	35141132				4.99	7.87e-07	0.321	0.00584
cg03145486	6	32180187	NOTCH4	Body		4.96	8.88e-07	0.363	0.00648
cg15085883	12	68848994				-4.92	1.11e-06	0.453	0.00795
cg15814508	3	150996078	P2RY14;MED12L;P2RY14	1stExon;Body;5UTR		-4.91	1.19e-06	0.486	0.00838
cg18243357	3	55693631	C3orf51;ERC2	TSS200;3UTR		4.9	1.23e-06	0.502	0.00844
cg04441775	16	58045643	C16orf57	Body		4.9	1.24e-06	0.506	0.00844
cg04117404	5	140819300	PCDHGA4;PCDHGA12;PCDHGA11;PCDHGA11;PCDHGA9;PCDHGA1;PCDHGB1;PCDHGB6;PCDHGB3;PCDHGB7;PCDHGA6;PCDHGA8;PCDHGA10;PCDHGA5;PCDHGB4;PCDHGA3;PCDHGA2;PCDHGB2;PCDHGA7;PCDHGB5	Body;Body;Body;Body;Body;Body;Body;Body;Body;Body;Body;Body;Body;Body;Body;Body;Body;Body;Body;Body	N_Shore	4.88	1.35e-06	0.551	0.00902
cg18257485	4	2956627	NOP14	Body	N_Shore	-4.88	1.37e-06	0.559	0.00902
cg07440398	14	99712966	BCL11B;BCL11B	Body;Body	Island	4.87	1.43e-06	0.584	0.0091
cg25194322	1	166131844	FAM78B	Body	N_Shelf	4.87	1.43e-06	0.584	0.0091
cg18598117	19	941126	ARID3A	Body	Island	-4.86	1.46e-06	0.596	0.0091
cg20330521	8	121217010	COL14A1	Body		4.86	1.47e-06	0.6	0.0091
cg03140421	16	67200181	HSF4;HSF4	Body;Body	S_Shore	4.84	1.6e-06	0.653	0.00957
cg13224583	1	156883745	PEAR1	Body		4.84	1.62e-06	0.662	0.00957
cg14160422	19	10735548	SLC44A2;SLC44A2	TSS1500;Body	N_Shore	-4.84	1.64e-06	0.67	0.00957
cg15989068	2	5837057	SOX11;SOX11	3UTR;1stExon	Island	4.84	1.64e-06	0.67	0.00957
cg04431788	3	132317811	CCRL1;CCRL1;ACAD11	TSS1500;5UTR;Body		4.83	1.68e-06	0.686	0.00962
cg08062011	4	83483220	TMEM150C	TSS200	S_Shore	-4.83	1.71e-06	0.698	0.00962
cg18505752	6	32808752	PSMB8;PSMB8	Body;Body	N_Shelf	-4.83	1.72e-06	0.702	0.00962
cg16297569	1	92952517	GFI1;GFI1	TSS1500;TSS200	Island	-4.82	1.84e-06	0.751	0.0099
cg17046484	17	19269624			S_Shelf	4.81	1.88e-06	0.768	0.0099
cg22490695	16	31271240	ITGAM;ITGAM	TSS200;TSS200		-4.81	1.88e-06	0.768	0.0099
cg07597714	1	23800264	ASAP3;ASAP3	Body;Body		4.81	1.89e-06	0.772	0.0099
cg03054277	1	228400217	OBSCN;OBSCN	Body;Body	Island	4.81	1.89e-06	0.772	0.0099
cg11534215	2	240200967	HDAC4	Body	S_Shelf	-4.8	1.97e-06	0.804	0.01
cg07128021	10	80824237	LOC283050;LOC283050;LOC283050	Body;Body;Body	N_Shelf	-4.8	2e-06	0.817	0.01
cg21885638	3	129306552	PLXND1	Body		4.8	2.01e-06	0.821	0.01
cg00147638	1	25228039	RUNX3;RUNX3	3UTR;3UTR	N_Shore	-4.8	2.03e-06	0.829	0.01
cg13857210	9	138999217				-4.79	2.04e-06	0.833	0.01
cg06946314	2	236092957				4.78	2.14e-06	0.874	0.0104
cg16134718	2	204973770				-4.78	2.22e-06	0.907	0.0104
cg15871766	12	52365222	ACVR1B;ACVR1B;ACVR1B	Body;Body;Body		-4.78	2.24e-06	0.915	0.0104
cg24713204	19	57019373	ZNF471	5UTR	Island	4.77	2.24e-06	0.915	0.0104
cg24722619	7	102921304	DPY19L2P2;DPY19L2P2	TSS1500;TSS1500	Island	4.77	2.26e-06	0.923	0.0104
cg17028831	10	95651248			N_Shelf	4.77	2.27e-06	0.927	0.0104
cg08106973	1	40399833				4.77	2.3e-06	0.939	0.0104
cg22459204	5	10565940	ANKRD33B	Body	S_Shore	-4.77	2.31e-06	0.943	0.0104
cg05903444	5	2751041	IRX2;C5orf38;IRX2	Body;TSS1500;Body	Island	4.76	2.38e-06	0.972	0.0105
cg00052964	2	85135823			S_Shelf	-4.76	2.39e-06	0.976	0.0105
cg12603453	6	151694679	ZBTB2	Body		-4.76	2.42e-06	0.988	0.0105
cg25397426	20	56100021	CTCFL	5UTR	Island	4.75	2.54e-06	1	0.0109
cg00505318	3	69130918	UBA3;UBA3	TSS1500;TSS1500	S_Shore	-4.75	2.56e-06	1	0.0109
cg08484479	5	887419	BRD9;BRD9;BRD9	Body;Body;Body		-4.74	2.69e-06	1	0.0113
cg04616529	16	11181986	CLEC16A	Body		-4.73	2.74e-06	1	0.0113
cg07978738	10	116298339	ABLIM1;ABLIM1;ABLIM1	Body;Body;Body		-4.73	2.75e-06	1	0.0113
cg11604519	7	157622032	PTPRN2;PTPRN2;PTPRN2	Body;Body;Body	S_Shelf	4.73	2.8e-06	1	0.0113
cg01418188	11	3145609	OSBPL5;OSBPL5;OSBPL5	Body;Body;Body	S_Shelf	4.73	2.81e-06	1	0.0113
cg19739774	7	7711168	RPA3	5UTR		-4.73	2.82e-06	1	0.0113
cg19233405	1	154988721	ZBTB7B	Body	N_Shore	-4.72	2.88e-06	1	0.0113
cg03001276	6	168426653	KIF25;KIF25	5UTR;5UTR		4.72	2.9e-06	1	0.0113
cg18190187	5	174871289	DRD1	TSS200	Island	4.72	2.91e-06	1	0.0113
cg13950403	5	153418565	MFAP3;MFAP3;MFAP3;MFAP3;FAM114A2;MFAP3	1stExon;1stExon;5UTR;5UTR;TSS200;Body	Island	-4.72	2.96e-06	1	0.0114
cg09826895	1	111744309	DENND2D	TSS1500	N_Shelf	-4.71	3.03e-06	1	0.0116
cg05785988	1	204655147	LRRN2;LRRN2	TSS1500;TSS1500	S_Shore	4.71	3.08e-06	1	0.0116
cg17617491	19	2607726	GNG7	5UTR	Island	-4.71	3.1e-06	1	0.0116
cg24445388	1	2084391	PRKCZ;PRKCZ;PRKCZ	Body;Body;Body	S_Shore	-4.71	3.12e-06	1	0.0116
cg20866121	7	70322401				4.7	3.14e-06	1	0.0116
cg13548452	14	22573606				-4.7	3.2e-06	1	0.0117
cg05007549	4	81103968			N_Shore	-4.69	3.29e-06	1	0.0119
cg12634306	1	40098811	HEYL	Body		4.69	3.31e-06	1	0.0119
cg06237501	6	35263297	ZNF76	3UTR		4.69	3.36e-06	1	0.0119
cg17550175	10	95322270			N_Shelf	4.69	3.43e-06	1	0.0121
cg27615366	5	131592974	PDLIM4;PDLIM4	TSS1500;TSS1500	N_Shore	4.68	3.51e-06	1	0.0123
cg26730763	16	28205389	XPO6	Body		-4.68	3.56e-06	1	0.0123
cg07110949	4	1309878	MAEA;MAEA	Body;Body	S_Shore	-4.66	3.87e-06	1	0.0132
cg23522194	19	48565189	PLA2G4C;PLA2G4C;PLA2G4C	Body;Body;Body	Island	4.66	3.87e-06	1	0.0132
cg13631444	8	110098866	TRHR	TSS1500		4.66	3.94e-06	1	0.0133
cg09017434	5	16179660	2022-03-11	1stExon	Island	4.65	4.14e-06	1	0.0139
cg05134775	10	98273510	TLL2;TLL2	1stExon;5UTR	Island	-4.64	4.26e-06	1	0.0141
cg26800893	11	67184596	ATPGD1;ATPGD1	5UTR;Body	S_Shore	-4.64	4.27e-06	1	0.0141
cg02326058	8	8993102				-4.64	4.33e-06	1	0.0141
cg07483304	7	27211741	HOXA10;HOXA10	Body;Body	N_Shore	-4.63	4.42e-06	1	0.0143
cg04017513	6	30658894	NRM	TSS200	S_Shelf	-4.62	4.67e-06	1	0.0149
cg13817920	9	96587843			N_Shore	4.62	4.67e-06	1	0.0149
cg16671238	13	20987145	CRYL1	Body	N_Shore	-4.62	4.75e-06	1	0.0149
cg09298313	14	55569959				-4.62	4.75e-06	1	0.0149
cg26333652	5	2750758	IRX2;IRX2	Body;Body	Island	4.61	4.8e-06	1	0.015
cg03414898	10	75793477	VCL;VCL	Body;Body		-4.61	4.91e-06	1	0.0151
cg26572452	8	129115055				-4.61	4.99e-06	1	0.0151
cg24233679	19	18761792	KLHL26	Body	S_Shore	4.6	5.01e-06	1	0.0151
cg00741986	4	2748332	TNIP2;TNIP2	Body;Body		-4.6	5.01e-06	1	0.0151
cg21400802	1	153312501	PGLYRP4	Body		-4.6	5.04e-06	1	0.0151
cg19704039	5	141392512	GNPDA1	5UTR	Island	-4.6	5.15e-06	1	0.0154
cg05875421	14	91709951	GPR68	5UTR		-4.59	5.27e-06	1	0.0155
cg02407308	9	139400599	NOTCH1	Body	N_Shore	-4.59	5.29e-06	1	0.0155
cg14266248	8	62606211	ASPH;ASPH;ASPH;ASPH;ASPH	Body;Body;Body;Body;Body		-4.59	5.36e-06	1	0.0156
cg26902127	16	88513285			Island	4.59	5.42e-06	1	0.0157
cg23977888	5	55994653				-4.58	5.59e-06	1	0.0161
cg26562691	16	23850404	PRKCB;PRKCB	Body;Body	S_Shelf	-4.58	5.69e-06	1	0.0162
cg10825530	11	16023708	SOX6;SOX6;SOX6;SOX6	Body;Body;Body;Body		-4.57	5.84e-06	1	0.0165
cg03035849	6	91003200	BACH2;BACH2	5UTR;5UTR	N_Shore	-4.57	5.88e-06	1	0.0165
cg24119674	10	79648146	DLG5	Body		4.57	5.89e-06	1	0.0165
cg26247373	12	57655696	R3HDM2	Body		4.56	6.04e-06	1	0.0168
cg07462448	10	115441840	CASP7;CASP7;CASP7;CASP7	5UTR;5UTR;5UTR;5UTR	S_Shore	-4.56	6.12e-06	1	0.0168
cg17820878	1	27440463	SLC9A1	Body		-4.56	6.14e-06	1	0.0168
cg13200575	17	38096571				-4.56	6.17e-06	1	0.0168
cg18758585	1	235115601				-4.56	6.27e-06	1	0.0169
cg21859455	1	228128003	WNT9A	Body		4.55	6.36e-06	1	0.0169
cg01678292	8	41522873	ANK1;ANK1;ANK1;ANK1;ANK1;ANK1;ANK1;ANK1	TSS200;TSS200;Body;Body;Body;Body;TSS200;Body		-4.55	6.37e-06	1	0.0169
cg14280382	12	96094182	NTN4	Body		-4.55	6.37e-06	1	0.0169
cg21291385	21	35448215	MRPS6;SLC5A3	Body;5UTR	S_Shelf	-4.55	6.45e-06	1	0.017
cg13844463	11	35436672	SLC1A2	Body	N_Shelf	4.54	6.6e-06	1	0.0173
cg14918082	17	7833237	KCNAB3	TSS1500	N_Shore	4.54	6.71e-06	1	0.0175
cg05956521	1	157668115	FCRL3	Body		4.54	6.76e-06	1	0.0175
cg26010191	2	15701432	NBAS;NBAS	5UTR;1stExon	Island	-4.54	6.85e-06	1	0.0176
cg00701706	17	72931632	OTOP3	TSS1500	N_Shore	4.53	6.9e-06	1	0.0176
cg23095451	4	83437412	TMEM150C	5UTR		4.53	7.06e-06	1	0.0179
cg00861772	10	134852810			N_Shore	-4.52	7.28e-06	1	0.0184
cg01936839	7	27198896			N_Shore	-4.52	7.36e-06	1	0.0184
cg20402826	2	198077081				-4.52	7.37e-06	1	0.0184
cg10979602	1	67690795	IL23R	Body		4.52	7.48e-06	1	0.0185
cg22648996	10	63946213				-4.52	7.5e-06	1	0.0185
cg04539172	6	32036611	TNXB	Body		4.52	7.55e-06	1	0.0185
cg22064182	6	129972878	ARHGAP18	Body		4.51	7.77e-06	1	0.0189
cg02304580	5	139124312			N_Shore	4.51	7.85e-06	1	0.0189
cg14160419	4	40518065	RBM47;RBM47	5UTR;TSS200		-4.51	7.87e-06	1	0.0189
cg20069407	11	121460973	SORL1	Body		-4.5	8.01e-06	1	0.0191
cg09286421	7	55552130	VOPP1	Body		-4.5	8.04e-06	1	0.0191
cg07232095	1	9664890	TMEM201;TMEM201	Body;3UTR		-4.49	8.32e-06	1	0.0196
cg26080567	21	37536137	DOPEY2	TSS1500		-4.49	8.34e-06	1	0.0196
cg21080336	6	10426657			S_Shore	4.49	8.39e-06	1	0.0196
cg04774194	6	127664674	ECHDC1;ECHDC1;ECHDC1;ECHDC1;ECHDC1;ECHDC1;ECHDC1;ECHDC1;ECHDC1	1stExon;1stExon;5UTR;1stExon;TSS1500;5UTR;1stExon;5UTR;5UTR	Island	-4.49	8.6e-06	1	0.0196
cg03046925	6	30132133	TRIM15	Body		4.49	8.63e-06	1	0.0196
cg23629187	8	125576109	MTSS1	Body		-4.49	8.65e-06	1	0.0196
cg16431978	21	31797932	KRTAP13-3	1stExon		4.49	8.66e-06	1	0.0196
cg01823925	5	156967901	ADAM19	Body		-4.48	8.67e-06	1	0.0196
cg12510708	7	26193805	NFE2L3	Body	S_Shore	-4.48	8.68e-06	1	0.0196
cg27545630	16	2013058	SNORA64;SNORA10;RPS2	Body;TSS1500;Body	N_Shore	-4.48	9.03e-06	1	0.0203
cg01701634	19	51876119	NKG7	TSS200		-4.47	9.32e-06	1	0.0207
cg14038731	6	110732536	DDO;DDO	Body;Body		4.47	9.4e-06	1	0.0207
cg04149773	12	49179923	ADCY6	5UTR	N_Shelf	4.47	9.44e-06	1	0.0207
cg13152690	14	91695017				-4.46	9.54e-06	1	0.0207
cg16843718	22	50322571			Island	4.46	9.64e-06	1	0.0207
cg06632549	6	31529993				-4.46	9.65e-06	1	0.0207
cg27507284	2	178116991	NFE2L2;NFE2L2;NFE2L2	Body;5UTR;5UTR		-4.46	9.67e-06	1	0.0207
cg19972822	7	138778744	ZC3HAV1;ZC3HAV1	Body;Body		-4.46	9.83e-06	1	0.0207
cg18404811	17	403288			N_Shelf	-4.46	9.88e-06	1	0.0207
cg00305993	15	76116615				4.46	9.89e-06	1	0.0207
cg08675510	20	40321839			Island	-4.45	9.97e-06	1	0.0207
cg04741118	12	96720813	CDK17;CDK17	Body;Body		-4.45	1e-05	1	0.0207
cg11385094	1	147374847	GJA8	TSS200		4.45	1.01e-05	1	0.0207
cg05659486	6	53792689				4.45	1.01e-05	1	0.0207
cg04964333	20	39969604	LPIN3;LPIN3	5UTR;1stExon	S_Shore	4.45	1.01e-05	1	0.0207
cg01304710	4	3766151			N_Shore	4.45	1.01e-05	1	0.0207
cg26970795	12	8372478			N_Shore	-4.45	1.01e-05	1	0.0207
cg14886990	3	52563633	NT5DC2;NT5DC2	Body;Body	N_Shelf	4.44	1.05e-05	1	0.0213
cg25554496	17	63036095	GNA13	Body		-4.44	1.05e-05	1	0.0213
cg16385335	11	71710614	IL18BP;IL18BP;IL18BP;IL18BP;IL18BP;IL18BP	TSS200;5UTR;TSS1500;5UTR;5UTR;1stExon		-4.44	1.06e-05	1	0.0213
cg07266431	7	92460113	CDK6;CDK6	Body;Body	N_Shelf	-4.44	1.06e-05	1	0.0213
cg27313012	1	233497542	KIAA1804	Body	N_Shore	4.44	1.07e-05	1	0.0214
cg09490371	2	233253024	ECEL1P2	TSS1500	Island	4.44	1.08e-05	1	0.0214
cg13222915	1	184598594				-4.43	1.09e-05	1	0.0214
cg05979020	2	176981336	HOXD10	TSS200	Island	4.43	1.09e-05	1	0.0214
cg14679780	19	4059525	ZBTB7A	5UTR	N_Shore	-4.44	1.09e-05	1	0.0214
cg22090404	13	51489972	RNASEH2B;RNASEH2B	Body;Body		-4.43	1.1e-05	1	0.0214
cg15285250	7	8482107	NXPH1	Body	Island	4.43	1.1e-05	1	0.0214
cg26306572	17	48350817	TMEM92;TMEM92	TSS1500;5UTR	Island	-4.43	1.11e-05	1	0.0214
cg20384132	5	36302349	RANBP3L;RANBP3L	TSS1500;TSS1500		-4.43	1.11e-05	1	0.0214
cg03899721	8	8748792	MFHAS1	1stExon	Island	4.43	1.12e-05	1	0.0214
cg15267010	20	42543446	TOX2;TOX2;TOX2	TSS1500;TSS200;TSS1500	Island	-4.43	1.12e-05	1	0.0214
cg17204652	2	233252706	ECEL1P2	TSS1500	Island	4.43	1.14e-05	1	0.0216
cg04132891	3	112351647	CCDC80;CCDC80	Body;Body		4.42	1.14e-05	1	0.0216
cg07750741	5	156692395	CYFIP2;CYFIP2	TSS1500;TSS1500	N_Shore	-4.42	1.15e-05	1	0.0216
cg26980692	11	60719947	SLC15A3;SLC15A3	TSS1500;TSS1500	S_Shore	-4.42	1.16e-05	1	0.0217
cg01840183	14	28733613				4.42	1.17e-05	1	0.0217
cg01182973	22	38240624	ANKRD54;MIR658	TSS1500;TSS1500	S_Shore	-4.42	1.17e-05	1	0.0217
cg18159393	11	134094510	NCAPD3;VPS26B	TSS200;TSS200	Island	-4.42	1.19e-05	1	0.022
cg16069986	11	70650456	SHANK2	Body		-4.41	1.2e-05	1	0.0221
cg05305327	20	32156436	CBFA2T2;CBFA2T2;CBFA2T2	Body;5UTR;5UTR		-4.41	1.22e-05	1	0.0223
cg03039974	19	49467169	FTL	TSS1500	N_Shore	-4.41	1.23e-05	1	0.0224
cg26180383	8	129061048	MIR1207;PVT1	TSS1500;Body		-4.4	1.26e-05	1	0.0228
cg05794813	7	1057827	C7orf50;C7orf50;C7orf50	Body;Body;Body	N_Shore	-4.4	1.26e-05	1	0.0228
cg18031663	12	77456902	E2F7	Body	N_Shelf	-4.4	1.28e-05	1	0.023
cg25482132	6	41873172	MED20	3UTR		-4.4	1.29e-05	1	0.0231
cg05449190	17	74844962				4.39	1.31e-05	1	0.0234
cg13546609	14	101510584	MIR1185-2	Body		4.39	1.35e-05	1	0.024
cg25496627	7	123177030			S_Shelf	-4.39	1.36e-05	1	0.024
cg26072906	1	212874552	BATF3	TSS1500	S_Shore	-4.38	1.37e-05	1	0.0241
cg10430444	15	76137847	UBE2Q2;UBE2Q2	Body;Body	S_Shore	-4.38	1.38e-05	1	0.0242
cg18356847	6	149634176			N_Shelf	-4.38	1.42e-05	1	0.0248
cg08989564	16	49411456	C16orf78	Body		4.37	1.44e-05	1	0.0249
cg27486786	7	99074036	ZNF789;ZNF789	5UTR;5UTR	S_Shelf	4.37	1.44e-05	1	0.0249
cg14058863	6	37615368	MDGA1	Body	N_Shore	4.37	1.45e-05	1	0.0249
cg23337631	12	52994933	KRT72;KRT72;KRT72	1stExon;1stExon;1stExon	Island	4.37	1.45e-05	1	0.0249
cg07299736	8	135490787	ZFAT;ZFAT	Body;Body	Island	-4.37	1.46e-05	1	0.0249
cg24349631	22	46449752	C22orf26;LOC150381	1stExon;Body	Island	-4.36	1.51e-05	1	0.0256
cg13413982	13	44868172				-4.36	1.51e-05	1	0.0256
cg21699330	7	26193032	NFE2L3	Body	S_Shore	-4.36	1.54e-05	1	0.0259
cg14631706	18	35104534	BRUNOL4;BRUNOL4;BRUNOL4;BRUNOL4	Body;Body;Body;Body	Island	4.36	1.55e-05	1	0.0259
cg08641579	7	79083447	MAGI2	TSS1500	Island	4.36	1.55e-05	1	0.0259
cg02131853	4	39034637	TMEM156	TSS1500		-4.35	1.56e-05	1	0.026
cg09723536	8	52432288	PXDNL	Body		4.35	1.58e-05	1	0.0261
cg03040292	1	200847096			S_Shelf	-4.35	1.58e-05	1	0.0261
cg03303355	15	99091512			Island	4.35	1.59e-05	1	0.0261
cg12338417	3	32860178	TRIM71	1stExon	Island	4.35	1.6e-05	1	0.0261
cg26832294	4	122078348	TNIP3;TNIP3	Body;Body		4.35	1.6e-05	1	0.0261
cg20116579	17	7288001	TNK1	Body	S_Shore	4.35	1.62e-05	1	0.0263
cg06618097	19	46999444	PNMAL2	TSS1500	S_Shore	4.35	1.62e-05	1	0.0263
cg00914787	8	25229610	DOCK5	Body		4.34	1.64e-05	1	0.0265
cg04094838	2	45186145			S_Shelf	4.34	1.68e-05	1	0.027
cg22835724	2	205125510				4.34	1.69e-05	1	0.0271
cg10167235	14	100807646	WARS;WARS;WARS;WARS	Body;Body;Body;Body		-4.33	1.71e-05	1	0.0273
cg15426869	3	127266149			N_Shore	-4.33	1.73e-05	1	0.0275
cg01558923	1	218520959	TGFB2;TGFB2	Body;Body	S_Shore	-4.33	1.76e-05	1	0.0279
cg11347582	6	168502341			Island	4.32	1.8e-05	1	0.0284
cg20116800	17	74258224			N_Shelf	-4.32	1.84e-05	1	0.0287
cg04478428	20	61584072	SLC17A9;SLC17A9	1stExon;5UTR	Island	-4.32	1.84e-05	1	0.0287
cg14696926	8	2093220	MYOM2	3UTR		-4.32	1.84e-05	1	0.0287
cg16324306	14	93786330	BTBD7;BTBD7	5UTR;5UTR		-4.31	1.86e-05	1	0.0287
cg11702942	8	144102584	LY6E;LY6E	Body;Body	S_Shore	4.31	1.87e-05	1	0.0287
cg18735089	7	98738998	SMURF1;SMURF1	Body;Body	N_Shelf	-4.31	1.87e-05	1	0.0287
cg16973527	15	70767570				-4.31	1.87e-05	1	0.0287
cg05462339	5	138311077	SIL1;SIL1	Body;Body		-4.31	1.9e-05	1	0.0288
cg13772414	2	222383060	EPHA4	Body		-4.31	1.9e-05	1	0.0288
cg22916722	14	76605056			Island	4.31	1.9e-05	1	0.0288
cg01517384	6	31323856	HLA-B	Body	N_Shore	-4.31	1.91e-05	1	0.0288
cg23582982	11	47416109			N_Shore	4.31	1.91e-05	1	0.0288
cg13832441	12	45585210	PLEKHA9	5UTR		-4.31	1.92e-05	1	0.0288
cg12060123	11	5668206	TRIM78P	Body		4.31	1.94e-05	1	0.0289
cg14055655	19	50117794	PRR12	Body	N_Shore	-4.3	1.95e-05	1	0.0289
cg23789846	21	30375227			Island	-4.3	1.95e-05	1	0.0289
cg15903956	15	74676231				-4.3	1.96e-05	1	0.0289
cg03523676	14	24540235	CPNE6	TSS1500		-4.3	1.97e-05	1	0.0289
cg22561380	8	42829775	HOOK3	Body		-4.3	1.97e-05	1	0.0289
cg10558740	6	22148738	FLJ22536	Body		-4.3	1.98e-05	1	0.029
cg02315513	14	22974951				-4.3	2e-05	1	0.0292
cg00695112	9	71862747	TJP2;TJP2;TJP2;TJP2;TJP2;TJP2	Body;Body;Body;Body;Body;Body	N_Shore	4.3	2.01e-05	1	0.0292
cg02343182	7	128492517	FLNC;FLNC	Body;Body	N_Shore	4.3	2.02e-05	1	0.0293
cg06448249	19	42385074	CD79A;CD79A	3UTR;3UTR	N_Shore	-4.29	2.07e-05	1	0.0299
cg24377062	20	23965921	GGTLC1;GGTLC1	Body;Body	N_Shelf	4.29	2.08e-05	1	0.0299
cg27278802	11	66359430	CCDC87;CCS	1stExon;TSS1500	N_Shore	4.29	2.1e-05	1	0.0301
cg02201050	7	22759083				4.28	2.12e-05	1	0.0303
cg23483081	18	74173903	ZNF516	5UTR	S_Shelf	-4.28	2.13e-05	1	0.0303
cg09542690	3	44519182	ZNF445	TSS200	Island	-4.28	2.16e-05	1	0.0305
cg07935151	6	31774618	LSM2;LSM2	1stExon;5UTR	Island	-4.28	2.16e-05	1	0.0305
cg09473745	10	31423550			S_Shore	-4.28	2.19e-05	1	0.0308
cg01210113	16	11352835			S_Shelf	-4.28	2.2e-05	1	0.0309
cg14505439	9	134605210	RAPGEF1	Body		-4.27	2.23e-05	1	0.0312
cg01059100	16	31214607	PYCARD;PYCARD	TSS1500;TSS1500	S_Shore	-4.27	2.25e-05	1	0.0314
cg23029635	19	57904254	ZNF548	Body	S_Shelf	4.27	2.27e-05	1	0.0314
cg04262938	8	144490086			S_Shore	4.27	2.27e-05	1	0.0314
cg19008097	5	140012986	CD14;CD14;CD14	1stExon;5UTR;5UTR	S_Shore	-4.27	2.29e-05	1	0.0316
cg04056576	3	160475090	PPM1L	Body	S_Shore	-4.27	2.3e-05	1	0.0316
cg01293050	14	20937714	PNP	Body		-4.26	2.31e-05	1	0.0317
cg24166457	19	45590882	GEMIN7;GEMIN7;GEMIN7	5UTR;5UTR;5UTR	N_Shelf	-4.26	2.35e-05	1	0.0318
cg23691090	22	46449981	C22orf26;C22orf26;LOC150381	1stExon;5UTR;Body	Island	-4.26	2.35e-05	1	0.0318
cg11155924	11	70449258	SHANK2;SHANK2	Body;Body		-4.26	2.35e-05	1	0.0318
cg14792180	5	10632056	ANKRD33B	Body		-4.26	2.35e-05	1	0.0318
cg02933969	8	12612811	LONRF1	1stExon	Island	-4.26	2.36e-05	1	0.0318
cg09337254	2	85640762			N_Shore	-4.26	2.37e-05	1	0.0318
cg20701183	1	87799914	LMO4	Body	N_Shore	-4.26	2.38e-05	1	0.0319
cg27110054	8	103137274	NCALD;NCALD;NCALD;NCALD;NCALD;NCALD;NCALD	TSS1500;TSS1500;TSS1500;TSS1500;TSS1500;TSS1500;TSS200	S_Shore	-4.26	2.4e-05	1	0.032
cg03109660	4	37684505	RELL1;RELL1	Body;Body	N_Shelf	-4.25	2.43e-05	1	0.0322
cg19815813	13	101186116	A2LD1	TSS200	S_Shore	-4.25	2.43e-05	1	0.0322
cg00502017	15	90068229	LOC283761;LOC283761;LOC283761;LOC283761	TSS1500;TSS1500;TSS1500;TSS1500		4.25	2.45e-05	1	0.0323
cg09693106	22	46449821	C22orf26;LOC150381	1stExon;Body	Island	-4.25	2.46e-05	1	0.0323
cg17937102	1	165667565	ALDH9A1	Body	Island	-4.25	2.46e-05	1	0.0323
cg04882213	8	61880392				-4.25	2.49e-05	1	0.0326
cg16204289	2	75796759	FAM176A;FAM176A	5UTR;1stExon		4.25	2.51e-05	1	0.0326
cg15636519	2	191894418	STAT4	3UTR		-4.24	2.52e-05	1	0.0326
cg00408597	11	9685941	SWAP70	Body	Island	-4.24	2.52e-05	1	0.0326
cg07143083	7	70597921	WBSCR17	1stExon	Island	4.24	2.52e-05	1	0.0326
cg23522611	2	28617612	FOSL2	Body	S_Shore	-4.24	2.53e-05	1	0.0326
cg22732253	2	63280164	OTX1	Body	N_Shore	4.24	2.54e-05	1	0.0326
cg07630255	15	75185989	MPI	Body	S_Shelf	-4.24	2.55e-05	1	0.0326
cg00531745	6	34191048			N_Shore	4.24	2.57e-05	1	0.0327
cg04308797	17	75207259	SEC14L1;SEC14L1;SEC14L1;SEC14L1;SEC14L1	Body;Body;Body;Body;Body	N_Shelf	-4.24	2.57e-05	1	0.0327
cg21090033	3	196065357	TM4SF19	TSS200		-4.24	2.6e-05	1	0.0328
cg14017402	2	86225602				-4.24	2.61e-05	1	0.0328
cg04206967	8	110098844	TRHR	TSS1500		4.24	2.62e-05	1	0.0328
cg14217091	14	103285756	TRAF3;TRAF3;TRAF3	5UTR;5UTR;5UTR		-4.24	2.62e-05	1	0.0328
cg12421966	2	240649725			N_Shore	4.24	2.62e-05	1	0.0328
cg13108141	7	129590607	UBE2H;UBE2H	Body;Body	N_Shore	-4.23	2.64e-05	1	0.0329
cg01744822	16	73100510			Island	4.23	2.65e-05	1	0.0329
cg27663123	14	91853682	CCDC88C	Body		-4.23	2.66e-05	1	0.0329
cg08708961	1	227070630	PSEN2;PSEN2	Body;Body		-4.23	2.67e-05	1	0.0329
cg21195376	1	204449827	PIK3C2B	5UTR		-4.23	2.67e-05	1	0.0329
cg20865323	6	143999666	PHACTR2;PHACTR2;PHACTR2;PHACTR2	Body;Body;Body;Body	Island	-4.23	2.69e-05	1	0.0331
cg20193802	22	19709696	SEPT5;GP1BB	Body;TSS1500	Island	4.23	2.71e-05	1	0.0332
cg24948792	10	102789961	SFXN3;PDZD7	TSS1500;Body	Island	4.23	2.72e-05	1	0.0333
cg23122899	7	5269290	WIPI2;WIPI2;WIPI2;WIPI2;WIPI2	Body;Body;Body;Body;Body	S_Shore	-4.23	2.73e-05	1	0.0333
cg00960147	1	117052153				-4.22	2.74e-05	1	0.0333
cg04696391	16	3021794	PAQR4	Body	S_Shore	-4.22	2.75e-05	1	0.0333
cg10117369	1	203734256	LAX1;LAX1	TSS200;TSS200		-4.22	2.76e-05	1	0.0333
cg07907670	6	52191566				-4.22	2.78e-05	1	0.0334
cg02458188	15	60966344	RORA	Body		-4.22	2.78e-05	1	0.0334
cg25608626	11	117362843	DSCAML1	Body		4.22	2.82e-05	1	0.0338
cg00118229	21	44088420	PDE9A;PDE9A;PDE9A;PDE9A;PDE9A;PDE9A;PDE9A;PDE9A;PDE9A;PDE9A;PDE9A;PDE9A;PDE9A;PDE9A;PDE9A;PDE9A;PDE9A;PDE9A;PDE9A;PDE9A	Body;Body;5UTR;Body;Body;Body;5UTR;5UTR;Body;Body;5UTR;5UTR;5UTR;Body;5UTR;Body;Body;Body;Body;Body	N_Shore	4.22	2.84e-05	1	0.0339
cg18168101	8	104153627	C8orf56;BAALC;BAALC	TSS200;Body;Body	S_Shore	4.22	2.86e-05	1	0.034
cg02959112	1	19978788	NBL1;NBL1	Body;5UTR		4.21	2.88e-05	1	0.034
cg26680608	6	136915556	MAP3K5	Body		-4.21	2.88e-05	1	0.034
cg23643435	2	38893251	GALM;GALM	5UTR;1stExon		4.21	2.88e-05	1	0.034
cg00199007	20	61583910	SLC17A9	TSS200	Island	-4.21	2.92e-05	1	0.0344
cg09174009	1	27216796	GPN2;GPN2	1stExon;5UTR	Island	4.21	2.94e-05	1	0.0345
cg02457826	20	30310733	BCL2L1;BCL2L1	TSS200;TSS200	N_Shore	-4.21	2.98e-05	1	0.0348
cg09025210	3	141132146	ZBTB38	5UTR		-4.21	2.98e-05	1	0.0348
cg20364632	6	49636226				-4.21	2.99e-05	1	0.0348
cg09515098	1	92942075	GFI1;GFI1;GFI1	Body;Body;Body	N_Shelf	-4.2	3.02e-05	1	0.035
cg01802827	12	34474362				4.2	3.04e-05	1	0.0352
cg03124313	19	36036028	GAPDHS;TMEM147	Body;TSS1500	Island	-4.19	3.12e-05	1	0.036
cg03287574	5	1886956			Island	4.19	3.14e-05	1	0.0361
cg00705661	14	93706609	BTBD7	3UTR		-4.19	3.17e-05	1	0.0364
cg14392283	8	144103587	LY6E;LY6E	3UTR;3UTR	N_Shelf	4.19	3.19e-05	1	0.0364
cg17806401	8	56791649	LYN;LYN	TSS1500;TSS1500	N_Shore	-4.19	3.19e-05	1	0.0364
cg15240733	12	52258691			S_Shore	4.19	3.21e-05	1	0.0365
cg04698114	16	51184379	SALL1;SALL1;SALL1	Body;5UTR;1stExon	Island	4.19	3.23e-05	1	0.0366
cg07241457	20	61787786			N_Shore	4.18	3.31e-05	1	0.0373
cg04347414	1	2084519	PRKCZ;PRKCZ;PRKCZ	Body;Body;Body	S_Shore	-4.18	3.32e-05	1	0.0373
cg15339435	11	128169380				-4.18	3.32e-05	1	0.0373
cg00163459	20	10411528	MKKS;MKKS	5UTR;5UTR	N_Shelf	-4.18	3.36e-05	1	0.0377
cg06215939	16	1755402	MAPK8IP3;MAPK8IP3	TSS1500;TSS1500		-4.18	3.37e-05	1	0.0377
cg03934069	1	109420722	GPSM2	5UTR	S_Shore	-4.18	3.38e-05	1	0.0377
cg24179065	6	35888551	SRPK1	Body	Island	-4.17	3.41e-05	1	0.0378
cg01965552	5	40478425				-4.17	3.41e-05	1	0.0378
cg25561792	17	62050205	SCN4A;SCN4A	5UTR;1stExon		4.17	3.42e-05	1	0.0378
cg05098037	17	78753327	RPTOR;RPTOR	Body;Body		-4.17	3.43e-05	1	0.0378
cg00506862	5	176557982			N_Shore	-4.17	3.43e-05	1	0.0378
cg09335321	1	153940547	CREB3L4;SLC39A1;CREB3L4	1stExon;TSS1500;5UTR	S_Shore	-4.17	3.47e-05	1	0.038
cg17939040	17	35503956	ACACA;ACACA;ACACA;ACACA;ACACA	Body;Body;Body;Body;Body		-4.17	3.48e-05	1	0.038
cg01691182	7	55639118	VOPP1	Body	N_Shore	4.17	3.48e-05	1	0.038
cg03788239	3	14699141	C3orf19	Body		-4.16	3.55e-05	1	0.0387
cg15351741	12	5276482				4.16	3.56e-05	1	0.0387
cg01806808	8	142011144	PTK2;PTK2	5UTR;5UTR	Island	-4.16	3.61e-05	1	0.0391
cg10880177	5	1729256			Island	-4.16	3.63e-05	1	0.0391
cg23027580	8	67089513	CRH	Body	Island	-4.16	3.63e-05	1	0.0391
cg23297413	5	10636139	ANKRD33B	Body		-4.16	3.64e-05	1	0.0391
cg09504612	10	116467988				4.16	3.65e-05	1	0.0391
cg20779964	20	54580070	CBLN4	TSS200	Island	4.16	3.67e-05	1	0.0392
cg15420678	6	43901543	LOC100132354	Body		4.16	3.68e-05	1	0.0392
cg19927816	19	46319153	SYMPK;RSPH6A	Body;TSS1500	Island	4.16	3.7e-05	1	0.0392
cg12083893	10	91111929				-4.16	3.7e-05	1	0.0392
cg03608515	13	98112404	RAP2A	Body		-4.15	3.71e-05	1	0.0392
cg22732636	8	13373141	DLC1;DLC1	TSS1500;TSS1500		-4.15	3.72e-05	1	0.0392
cg00568164	11	44927222	TSPAN18;TSPAN18	5UTR;TSS1500		-4.15	3.72e-05	1	0.0392
cg20566475	10	126278272	LHPP;LHPP	Body;Body	N_Shore	4.15	3.75e-05	1	0.0393
cg05168977	7	98247142	NPTX2	1stExon	Island	4.15	3.76e-05	1	0.0393
cg22854448	2	65617203	SPRED2	Body		-4.15	3.76e-05	1	0.0393
cg00700455	1	100179606	MIR548D1;FRRS1	TSS1500;Body		4.15	3.81e-05	1	0.0397
cg19529732	12	122712101	DIABLO;DIABLO;DIABLO;DIABLO	TSS200;TSS200;TSS200;TSS200	S_Shore	-4.15	3.83e-05	1	0.0398
cg03738579	16	87733671	LOC100129637	Body	N_Shelf	4.15	3.84e-05	1	0.0398
cg09914304	10	72362292	PRF1;PRF1	5UTR;5UTR	S_Shore	-4.14	3.92e-05	1	0.0403
cg14340089	8	133879048	TG	TSS200		4.14	3.92e-05	1	0.0403
cg09262230	6	159052937	TMEM181	3UTR		-4.14	3.93e-05	1	0.0403
cg27140247	22	46450102	C22orf26;LOC150381	TSS200;Body	Island	-4.14	3.93e-05	1	0.0403
cg23538854	8	79717627	IL7;IL7	5UTR;1stExon	S_Shore	-4.14	3.94e-05	1	0.0403
cg16056219	14	75043777	LTBP2	Body		4.14	3.95e-05	1	0.0403
cg04094640	16	27237122	NSMCE1	Body		-4.14	3.96e-05	1	0.0403
cg25682080	11	116663103	APOA5;APOA5;APOA5;APOA5	5UTR;5UTR;1stExon;1stExon	S_Shore	4.14	3.97e-05	1	0.0403
cg03479209	3	58020999	FLNB;FLNB;FLNB;FLNB	Body;Body;Body;Body		-4.14	4.01e-05	1	0.0405
cg03000848	16	396164	AXIN1;AXIN1	Body;Body		-4.14	4.01e-05	1	0.0405
cg06689961	12	12870959	CDKN1B	1stExon	Island	4.13	4.03e-05	1	0.0406
cg03917473	17	38764244				-4.13	4.04e-05	1	0.0406
cg19404354	1	202093479	GPR37L1	Body		4.13	4.08e-05	1	0.0408
cg07213548	1	104616267				-4.13	4.08e-05	1	0.0408
cg27162435	17	7833163	KCNAB3	TSS1500	Island	4.13	4.12e-05	1	0.0411
cg26296337	17	72931792	OTOP3	TSS200	Island	4.13	4.18e-05	1	0.0414
cg03004599	9	114937770	SUSD1	TSS1500	Island	-4.13	4.18e-05	1	0.0414
cg24638326	1	156893792	C1orf92	Body	Island	4.13	4.18e-05	1	0.0414
cg03125765	22	30686808	GATSL3	TSS1500	S_Shore	-4.13	4.2e-05	1	0.0415
cg12720191	4	154387984	KIAA0922;KIAA0922	Body;Body	Island	-4.12	4.21e-05	1	0.0415
cg08732805	17	79924176			S_Shelf	-4.12	4.22e-05	1	0.0415
cg13830203	3	27762916	EOMES	1stExon	Island	4.12	4.28e-05	1	0.042
cg14007067	18	76740258	SALL3	TSS200	Island	4.12	4.3e-05	1	0.0421
cg18518914	2	111436559	BUB1	TSS1500	S_Shore	-4.12	4.33e-05	1	0.0423
cg06282863	16	13329451	SHISA9	3UTR		4.12	4.38e-05	1	0.0427
cg23469117	22	21985646	YDJC;CCDC116	TSS1500;TSS1500	S_Shore	4.11	4.4e-05	1	0.0427
cg21684411	6	31431573	HCP5	3UTR		-4.11	4.42e-05	1	0.0427
cg06156502	10	33273713			S_Shelf	-4.11	4.43e-05	1	0.0427
cg10700643	1	55270680	C1orf177;C1orf177	TSS1500;TSS1500	N_Shore	-4.11	4.43e-05	1	0.0427
cg14215689	9	139334807	INPP5E;SEC16A	TSS1500;3UTR	S_Shore	4.11	4.43e-05	1	0.0427
cg23510807	7	2567893	LFNG;LFNG;LFNG;LFNG	3UTR;3UTR;3UTR;Body	S_Shore	-4.11	4.44e-05	1	0.0427
cg24340572	15	69887053				-4.11	4.47e-05	1	0.0428
cg01185080	15	90543813	ZNF710	TSS1500	Island	4.11	4.52e-05	1	0.0432
cg26890181	19	44285940	KCNN4	TSS1500		-4.11	4.53e-05	1	0.0432
cg14487665	9	140408634	PNPLA7;PNPLA7	Body;Body		-4.11	4.54e-05	1	0.0432
cg18055007	6	31698226	DDAH2	TSS200	Island	-4.1	4.59e-05	1	0.0436
cg12884141	11	68191091	LRP5	Body	Island	4.1	4.64e-05	1	0.044
cg11806442	2	55509253	PRDXDD1P	TSS1500	Island	-4.1	4.7e-05	1	0.0444
cg23972735	12	121890311	KDM2B;KDM2B	Body;Body	Island	-4.1	4.71e-05	1	0.0444
cg18235937	1	6268858	RNF207	Body	Island	4.1	4.76e-05	1	0.0446
cg08422172	16	11886668			N_Shelf	-4.09	4.78e-05	1	0.0446
cg26146569	15	31637592	KLF13	Body		-4.09	4.79e-05	1	0.0446
cg12096762	15	88296044				-4.09	4.8e-05	1	0.0446
cg05148180	10	4414968				-4.09	4.8e-05	1	0.0446
cg02073511	16	3550924	CLUAP1	TSS200	Island	-4.09	4.81e-05	1	0.0446
cg14804706	11	2416749	CD81	Body	N_Shore	-4.09	4.81e-05	1	0.0446
cg05732750	7	6704045			Island	4.09	4.85e-05	1	0.0449
cg16513459	17	7832932	KCNAB3	TSS200	Island	4.09	4.89e-05	1	0.045
cg00501919	6	31540750	LTA;LTA	Body;Body		-4.09	4.89e-05	1	0.045
cg06214007	1	89829308	GBP6	TSS200		-4.09	4.91e-05	1	0.045
cg09115713	16	88832476	FAM38A	Body		-4.09	4.91e-05	1	0.045
cg08949143	13	30947713	LOC100188949	Body		-4.09	4.92e-05	1	0.045
cg14462369	6	168771343			Island	4.09	4.95e-05	1	0.0451
cg02880877	6	125623484	HDDC2	TSS1500	S_Shore	-4.09	4.95e-05	1	0.0451
cg18322569	1	91182777	BARHL2;BARHL2	5UTR;1stExon	Island	4.09	4.97e-05	1	0.0452
cg13149304	21	27107483	ATP5J;ATP5J;ATP5J;ATP5J;GABPA;ATP5J;GABPA;ATP5J;ATP5J;ATP5J	5UTR;5UTR;5UTR;5UTR;5UTR;1stExon;1stExon;5UTR;1stExon;1stExon	Island	-4.08	5e-05	1	0.0454
cg03652336	4	141017399	MAML3	Body		-4.08	5.04e-05	1	0.0456
cg11826324	8	104278949				4.08	5.05e-05	1	0.0456
cg24955895	1	25425923				-4.08	5.06e-05	1	0.0456
cg26151675	1	24240069	CNR2	TSS1500		-4.08	5.1e-05	1	0.0459
cg12340503	11	128212805				-4.08	5.12e-05	1	0.0459
cg09164206	15	70786271				-4.08	5.13e-05	1	0.0459
cg06434428	5	83016630	HAPLN1;HAPLN1	1stExon;5UTR	N_Shore	4.08	5.15e-05	1	0.046
cg06468780	21	31798236	KRTAP13-3	TSS200		4.08	5.17e-05	1	0.046
cg09867953	16	23706666	ERN2	Body		4.08	5.17e-05	1	0.046
cg20569893	17	27220101	FLOT2	Body	N_Shelf	-4.08	5.18e-05	1	0.046
cg23403099	17	32942254	TMEM132E	Body		4.07	5.2e-05	1	0.0461
cg09221159	10	90031426				-4.07	5.21e-05	1	0.0461
cg01080924	22	46449550	C22orf26;LOC150381	Body;TSS200	N_Shore	-4.07	5.32e-05	1	0.0469
cg01525376	1	32716212	LCK	TSS1500	S_Shelf	-4.07	5.34e-05	1	0.047
cg04469998	5	124745818				4.07	5.38e-05	1	0.0471
cg22029284	1	3077356	PRDM16;PRDM16	Body;Body	N_Shelf	4.07	5.39e-05	1	0.0471
cg10298052	10	57391055			Island	4.07	5.41e-05	1	0.0471
cg11877270	2	65658583	SPRED2	Body	Island	4.07	5.41e-05	1	0.0471
cg23067959	20	32250111	NECAB3;NECAB3;C20orf144	Body;Body;TSS200	N_Shore	-4.07	5.41e-05	1	0.0471
cg22354782	1	115881132	NGF	TSS1500	Island	4.06	5.46e-05	1	0.0474
cg04254167	16	78640531	WWOX	Body		4.06	5.47e-05	1	0.0474
cg17479060	17	81016185			Island	4.06	5.52e-05	1	0.0478
cg01523881	1	200985689	KIF21B	Body		-4.06	5.55e-05	1	0.0479
cg11334709	1	9716019	C1orf200;PIK3CD	TSS1500;5UTR	S_Shelf	-4.06	5.57e-05	1	0.048
cg24142603	8	72753888	MSC	3UTR	Island	-4.06	5.58e-05	1	0.048
cg10024281	1	28969778	TAF12;TAF12	TSS200;TSS200	Island	-4.06	5.62e-05	1	0.048
cg17972162	22	39496387	APOBEC3H;APOBEC3H;APOBEC3H;APOBEC3H	Body;Body;Body;Body		-4.06	5.62e-05	1	0.048
cg21330034	17	7919996	GUCY2D	3UTR	S_Shore	-4.06	5.63e-05	1	0.048
cg06759518	3	72496799	RYBP	TSS1500	Island	4.06	5.63e-05	1	0.048
cg06176471	1	169088807	ATP1B1;ATP1B1	Body;Body		4.05	5.7e-05	1	0.0485
cg15498134	1	25246854	RUNX3;RUNX3	Body;Body		-4.05	5.71e-05	1	0.0485
cg18064714	7	20824556	SP8;SP8	Body;Body	Island	4.05	5.74e-05	1	0.0486
cg08000731	11	316247			Island	4.05	5.76e-05	1	0.0486
cg02297021	16	33730720			Island	4.05	5.76e-05	1	0.0486
cg04293085	20	4202378	ADRA1D	Body	Island	4.05	5.79e-05	1	0.0487
cg22671580	6	42897598	CNPY3	Body	Island	-4.05	5.8e-05	1	0.0487
cg26019584	19	1302689			Island	4.05	5.81e-05	1	0.0487
cg22431309	7	140396019	LOC100134713;NDUFB2	Body;TSS1500	N_Shore	4.05	5.84e-05	1	0.0488
cg12926589	3	38691364	SCN5A;SCN5A;SCN5A;SCN5A;SCN5A;SCN5A	TSS1500;TSS1500;TSS1500;TSS1500;TSS1500;TSS1500	Island	-4.05	5.86e-05	1	0.0488
cg24517501	1	92952702	GFI1;GFI1	TSS1500;TSS1500	S_Shore	-4.05	5.87e-05	1	0.0488
cg09801936	1	102462632	OLFM3;OLFM3	5UTR;1stExon		-4.05	5.88e-05	1	0.0488
cg19420604	17	60828406	MARCH10;MARCH10	Body;Body		4.04	5.89e-05	1	0.0488
cg23225690	11	118016692	SCN4B;SCN4B;SCN4B;SCN4B	Body;TSS1500;TSS1500;Body	Island	-4.04	5.89e-05	1	0.0488
cg00078245	12	53579063	ZNF740	Body	S_Shelf	-4.04	5.92e-05	1	0.0489
cg08066673	14	52325747	GNG2	TSS1500		-4.04	5.96e-05	1	0.0492
cg04977749	16	88903964	GALNS	Body	N_Shore	-4.04	5.97e-05	1	0.0492
