# Supplementary material for: Computationally inferred cell-type specific epigenome-wide DNA methylation analysis unveils distinct methylation patterns among immune cells for HIV infection in three cohorts
Source: PLoS Pathog. 2024 Mar 11;20(3):e1012063. doi: 10.1371/journal.ppat.1012063 (PMC10957090; doi:10.1371/journal.ppat.1012063)
Supplement: S3 Table — (XLSX) [file ppat.1012063.s003.xlsx]

## Sheet: sTable 3
Supplemental Table 3			Cohort 1: Top 500 significant differentially methylated CpG positions between HIV-positive and HIV-negative CD4+ T cells from the Veteran Aging Cohort Study
probe	CHR	MAPINFO (genome Build 37)	UCSC_REFGENE_NAME	UCSC_REFGENE_GROUP	RELATION_TO_UCSC_CPG_ISLAND	t value	P value	bonferroni_adj	BH_fdr_adj
cg16272981	5	1489889	LPCAT1	Body	Island	-7.83	2.08e-14	8.49e-09	8.49e-09
cg11429292	12	6888035				7.6	1.08e-13	4.41e-08	2.21e-08
cg19854915	3	27770995			N_Shore	7.51	2.07e-13	8.45e-08	2.82e-08
cg14686919	20	61584159	SLC17A9;SLC17A9	1stExon;5UTR	Island	-7.46	2.95e-13	1.2e-07	3.01e-08
cg08697251	5	1489875	LPCAT1	Body	Island	-7.4	4.39e-13	1.79e-07	3.59e-08
cg07236781	1	25291041	RUNX3	1stExon		-7.02	5.69e-12	2.32e-06	3.87e-07
cg01817521	20	61584108	SLC17A9;SLC17A9	1stExon;5UTR	Island	-6.96	8.69e-12	3.55e-06	5.07e-07
cg23970275	2	208008052	KLF7	Body		6.93	1.08e-11	4.41e-06	5.51e-07
cg00147638	1	25228039	RUNX3;RUNX3	3UTR;3UTR	N_Shore	-6.88	1.43e-11	5.84e-06	5.75e-07
cg17550175	10	95322270			N_Shelf	6.88	1.46e-11	5.96e-06	5.75e-07
cg09801824	10	74076930			N_Shelf	6.87	1.56e-11	6.37e-06	5.75e-07
cg03152187	17	75417165	SEPT9;SEPT9;SEPT9;SEPT9;SEPT9	Body;Body;Body;Body;Body		6.86	1.69e-11	6.9e-06	5.75e-07
cg25310676	1	10575953	PEX14	Body		6.83	1.98e-11	8.09e-06	6.22e-07
cg05757530	16	57038916	NLRC5	5UTR		-6.7	4.63e-11	1.89e-05	1.35e-06
cg00199007	20	61583910	SLC17A9	TSS200	Island	-6.68	5.13e-11	2.09e-05	1.4e-06
cg08641278	10	73848764	SPOCK2;SPOCK2;SPOCK2;SPOCK2	1stExon;5UTR;1stExon;5UTR	S_Shore	6.64	6.95e-11	2.84e-05	1.74e-06
cg16411857	16	57023191	NLRC5	TSS1500	Island	-6.63	7.37e-11	3.01e-05	1.74e-06
cg05805445	4	124225943	SPATA5	Body		-6.62	7.65e-11	3.12e-05	1.74e-06
cg00682367	20	48963280			S_Shelf	6.57	1.03e-10	4.21e-05	2.21e-06
cg14958969	2	1942814	MYT1L	Body	S_Shore	6.53	1.39e-10	5.68e-05	2.84e-06
cg26711333	8	8821019			Island	-6.49	1.74e-10	7.11e-05	3.21e-06
cg03333253	6	44125693	CAPN11	TSS1500		6.49	1.75e-10	7.15e-05	3.21e-06
cg08448751	3	52479601	SEMA3G	TSS1500		6.48	1.81e-10	7.39e-05	3.21e-06
cg13817920	9	96587843			N_Shore	6.43	2.5e-10	0.000102	4.25e-06
cg11754402	1	147012719	BCL9	TSS1500		6.42	2.62e-10	0.000107	4.28e-06
cg27565277	16	17228474	XYLT1	Body		-6.4	3.12e-10	0.000127	4.9e-06
cg09983546	15	62884068				6.38	3.35e-10	0.000137	5.07e-06
cg26329715	20	61583987	SLC17A9	TSS200	Island	-6.37	3.57e-10	0.000146	5.21e-06
cg13175736	15	62537871				6.36	3.79e-10	0.000155	5.34e-06
cg11725972	7	155191845				6.34	4.45e-10	0.000182	6.06e-06
cg01511232	4	155661929			Island	6.3	5.69e-10	0.000232	7.5e-06
cg24659295	1	51680516				6.24	8.07e-10	0.00033	1.01e-05
cg07839457	16	57023022	NLRC5	TSS1500	N_Shore	-6.24	8.17e-10	0.000334	1.01e-05
cg04478428	20	61584072	SLC17A9;SLC17A9	1stExon;5UTR	Island	-6.22	9.27e-10	0.000379	1.11e-05
cg06562246	17	34309577	CCL16	TSS1500		6.19	1.07e-09	0.000437	1.25e-05
cg14343652	7	130789013	FLJ43663;FLJ43663	Body;Body	N_Shore	6.16	1.34e-09	0.000547	1.52e-05
cg17028831	10	95651248			N_Shelf	6.13	1.53e-09	0.000625	1.69e-05
cg16069986	11	70650456	SHANK2	Body		-6.11	1.71e-09	0.000698	1.84e-05
cg24377062	20	23965921	GGTLC1;GGTLC1	Body;Body	N_Shelf	6.06	2.41e-09	0.000984	2.52e-05
cg25799433	20	1600623	SIRPB1;SIRPB1;SIRPB1;SIRPB1;SIRPB1;SIRPB1	5UTR;1stExon;1stExon;5UTR;5UTR;1stExon		6.05	2.48e-09	0.00101	2.53e-05
cg13940444	12	53617382	RARG	Body	S_Shelf	6.02	2.95e-09	0.0012	2.91e-05
cg02419321	12	54811762	ITGA5	Body	N_Shore	6.02	2.99e-09	0.00122	2.91e-05
cg00631221	6	139307985	REPS1;REPS1	Body;Body	N_Shore	6.01	3.07e-09	0.00125	2.92e-05
cg01080924	22	46449550	C22orf26;LOC150381	Body;TSS200	N_Shore	-6	3.29e-09	0.00134	3.05e-05
cg02571055	6	158896790	TULP4;TULP4	Body;Body		-6	3.38e-09	0.00138	3.07e-05
cg07479001	12	25017635	BCAT1	Body		5.93	5.03e-09	0.00205	4.47e-05
cg08416875	6	119669226	MAN1A1	Body	N_Shore	-5.92	5.32e-09	0.00217	4.62e-05
cg26903216	16	17228439	XYLT1	Body		-5.89	6.46e-09	0.00264	5.5e-05
cg00914787	8	25229610	DOCK5	Body		5.87	6.9e-09	0.00282	5.75e-05
cg22835724	2	205125510				5.87	7.1e-09	0.0029	5.8e-05
cg13482010	3	122703782	SEMA5B	5UTR		5.84	8.19e-09	0.00334	6.56e-05
cg13028819	7	156157689				5.81	9.97e-09	0.00407	7.83e-05
cg16312514	11	70650521	SHANK2	Body		-5.79	1.11e-08	0.00453	8.55e-05
cg26790059	5	156772562	CYFIP2;C5orf40;CYFIP2;CYFIP2;C5orf40	Body;1stExon;Body;Body;5UTR		-5.78	1.2e-08	0.0049	9.07e-05
cg17386181	16	56685902	MT1B	Body		5.77	1.25e-08	0.0051	9.12e-05
cg02001279	19	940967	ARID3A	Body	Island	-5.77	1.25e-08	0.0051	9.12e-05
cg01245268	17	2771650	RAP1GAP2;RAP1GAP2	Body;Body		-5.73	1.52e-08	0.00621	0.000108
cg26836171	8	37640345				5.73	1.54e-08	0.00629	0.000108
cg07440398	14	99712966	BCL11B;BCL11B	Body;Body	Island	5.7	1.81e-08	0.00739	0.000125
cg16872071	9	135997155	RALGDS;RALGDS	Body;TSS1500	S_Shore	5.69	1.91e-08	0.0078	0.00013
cg20330521	8	121217010	COL14A1	Body		5.65	2.39e-08	0.00976	0.000158
cg07760622	10	117754806				5.65	2.4e-08	0.0098	0.000158
cg23374256	6	5192344	LYRM4;LYRM4;LYRM4	Body;Body;Body		5.65	2.46e-08	0.01	0.000158
cg25820728	7	1684706			N_Shelf	5.65	2.48e-08	0.0101	0.000158
cg01151365	15	31090636				5.63	2.65e-08	0.0108	0.000166
cg13857933	1	208046539			S_Shelf	5.63	2.71e-08	0.0111	0.000168
cg02061173	5	77805555	LHFPL2	Body	N_Shore	-5.61	3e-08	0.0123	0.000183
cg26890181	19	44285940	KCNN4	TSS1500		-5.61	3.05e-08	0.0125	0.000183
cg03899721	8	8748792	MFHAS1	1stExon	Island	5.61	3.1e-08	0.0127	0.000183
cg21885638	3	129306552	PLXND1	Body		5.6	3.22e-08	0.0131	0.000188
cg02352716	17	1104805			N_Shelf	-5.59	3.45e-08	0.0141	0.000198
cg00124375	6	31698218	DDAH2	TSS200	Island	-5.57	3.84e-08	0.0157	0.000218
cg13427748	15	70767649				-5.54	4.43e-08	0.0181	0.000242
cg06237501	6	35263297	ZNF76	3UTR		5.54	4.44e-08	0.0181	0.000242
cg04912542	1	200498912				-5.54	4.46e-08	0.0182	0.000242
cg13548452	14	22573606				-5.54	4.51e-08	0.0184	0.000242
cg02198625	20	1600641	SIRPB1;SIRPB1;SIRPB1;SIRPB1;SIRPB1;SIRPB1	5UTR;1stExon;1stExon;5UTR;5UTR;1stExon		5.53	4.83e-08	0.0197	0.000256
cg24349631	22	46449752	C22orf26;LOC150381	1stExon;Body	Island	-5.52	5.02e-08	0.0205	0.000263
cg04132891	3	112351647	CCDC80;CCDC80	Body;Body		5.52	5.1e-08	0.0208	0.000264
cg07597714	1	23800264	ASAP3;ASAP3	Body;Body		5.51	5.24e-08	0.0214	0.000267
cg00506862	5	176557982			N_Shore	-5.5	5.39e-08	0.022	0.000272
cg17802949	22	40060891	CACNA1I;CACNA1I	Body;Body	Island	-5.48	6.07e-08	0.0248	0.000299
cg21847118	17	48268237	COL1A1	Body		5.48	6.1e-08	0.0249	0.000299
cg08756121	8	8820884			Island	-5.48	6.15e-08	0.0251	0.000299
cg14590369	19	18113585	ARRDC2	Body	S_Shore	5.47	6.41e-08	0.0262	0.000308
cg26730763	16	28205389	XPO6	Body		-5.46	6.77e-08	0.0276	0.000317
cg03149958	6	36326677				-5.46	6.81e-08	0.0278	0.000317
cg24059871	19	30101451	POP4;POP4	Body;Body	Island	-5.46	6.83e-08	0.0279	0.000317
cg05423393	6	111888567	TRAF3IP2;TRAF3IP2;TRAF3IP2;TRAF3IP2;TRAF3IP2	Body;Body;Body;TSS200;Body		5.45	7.08e-08	0.0289	0.000325
cg09335321	1	153940547	CREB3L4;SLC39A1;CREB3L4	1stExon;TSS1500;5UTR	S_Shore	-5.45	7.31e-08	0.0299	0.000331
cg17638468	3	112694062	CD200R1;CD200R1;CD200R1;CD200R1	TSS200;TSS200;TSS200;TSS200		5.45	7.38e-08	0.0301	0.000331
cg02304580	5	139124312			N_Shore	5.44	7.51e-08	0.0307	0.000333
cg23404973	10	97029912	PDLIM1	Body		5.44	7.78e-08	0.0318	0.000342
cg07083806	2	16083276	MYCN;MYCNOS	Body;TSS1500	S_Shore	-5.43	7.88e-08	0.0322	0.000342
cg14558880	19	1271275	C19orf23;CIRBP;CIRBP;CIRBP	TSS1500;Body;Body;Body	S_Shore	5.43	8.12e-08	0.0332	0.000349
cg03407184	3	70881475				5.43	8.28e-08	0.0338	0.000352
cg25284031	12	111099321	HVCN1;HVCN1	Body;Body		-5.42	8.53e-08	0.0348	0.000359
cg22732253	2	63280164	OTX1	Body	N_Shore	5.4	9.31e-08	0.038	0.000388
cg13224583	1	156883745	PEAR1	Body		5.39	9.73e-08	0.0397	0.000401
cg27579359	16	55736319	SLC6A2	3UTR		5.39	9.83e-08	0.0401	0.000401
cg08752433	12	111016566	PPTC7	Body	N_Shelf	-5.39	1e-07	0.0408	0.000404
cg27229529	1	3162676	PRDM16;PRDM16	Body;Body	N_Shore	5.39	1.02e-07	0.0417	0.000408
cg08062011	4	83483220	TMEM150C	TSS200	S_Shore	-5.38	1.03e-07	0.0421	0.000408
cg25194322	1	166131844	FAM78B	Body	N_Shelf	5.36	1.14e-07	0.0466	0.000448
cg01056478	14	100713238	YY1	Body		5.36	1.16e-07	0.0474	0.000451
cg16178003	10	79012701	KCNMA1;KCNMA1;KCNMA1;KCNMA1	Body;Body;Body;Body		5.36	1.17e-07	0.0478	0.000451
cg04425624	6	31543565	TNF	1stExon		5.35	1.2e-07	0.049	0.000458
cg27299776	1	174132239	RABGAP1L	5UTR	S_Shelf	-5.35	1.21e-07	0.0494	0.000458
cg12060123	11	5668206	TRIM78P	Body		5.34	1.27e-07	0.0519	0.000471
cg17063632	6	43989118				5.34	1.27e-07	0.0519	0.000471
cg03009785	10	72835584				5.33	1.34e-07	0.0547	0.000493
cg01716680	1	35259750	GJA4	5UTR	S_Shore	5.32	1.47e-07	0.06	0.000536
cg09606034	20	1184182	C20orf202	1stExon		5.31	1.5e-07	0.0613	0.000541
cg12243034	17	40701872			S_Shore	-5.31	1.51e-07	0.0617	0.000541
cg04164499	14	77738721	NGB	TSS1500	S_Shore	5.31	1.54e-07	0.0629	0.000547
cg08031769	3	41042969				5.31	1.56e-07	0.0637	0.000549
cg13413982	13	44868172				-5.29	1.7e-07	0.0694	0.000593
cg25041439	11	125753110	HYLS1	TSS1500	N_Shelf	5.28	1.78e-07	0.0727	0.000616
cg07081477	17	80254862			S_Shelf	5.28	1.82e-07	0.0743	0.000619
cg13247398	11	46366840	DGKZ;DGKZ	TSS200;Body	N_Shore	5.28	1.82e-07	0.0743	0.000619
cg24635384	17	71537900	SDK2	Body		5.26	1.95e-07	0.0796	0.000658
cg04117404	5	140819300	PCDHGA4;PCDHGA12;PCDHGA11;PCDHGA11;PCDHGA9;PCDHGA1;PCDHGB1;PCDHGB6;PCDHGB3;PCDHGB7;PCDHGA6;PCDHGA8;PCDHGA10;PCDHGA5;PCDHGB4;PCDHGA3;PCDHGA2;PCDHGB2;PCDHGA7;PCDHGB5	Body;Body;Body;Body;Body;Body;Body;Body;Body;Body;Body;Body;Body;Body;Body;Body;Body;Body;Body;Body	N_Shore	5.25	2.11e-07	0.0862	0.000693
cg12530994	10	5136782	AKR1C3	Body		-5.25	2.12e-07	0.0866	0.000693
cg15498134	1	25246854	RUNX3;RUNX3	Body;Body		-5.25	2.12e-07	0.0866	0.000693
cg10204195	14	53018825	TXNDC16;TXNDC16;GPR137C	5UTR;5UTR;TSS1500	N_Shore	-5.25	2.12e-07	0.0866	0.000693
cg17510987	19	1883657	FAM108A1;FAM108A1	5UTR;5UTR	N_Shore	5.24	2.17e-07	0.0886	0.000696
cg13713830	9	79631737			Island	5.24	2.17e-07	0.0886	0.000696
cg17204652	2	233252706	ECEL1P2	TSS1500	Island	5.24	2.19e-07	0.0894	0.000696
cg02527346	22	20849196	KLHL22	5UTR	N_Shore	5.24	2.2e-07	0.0898	0.000696
cg22825871	6	32043561	TNXB	Body	N_Shelf	5.23	2.34e-07	0.0956	0.000735
cg08331398	6	32808918	PSMB8;PSMB8	Body;Body	N_Shelf	-5.22	2.43e-07	0.0992	0.000758
cg08579420	17	31594469	ACCN1;ACCN1	Body;Body		5.22	2.47e-07	0.101	0.000764
cg03990905	6	43265619	SLC22A7;SLC22A7	TSS1500;TSS1500		5.21	2.53e-07	0.103	0.000777
cg00861772	10	134852810			N_Shore	-5.21	2.62e-07	0.107	0.000798
cg05168977	7	98247142	NPTX2	1stExon	Island	5.2	2.73e-07	0.111	0.00082
cg04149773	12	49179923	ADCY6	5UTR	N_Shelf	5.2	2.73e-07	0.111	0.00082
cg03110996	2	191883483			N_Shore	-5.19	2.88e-07	0.118	0.000854
cg00135497	4	155661849			Island	5.19	2.9e-07	0.118	0.000854
cg11336837	19	36801484	LOC100134317	TSS1500	S_Shelf	5.19	2.91e-07	0.119	0.000854
cg06433658	1	150979092	FAM63A;FAM63A;FAM63A;FAM63A;FAM63A;FAM63A;FAM63A;FAM63A	5UTR;1stExon;5UTR;5UTR;5UTR;5UTR;1stExon;1stExon	N_Shore	5.18	2.94e-07	0.12	0.000854
cg16864063	2	233927348	INPP5D;INPP5D	Body;Body	S_Shelf	5.18	2.95e-07	0.12	0.000854
cg16953612	3	128185690	DNAJB8;DNAJB8	5UTR;1stExon		5.17	3.09e-07	0.126	0.000889
cg27308682	7	157637500	PTPRN2;PTPRN2;PTPRN2	Body;Body;Body		5.17	3.14e-07	0.128	0.000893
cg01208515	4	1340990	KIAA1530	TSS200	Island	-5.17	3.15e-07	0.129	0.000893
cg24931632	1	47899667	MGC12982	Body	Island	5.17	3.19e-07	0.13	0.000898
cg20149359	1	42271216	HIVEP3;HIVEP3	5UTR;5UTR		-5.16	3.25e-07	0.133	0.000909
cg10580269	2	69056515				5.16	3.4e-07	0.139	0.000941
cg12058507	1	19209742	ALDH4A1;ALDH4A1;ALDH4A1	Body;Body;Body	Island	5.15	3.41e-07	0.139	0.000941
cg24119674	10	79648146	DLG5	Body		5.15	3.53e-07	0.144	0.000967
cg05749969	1	38412711	INPP5B;INPP5B	5UTR;1stExon		-5.15	3.56e-07	0.145	0.000969
cg09322259	6	106434131			Island	-5.14	3.67e-07	0.15	0.000993
cg19481686	9	22005288	CDKN2BAS;CDKN2B;CDKN2B	Body;3UTR;3UTR	N_Shore	5.14	3.72e-07	0.152	0.000996
cg21813905	8	145067245	GRINA;GRINA	3UTR;3UTR	S_Shore	-5.14	3.73e-07	0.152	0.000996
cg13156207	2	28873060				-5.13	3.82e-07	0.156	0.00101
cg06946314	2	236092957				5.13	3.88e-07	0.158	0.00102
cg04431788	3	132317811	CCRL1;CCRL1;ACAD11	TSS1500;5UTR;Body		5.13	3.93e-07	0.16	0.00102
cg12338417	3	32860178	TRIM71	1stExon	Island	5.13	3.95e-07	0.161	0.00102
cg05780864	8	140632785	KCNK9	Body	S_Shore	5.13	3.96e-07	0.162	0.00102
cg13805537	9	130728012	FAM102A	Body		5.12	4.14e-07	0.169	0.00106
cg23363971	12	56415271	IKZF4;IKZF4	1stExon;5UTR		5.12	4.15e-07	0.169	0.00106
cg14215689	9	139334807	INPP5E;SEC16A	TSS1500;3UTR	S_Shore	5.11	4.24e-07	0.173	0.00108
cg19168338	16	4465731	CORO7	Body	N_Shore	5.11	4.31e-07	0.176	0.00109
cg21092324	4	90816310	MMRN1	1stExon		5.11	4.38e-07	0.179	0.0011
cg20301308	1	65534742			S_Shore	5.1	4.51e-07	0.184	0.00112
cg11210357	8	144543951	ZC3H3	Body		-5.09	4.65e-07	0.19	0.00115
cg04869854	11	67186575	ATPGD1;ATPGD1	Body;Body	N_Shore	5.09	4.7e-07	0.192	0.00115
cg19286686	2	158731699	ACVR1;ACVR1	5UTR;TSS200		5.09	4.71e-07	0.192	0.00115
cg27486786	7	99074036	ZNF789;ZNF789	5UTR;5UTR	S_Shelf	5.08	4.86e-07	0.198	0.00118
cg23986143	7	76054256	ZP3;ZP3	5UTR;TSS200		-5.08	5.02e-07	0.205	0.00121
cg17906105	7	158488980	NCAPG2	Body		5.08	5.04e-07	0.206	0.00121
cg12415479	3	129311698	PLXND1	Body		-5.07	5.16e-07	0.211	0.00123
cg13364311	2	222333289	EPHA4	Body		5.07	5.16e-07	0.211	0.00123
cg08194989	8	41655154	ANK1;ANK1;ANK1;ANK1;ANK1	TSS200;TSS200;TSS200;TSS200;Body	Island	-5.07	5.23e-07	0.214	0.00123
cg09490371	2	233253024	ECEL1P2	TSS1500	Island	5.07	5.36e-07	0.219	0.00125
cg26126417	6	142656761	GPR126;GPR126;GPR126;GPR126	Body;Body;Body;Body		5.07	5.37e-07	0.219	0.00125
cg19413693	1	108442921	VAV3	Body		5.06	5.38e-07	0.22	0.00125
cg12105450	2	202048100	CASP10;CASP10;CASP10	5UTR;5UTR;5UTR		5.06	5.41e-07	0.221	0.00125
cg05766896	1	157789933	FCRL1;FCRL1;FCRL1;FCRL1;FCRL1;FCRL1	5UTR;5UTR;1stExon;5UTR;1stExon;1stExon		5.06	5.54e-07	0.226	0.00127
cg17178761	17	55682851	MSI2;MSI2	Body;Body		5.06	5.59e-07	0.228	0.00127
cg08894594	1	62208631	INADL	5UTR	Island	-5.06	5.59e-07	0.228	0.00127
cg11335171	6	33173333	HSD17B8	Body	S_Shore	-5.05	5.83e-07	0.238	0.00132
cg16092330	14	105864430	PACS2;PACS2	3UTR;3UTR	N_Shore	5.04	6e-07	0.245	0.00135
cg18727075	3	52847250	ITIH4;ITIH4	3UTR;3UTR		-5.04	6.24e-07	0.255	0.00139
cg01833436	1	243653490	SDCCAG8;AKT3	Body;3UTR	S_Shore	5.03	6.37e-07	0.26	0.00141
cg08989564	16	49411456	C16orf78	Body		5.03	6.5e-07	0.265	0.00143
cg09246203	3	114018592	TIGIT	Body		-5.02	6.73e-07	0.275	0.00148
cg20090782	18	42323716	SETBP1;SETBP1	Body;Body	N_Shore	5.01	6.92e-07	0.283	0.00151
cg10061361	4	122078167	TNIP3;TNIP3	Body;Body		5.01	6.98e-07	0.285	0.00152
cg04472685	6	31545473	TNF	3UTR	N_Shelf	5.01	7.21e-07	0.294	0.00155
cg24774357	14	77504364				5.01	7.23e-07	0.295	0.00155
cg07754492	2	202047754	CASP10;CASP10;CASP10;CASP10;CASP10;CASP10	5UTR;5UTR;1stExon;1stExon;1stExon;5UTR		5	7.3e-07	0.298	0.00156
cg04441775	16	58045643	C16orf57	Body		5	7.34e-07	0.3	0.00156
cg07495664	1	150978905	FAM63A;FAM63A;FAM63A;FAM63A;FAM63A;FAM63A;FAM63A;FAM63A	5UTR;1stExon;5UTR;5UTR;5UTR;5UTR;1stExon;1stExon	N_Shore	5	7.42e-07	0.303	0.00157
cg16521454	5	150158951	C5orf62	Body	S_Shore	5	7.46e-07	0.305	0.00157
cg23744644	11	120473325				4.99	7.64e-07	0.312	0.0016
cg26970795	12	8372478			N_Shore	-4.99	7.73e-07	0.316	0.00161
cg06045968	3	119273355	CD80	Body		4.99	7.82e-07	0.319	0.00162
cg22280820	11	70958936			N_Shelf	-4.98	8.24e-07	0.336	0.00169
cg18259504	14	51000058	ATL1;MAP4K5;ATL1;MAP4K5	1stExon;TSS1500;5UTR;TSS1500	S_Shore	4.98	8.26e-07	0.337	0.00169
cg18568067	11	46373641	DGKZ;DGKZ;DGKZ	Body;Body;Body	S_Shelf	4.98	8.27e-07	0.338	0.00169
cg16661234	17	10541620	MYH3	Body	Island	4.96	9.15e-07	0.374	0.00186
cg08388111	10	74032820	DDIT4	TSS1500	N_Shore	-4.96	9.28e-07	0.379	0.00188
cg02532996	17	18531042			S_Shelf	4.95	9.41e-07	0.384	0.00189
cg10916429	15	64799784	ZNF609	Body		4.95	9.42e-07	0.385	0.00189
cg13844463	11	35436672	SLC1A2	Body	N_Shelf	4.95	9.56e-07	0.39	0.0019
cg18808506	5	142078020	FGF1;FGF1;FGF1;FGF1	TSS1500;TSS1500;TSS1500;TSS1500		4.94	9.83e-07	0.401	0.00195
cg10982280	1	40238140	OXCT2;BMP8B	TSS1500;Body	S_Shore	4.94	9.86e-07	0.403	0.00195
cg21859455	1	228128003	WNT9A	Body		4.94	9.93e-07	0.406	0.00195
cg05955251	11	2447537				4.94	1e-06	0.408	0.00195
cg06484274	3	142164840	XRN1;XRN1	Body;Body	N_Shore	-4.94	1.02e-06	0.417	0.00198
cg02454802	15	59701812				4.93	1.04e-06	0.425	0.00201
cg00851303	16	31881243			N_Shelf	4.93	1.06e-06	0.433	0.00204
cg16579144	8	852569			S_Shelf	4.92	1.09e-06	0.445	0.00209
cg11585280	1	25292059	RUNX3	TSS1500		-4.91	1.15e-06	0.47	0.00219
cg00489394	11	63259326	HRASLS5;HRASLS5;HRASLS5	TSS1500;TSS1500;TSS1500	S_Shore	4.91	1.19e-06	0.486	0.00225
cg15701842	2	169609566	LASS6	Body		4.9	1.19e-06	0.486	0.00225
cg11729430	2	209028478	CRYGA	TSS200		4.9	1.2e-06	0.49	0.00226
cg26768584	3	18480242	SATB1;SATB1	5UTR;1stExon		4.9	1.24e-06	0.506	0.00232
cg01558923	1	218520959	TGFB2;TGFB2	Body;Body	S_Shore	-4.89	1.26e-06	0.515	0.00235
cg11604519	7	157622032	PTPRN2;PTPRN2;PTPRN2	Body;Body;Body	S_Shelf	4.89	1.29e-06	0.527	0.00239
cg14886990	3	52563633	NT5DC2;NT5DC2	Body;Body	N_Shelf	4.89	1.31e-06	0.535	0.00242
cg20255723	22	45073031	PRR5;PRR5;PRR5;PRR5;PRR5;PRR5	5UTR;1stExon;5UTR;5UTR;5UTR;1stExon		-4.88	1.33e-06	0.543	0.00245
cg02304156	16	28913517	ATP2A1;ATP2A1	Body;Body	S_Shore	-4.88	1.36e-06	0.555	0.00249
cg12630243	3	150067033				4.87	1.42e-06	0.58	0.00257
cg04094838	2	45186145			S_Shelf	4.87	1.43e-06	0.584	0.00257
cg14058863	6	37615368	MDGA1	Body	N_Shore	4.87	1.43e-06	0.584	0.00257
cg00695112	9	71862747	TJP2;TJP2;TJP2;TJP2;TJP2;TJP2	Body;Body;Body;Body;Body;Body	N_Shore	4.87	1.43e-06	0.584	0.00257
cg03404662	9	114937740	SUSD1	TSS200	Island	-4.87	1.44e-06	0.588	0.00257
cg16601094	17	80633692	RAB40B	Body		4.87	1.44e-06	0.588	0.00257
cg01304710	4	3766151			N_Shore	4.87	1.45e-06	0.592	0.00257
cg06618629	17	4437077	SPNS2	Body	N_Shelf	-4.86	1.47e-06	0.6	0.0026
cg23666829	17	80842382	TBCD	Body		-4.86	1.48e-06	0.604	0.00261
cg23515556	10	134532617	INPP5A	Body	N_Shelf	-4.86	1.5e-06	0.613	0.00262
cg10124440	12	6960295	USP5;USP5;CDCA3	TSS1500;TSS1500;5UTR	N_Shore	-4.86	1.5e-06	0.613	0.00262
cg25769935	5	137668036	CDC25C;CDC25C	TSS1500;TSS1500	Island	-4.86	1.51e-06	0.617	0.00262
cg03899229	8	8821258			S_Shore	-4.86	1.52e-06	0.621	0.00262
cg12421966	2	240649725			N_Shore	4.86	1.52e-06	0.621	0.00262
cg23176873	5	131540307	P4HA2;P4HA2;P4HA2;P4HA2;P4HA2	Body;Body;Body;Body;Body		4.85	1.56e-06	0.637	0.00268
cg01305801	5	139279943	NRG2;NRG2;NRG2;NRG2	Body;Body;Body;Body	N_Shelf	4.85	1.57e-06	0.641	0.00268
cg25868998	13	95655172			Island	-4.85	1.6e-06	0.653	0.0027
cg11465213	15	90880158				4.84	1.6e-06	0.653	0.0027
cg18598117	19	941126	ARID3A	Body	Island	-4.84	1.6e-06	0.653	0.0027
cg00643123	10	43723859	RASGEF1A	5UTR	N_Shore	-4.84	1.63e-06	0.666	0.00274
cg26334154	3	42132310	TRAK1	TSS1500		-4.84	1.64e-06	0.67	0.00274
cg21900069	3	99408767	COL8A1;MIR548G;COL8A1	5UTR;Body;5UTR		4.84	1.67e-06	0.682	0.00277
cg22944823	17	79412685	BAHCC1	Body	Island	4.84	1.67e-06	0.682	0.00277
cg21618273	5	14414947	TRIO	Body		-4.83	1.68e-06	0.686	0.00277
cg26266786	3	101842686				4.83	1.68e-06	0.686	0.00277
cg07379893	1	159902859	IGSF9;IGSF9	Body;Body	S_Shelf	-4.82	1.76e-06	0.719	0.00289
cg22024370	6	30689478	TUBB	Body	Island	-4.82	1.82e-06	0.743	0.00297
cg25850998	2	175870336	CHN1;CHN1	TSS200;TSS200	S_Shore	-4.82	1.84e-06	0.751	0.00299
cg23691090	22	46449981	C22orf26;C22orf26;LOC150381	1stExon;5UTR;Body	Island	-4.82	1.85e-06	0.755	0.003
cg02884149	16	85317846			Island	4.81	1.89e-06	0.772	0.00305
cg26823762	2	42369093				4.81	1.9e-06	0.776	0.00305
cg17617491	19	2607726	GNG7	5UTR	Island	-4.81	1.91e-06	0.78	0.00306
cg22609984	2	161126801			Island	-4.81	1.93e-06	0.788	0.00308
cg15618210	11	132816803	OPCML	Body	S_Shelf	4.8	1.95e-06	0.796	0.00309
cg20152413	1	26494671			N_Shore	4.8	1.95e-06	0.796	0.00309
cg27190138	10	98479757	PIK3AP1	Body	Island	-4.8	1.96e-06	0.8	0.00309
cg01078772	20	30920486	KIF3B	3UTR		-4.8	1.97e-06	0.804	0.00309
cg20379919	3	184095940	THPO	TSS200	N_Shelf	4.8	1.98e-06	0.809	0.0031
cg11306767	5	95153995	GLRX;GLRX	Body;Body		4.8	2.02e-06	0.825	0.00315
cg03301498	19	39889222	MED29	3UTR	N_Shelf	-4.79	2.07e-06	0.845	0.00321
cg12920814	7	90226043			Island	-4.79	2.11e-06	0.862	0.00326
cg04599041	6	131228375	EPB41L2;EPB41L2;EPB41L2	Body;Body;Body		-4.78	2.17e-06	0.886	0.00334
cg15935791	1	178062438	LOC100302401;RASAL2	Body;TSS1500	N_Shore	4.78	2.21e-06	0.902	0.00338
cg12134570	19	13213428	LYL1;LYL1	5UTR;1stExon	N_Shore	4.78	2.21e-06	0.902	0.00338
cg13056990	1	4736099	AJAP1;AJAP1	Body;Body		4.78	2.22e-06	0.907	0.00338
cg18265665	7	93534024				4.77	2.28e-06	0.931	0.00346
cg23595601	7	47690213				4.77	2.29e-06	0.935	0.00346
cg19977428	19	35819985	CD22	TSS200		-4.77	2.32e-06	0.947	0.0035
cg11155924	11	70449258	SHANK2;SHANK2	Body;Body		-4.77	2.34e-06	0.956	0.00351
cg26163284	19	42787174			S_Shore	-4.76	2.37e-06	0.968	0.00353
cg08344485	11	125212642	PKNOX2	5UTR		4.76	2.38e-06	0.972	0.00353
cg11525643	15	35046765	GJD2	TSS200	Island	4.76	2.38e-06	0.972	0.00353
cg21806832	17	21262831				4.76	2.39e-06	0.976	0.00354
cg26359133	12	111847419	SH2B3	5UTR	S_Shelf	4.76	2.43e-06	0.992	0.00357
cg26211041	2	776598				-4.76	2.43e-06	0.992	0.00357
cg25843651	15	86329602	KLHL25	5UTR		4.76	2.45e-06	1	0.00359
cg23048001	7	2026167	MAD1L1;MAD1L1;MAD1L1	Body;Body;Body	N_Shore	4.75	2.52e-06	1	0.00368
cg19767339	1	63932041	ITGB3BP	Body		-4.75	2.54e-06	1	0.00369
cg02765820	3	126278020	C3orf22	TSS1500		4.75	2.56e-06	1	0.00371
cg08141862	3	177458423				4.74	2.61e-06	1	0.00377
cg23487517	11	128058627				4.74	2.65e-06	1	0.00381
cg15643000	6	168453216			S_Shelf	4.73	2.72e-06	1	0.0039
cg23469117	22	21985646	YDJC;CCDC116	TSS1500;TSS1500	S_Shore	4.73	2.75e-06	1	0.00391
cg12833931	17	9862893	GAS7;GAS7;GAS7;GAS7	Body;Body;Body;TSS200		4.73	2.76e-06	1	0.00391
cg18401376	6	35141132				4.73	2.76e-06	1	0.00391
cg14199187	20	3667620	SIGLEC1	3UTR		4.73	2.79e-06	1	0.00393
cg02134705	3	149388151	WWTR1	5UTR		4.73	2.8e-06	1	0.00393
cg09183316	12	58238232	CTDSP2	Body	N_Shore	4.73	2.8e-06	1	0.00393
cg25397426	20	56100021	CTCFL	5UTR	Island	4.73	2.84e-06	1	0.00396
cg09286421	7	55552130	VOPP1	Body		-4.73	2.84e-06	1	0.00396
cg00727912	20	61583736	SLC17A9	TSS1500	N_Shore	-4.72	2.85e-06	1	0.00396
cg02230103	16	2848223	TESSP1	TSS1500	N_Shore	4.72	2.86e-06	1	0.00396
cg08639799	1	1871162			N_Shelf	4.72	2.95e-06	1	0.00406
cg19060970	19	58038588	ZNF549	TSS200	Island	-4.72	2.96e-06	1	0.00406
cg11801629	18	11851247	GNAL;GNAL;GNAL;CHMP1B	Body;Body;Body;TSS200	Island	4.72	2.97e-06	1	0.00406
cg12184886	17	73584029	MYO15B	TSS200	Island	-4.72	2.97e-06	1	0.00406
cg03519879	14	74227499	C14orf43;C14orf43	5UTR;TSS1500	S_Shore	-4.72	2.98e-06	1	0.00406
cg05007549	4	81103968			N_Shore	-4.71	3e-06	1	0.00407
cg09504612	10	116467988				4.71	3.02e-06	1	0.00408
cg04105923	6	106451610				4.71	3.03e-06	1	0.00408
cg08484479	5	887419	BRD9;BRD9;BRD9	Body;Body;Body		-4.71	3.07e-06	1	0.00412
cg10745498	7	2298727	SNX8	Body	S_Shore	-4.71	3.08e-06	1	0.00412
cg05449190	17	74844962				4.71	3.11e-06	1	0.00414
cg21208682	8	141608434	EIF2C2;EIF2C2	Body;Body		4.71	3.12e-06	1	0.00414
cg06650596	5	1041028			S_Shelf	4.71	3.12e-06	1	0.00414
cg13079571	6	30297257	TRIM39;TRIM39	Body;Body	S_Shelf	-4.7	3.15e-06	1	0.00416
cg06624527	12	6898647	CD4	TSS200		4.7	3.17e-06	1	0.00418
cg09826895	1	111744309	DENND2D	TSS1500	N_Shelf	-4.7	3.22e-06	1	0.00423
cg25417936	2	165754136				4.7	3.26e-06	1	0.00424
cg00854314	15	89180799	ISG20	TSS1500		-4.7	3.26e-06	1	0.00424
cg22628240	1	235107837				-4.7	3.27e-06	1	0.00424
cg03145486	6	32180187	NOTCH4	Body		4.69	3.28e-06	1	0.00424
cg10944735	2	71680714	DYSF;DYSF;DYSF;DYSF;DYSF;DYSF;DYSF	TSS200;TSS200;TSS200;TSS200;TSS200;TSS200;TSS200	Island	4.69	3.28e-06	1	0.00424
cg01174264	4	80992999	ANTXR2;ANTXR2	Body;Body	N_Shore	4.69	3.29e-06	1	0.00424
cg19523255	4	82439860				4.69	3.32e-06	1	0.00426
cg08303370	2	99758219	C2orf15;C2orf15;TSGA10;TSGA10	1stExon;5UTR;TSS200;5UTR	Island	-4.69	3.36e-06	1	0.0043
cg21780428	6	37181111	TMEM217	3UTR		4.69	3.39e-06	1	0.0043
cg18031663	12	77456902	E2F7	Body	N_Shelf	-4.69	3.4e-06	1	0.0043
cg18780217	12	112204756	ALDH2;ALDH2	5UTR;1stExon	Island	-4.69	3.41e-06	1	0.0043
cg22251017	19	36365800	APLP1;APLP1	Body;Body	Island	4.69	3.41e-06	1	0.0043
cg01254505	19	17516470	BST2	TSS200		-4.69	3.41e-06	1	0.0043
cg08701816	8	95278142			S_Shelf	4.69	3.43e-06	1	0.00431
cg16493813	8	17521952	MTUS1;MTUS1;MTUS1;MTUS1;MTUS1	Body;Body;Body;Body;Body		4.68	3.45e-06	1	0.00432
cg09941713	8	61705332	CHD7	Body		4.68	3.47e-06	1	0.00432
cg15817542	16	31343056	ITGAM;ITGAM	3UTR;3UTR	Island	-4.68	3.47e-06	1	0.00432
cg23336905	5	35803436	SPEF2	Body		4.68	3.49e-06	1	0.00433
cg21291385	21	35448215	MRPS6;SLC5A3	Body;5UTR	S_Shelf	-4.68	3.56e-06	1	0.0044
cg01535630	1	3689683	LOC388588	5UTR	Island	-4.68	3.57e-06	1	0.0044
cg06162038	2	138727217	HNMT;HNMT	Body;Body		-4.68	3.59e-06	1	0.00442
cg01260603	6	156203054				4.67	3.61e-06	1	0.00443
cg08331754	5	53111959				4.67	3.71e-06	1	0.00454
cg10577534	15	67354460			N_Shelf	4.67	3.73e-06	1	0.00455
cg13048723	13	44786667				4.67	3.75e-06	1	0.00456
cg17329534	1	154980743	ZBTB7B	5UTR		4.67	3.77e-06	1	0.00456
cg07895203	4	169786464	PALLD;PALLD;PALLD;PALLD	5UTR;Body;Body;Body		4.66	3.79e-06	1	0.00456
cg06760830	1	47079672	MOBKL2C;MOBKL2C	Body;5UTR	S_Shore	4.66	3.79e-06	1	0.00456
cg25528121	3	14860793	FGD5	1stExon		4.66	3.8e-06	1	0.00456
cg00090787	15	66795345	RPL4;SNORD16;SNORD18B	Body;TSS200;TSS1500		-4.66	3.82e-06	1	0.00456
cg25497938	12	52801494	KRT82	TSS1500		4.66	3.83e-06	1	0.00456
cg14340089	8	133879048	TG	TSS200		4.66	3.83e-06	1	0.00456
cg08866865	2	201173897	SPATS2L;SPATS2L;SPATS2L;SPATS2L	5UTR;5UTR;5UTR;5UTR	S_Shore	-4.66	3.88e-06	1	0.00461
cg10316635	1	62208645	INADL	5UTR	Island	-4.65	3.97e-06	1	0.00469
cg08746653	4	108913443	HADH	Body	S_Shelf	-4.65	3.97e-06	1	0.00469
cg22029284	1	3077356	PRDM16;PRDM16	Body;Body	N_Shelf	4.65	4.02e-06	1	0.00473
cg08443605	3	24872319			S_Shore	-4.65	4.05e-06	1	0.00475
cg24179065	6	35888551	SRPK1	Body	Island	-4.65	4.06e-06	1	0.00475
cg08182446	15	27216012	GABRG3	TSS1500	Island	4.65	4.13e-06	1	0.00482
cg08608523	8	128866525	PVT1	Body		4.64	4.15e-06	1	0.00483
cg17314180	2	209011053	CRYGB	TSS200		4.64	4.16e-06	1	0.00483
cg03834031	22	46465717			N_Shore	-4.64	4.2e-06	1	0.00486
cg17343167	5	177542603	N4BP3	5UTR	S_Shore	-4.64	4.21e-06	1	0.00486
cg13827677	9	131450747	SET;SET	TSS1500;Body	N_Shore	-4.64	4.25e-06	1	0.00489
cg19829602	19	49448199	DHDH	3UTR		4.64	4.3e-06	1	0.00493
cg26146569	15	31637592	KLF13	Body		-4.63	4.37e-06	1	0.005
cg18505752	6	32808752	PSMB8;PSMB8	Body;Body	N_Shelf	-4.63	4.43e-06	1	0.00505
cg08085909	14	53390796	FERMT2;FERMT2;FERMT2	Body;Body;Body		4.63	4.52e-06	1	0.00514
cg24691792	20	1183986	C20orf202	TSS200		4.62	4.56e-06	1	0.00516
cg25466245	1	223407095	SUSD4	Body		-4.62	4.57e-06	1	0.00516
cg20676413	12	54851386	GTSF1	3UTR		-4.62	4.57e-06	1	0.00516
cg26306572	17	48350817	TMEM92;TMEM92	TSS1500;5UTR	Island	-4.62	4.61e-06	1	0.00519
cg06638913	2	235883680	SH3BP4	5UTR		4.62	4.63e-06	1	0.00519
cg04338250	19	46543685	IGFL4	Body		4.62	4.65e-06	1	0.0052
cg23646375	1	209847618	G0S2	TSS1500	N_Shore	-4.62	4.74e-06	1	0.00529
cg12524428	5	146268595	PPP2R2B;PPP2R2B;PPP2R2B;PPP2R2B	5UTR;Body;5UTR;Body		4.61	4.8e-06	1	0.00534
cg01701634	19	51876119	NKG7	TSS200		-4.61	4.82e-06	1	0.00535
cg04742515	2	239949301				4.61	4.9e-06	1	0.00542
cg10731606	7	134671120	AGBL3	TSS200	Island	4.61	4.92e-06	1	0.00543
cg13641993	9	37559166	FBXO10	5UTR		4.61	4.99e-06	1	0.00549
cg01936839	7	27198896			N_Shore	-4.6	5.04e-06	1	0.00553
cg23634566	6	42531994	UBR2	TSS200	Island	-4.6	5.09e-06	1	0.00557
cg14732248	6	1313730	FOXQ1	1stExon	Island	4.6	5.2e-06	1	0.00567
cg14038731	6	110732536	DDO;DDO	Body;Body		4.6	5.21e-06	1	0.00567
cg11908155	8	11625764	NEIL2;NEIL2;NEIL2;NEIL2	TSS1500;TSS1500;TSS1500;TSS1500	N_Shore	-4.6	5.23e-06	1	0.00568
cg26367719	19	55875605	FAM71E2	TSS1500	S_Shore	4.59	5.26e-06	1	0.00569
cg16528305	10	537817	DIP2C	Body		4.59	5.27e-06	1	0.00569
cg25500948	5	167761378	WWC1;WWC1;WWC1	Body;Body;Body		4.59	5.31e-06	1	0.00572
cg15871766	12	52365222	ACVR1B;ACVR1B;ACVR1B	Body;Body;Body		-4.59	5.32e-06	1	0.00572
cg12623536	10	73848817	SPOCK2;SPOCK2	TSS200;TSS200	S_Shore	4.59	5.37e-06	1	0.00574
cg10218510	16	88453688			Island	4.59	5.37e-06	1	0.00574
cg14284394	1	206947477				-4.59	5.39e-06	1	0.00574
cg06282863	16	13329451	SHISA9	3UTR		4.59	5.4e-06	1	0.00574
cg13601275	5	140516095	PCDHB5	1stExon	N_Shore	-4.59	5.42e-06	1	0.00575
cg13926174	1	8152878				-4.59	5.47e-06	1	0.00578
cg24256211	14	55035215	SAMD4A;SAMD4A	Body;Body	S_Shore	-4.59	5.48e-06	1	0.00578
cg00865927	14	53421044			S_Shelf	4.58	5.6e-06	1	0.00589
cg08349804	12	6929591	GPR162;CD4;GPR162	TSS1500;3UTR;TSS1500	N_Shelf	-4.58	5.62e-06	1	0.0059
cg08934126	1	9942543	CTNNBIP1;CTNNBIP1	5UTR;5UTR		-4.57	5.77e-06	1	0.00604
cg11257823	17	1391769	MYO1C;MYO1C	5UTR;Body	S_Shore	4.57	5.78e-06	1	0.00604
cg00701856	1	3196042	PRDM16;PRDM16	Body;Body	Island	4.57	5.8e-06	1	0.00604
cg22977745	12	124908931	NCOR2;NCOR2	Body;Body	N_Shelf	-4.57	5.89e-06	1	0.00612
cg08608780	8	89434982				4.57	5.96e-06	1	0.00618
cg16664405	10	111216962			Island	4.57	5.99e-06	1	0.00619
cg12989650	17	8213328	ARHGEF15	TSS1500		4.56	6.07e-06	1	0.00626
cg26902127	16	88513285			Island	4.56	6.1e-06	1	0.00626
cg00531745	6	34191048			N_Shore	4.56	6.11e-06	1	0.00626
cg06419846	11	66083697	CD248	1stExon	Island	-4.56	6.12e-06	1	0.00626
cg23733052	12	130336270	TMEM132D	Body	N_Shelf	4.56	6.18e-06	1	0.00631
cg04499514	12	8219020	C3AR1	TSS200		4.56	6.2e-06	1	0.00631
cg11727252	3	51752143	GRM2;GRM2	3UTR;3UTR	S_Shelf	4.55	6.32e-06	1	0.00642
cg24392889	17	77775305			Island	-4.55	6.35e-06	1	0.00643
cg04147741	3	64991635				4.55	6.37e-06	1	0.00643
cg01502396	11	46403923	MDK;MDK;MDK	Body;Body;Body	Island	4.55	6.38e-06	1	0.00643
cg24996282	15	74692822				-4.55	6.42e-06	1	0.00646
cg04056576	3	160475090	PPM1L	Body	S_Shore	-4.55	6.53e-06	1	0.00655
cg24346686	1	154377364	IL6R;IL6R	TSS1500;TSS1500	N_Shore	4.55	6.55e-06	1	0.00656
cg18841668	11	111077632				4.54	6.6e-06	1	0.00659
cg22916722	14	76605056			Island	4.54	6.68e-06	1	0.00665
cg17935210	19	58987656	ZNF446	TSS200	Island	-4.54	6.72e-06	1	0.00668
cg02711245	3	188013909	LPP;LPP;LPP	5UTR;5UTR;5UTR		-4.54	6.86e-06	1	0.00679
cg10979602	1	67690795	IL23R	Body		4.54	6.88e-06	1	0.00679
cg04999435	11	63230511	HRASLS5;HRASLS5;HRASLS5	3UTR;3UTR;3UTR		4.54	6.88e-06	1	0.00679
cg24644026	8	60589828				4.53	6.9e-06	1	0.00679
cg16297569	1	92952517	GFI1;GFI1	TSS1500;TSS200	Island	-4.53	6.94e-06	1	0.00681
cg19605931	18	8662653			S_Shelf	-4.53	6.99e-06	1	0.00685
cg00296903	9	90620271			N_Shore	4.53	7.06e-06	1	0.00687
cg16028012	19	422406	SHC2	Body	Island	4.53	7.07e-06	1	0.00687
cg05979020	2	176981336	HOXD10	TSS200	Island	4.53	7.08e-06	1	0.00687
cg08335892	12	95774442				4.53	7.11e-06	1	0.00687
cg26164488	2	64440295				-4.53	7.11e-06	1	0.00687
cg19183742	2	3659466	COLEC11;COLEC11	Body;Body		4.53	7.12e-06	1	0.00687
cg05573412	1	3238152	PRDM16;PRDM16	Body;Body	N_Shore	4.53	7.14e-06	1	0.00688
cg15468668	17	7082699	ASGR1;ASGR1	5UTR;1stExon		4.53	7.22e-06	1	0.00694
cg10824725	14	104626668	KIF26A	Body	S_Shore	4.52	7.37e-06	1	0.00706
cg00116699	2	240205260	HDAC4	Body		-4.52	7.4e-06	1	0.00708
cg13950403	5	153418565	MFAP3;MFAP3;MFAP3;MFAP3;FAM114A2;MFAP3	1stExon;1stExon;5UTR;5UTR;TSS200;Body	Island	-4.52	7.47e-06	1	0.00712
cg10717214	6	31543557	TNF	1stExon		4.52	7.5e-06	1	0.00712
cg14669607	5	66562931				4.52	7.5e-06	1	0.00712
cg21546975	1	18626865	IGSF21	Body		4.52	7.54e-06	1	0.00714
cg08783509	11	69831572			Island	4.51	7.65e-06	1	0.00723
cg15912010	2	50956659	NRXN1;NRXN1	Body;Body		4.51	7.67e-06	1	0.00723
cg13177758	15	78632572	CRABP1	TSS200	N_Shore	4.51	7.74e-06	1	0.00728
cg23704023	12	122461358	BCL7A;BCL7A	Body;Body		-4.51	7.76e-06	1	0.00728
cg22473616	5	1357161				4.51	7.85e-06	1	0.00735
cg25918004	19	51331524	KLK15;KLK15;KLK15	Body;Body;Body	S_Shore	4.51	7.89e-06	1	0.00737
cg04544699	17	36833760			S_Shelf	4.51	7.9e-06	1	0.00737
cg22793142	1	207995752	LOC148696	Body		4.5	7.93e-06	1	0.00738
cg19123916	4	48484788	SLC10A4	TSS1500	N_Shore	-4.5	7.95e-06	1	0.00738
cg02880877	6	125623484	HDDC2	TSS1500	S_Shore	-4.5	7.97e-06	1	0.00738
cg12515517	15	68804378				4.5	8.15e-06	1	0.00753
cg21137557	5	115314451	LVRN	Body		4.5	8.22e-06	1	0.00758
cg12612445	21	46353573	C21orf67	Body	S_Shore	4.5	8.26e-06	1	0.0076
cg16053651	6	168857803	SMOC2;SMOC2	Body;Body		4.49	8.29e-06	1	0.0076
cg07532405	14	22948498				-4.49	8.3e-06	1	0.0076
cg08194009	17	25707428				-4.49	8.32e-06	1	0.0076
cg01794929	22	31500940	SELM	3UTR	Island	4.49	8.37e-06	1	0.0076
cg06806638	8	61596860	CHD7	5UTR	S_Shelf	4.49	8.37e-06	1	0.0076
cg27092038	15	81078986	KIAA1199	5UTR		4.49	8.38e-06	1	0.0076
cg05399893	12	125460244	DHX37	Body		-4.49	8.43e-06	1	0.00763
cg08053523	2	220026863	NHEJ1;SLC23A3;SLC23A3;SLC23A3	TSS1500;Body;Body;Body	S_Shore	4.49	8.45e-06	1	0.00763
cg10900202	2	131674361	ARHGEF4;ARHGEF4;ARHGEF4;ARHGEF4	5UTR;1stExon;1stExon;5UTR	S_Shore	4.49	8.58e-06	1	0.00773
cg22460366	20	55108116	C20orf107	TSS200		4.49	8.61e-06	1	0.00774
cg09778828	9	132245624			Island	-4.49	8.64e-06	1	0.00774
cg03566814	6	169019307	SMOC2;SMOC2	Body;Body		4.49	8.65e-06	1	0.00774
cg12333338	6	32787925				4.49	8.66e-06	1	0.00774
cg16636756	10	106088755	ITPRIP	5UTR		4.48	8.82e-06	1	0.00786
cg23127694	10	121212317	GRK5	Body		4.48	8.86e-06	1	0.00788
cg00612985	2	101257313				4.48	8.88e-06	1	0.00788
cg26822330	13	36867876	C13orf38;C13orf38;C13orf38;C13orf38;C13orf38;C13orf38	Body;5UTR;5UTR;5UTR;5UTR;5UTR	N_Shelf	4.48	9e-06	1	0.00797
cg05433557	7	158325024	PTPRN2;PTPRN2;PTPRN2	Body;Body;Body		4.48	9.04e-06	1	0.00798
cg13871565	1	244973565				4.48	9.05e-06	1	0.00798
cg14655242	9	91430121				4.47	9.22e-06	1	0.00811
cg13016048	9	140054056	GRIN1;GRIN1;GRIN1	Body;Body;Body	N_Shore	-4.47	9.24e-06	1	0.00811
cg03573390	16	57294639	PLLP	Body		-4.47	9.27e-06	1	0.00812
cg22239727	11	19264434			S_Shore	-4.47	9.33e-06	1	0.00816
cg16801797	11	20043509	NAV2;NAV2;NAV2;NAV2	TSS1500;Body;Body;Body		4.47	9.42e-06	1	0.00822
cg05956521	1	157668115	FCRL3	Body		4.46	9.53e-06	1	0.0083
cg16818830	17	37379606	STAC2	Body	N_Shore	4.46	9.57e-06	1	0.0083
cg27140247	22	46450102	C22orf26;LOC150381	TSS200;Body	Island	-4.46	9.57e-06	1	0.0083
cg14390252	10	3277089				4.46	9.59e-06	1	0.0083
cg27344289	5	148990649	FLJ41603	Body		4.46	9.61e-06	1	0.0083
cg17949727	1	38412684	INPP5B;INPP5B	5UTR;1stExon		-4.46	9.69e-06	1	0.00833
cg02959112	1	19978788	NBL1;NBL1	Body;5UTR		4.46	9.71e-06	1	0.00833
cg01176028	21	43653234	ABCG1;ABCG1;ABCG1;ABCG1;ABCG1;ABCG1	Body;Body;Body;Body;Body;Body	N_Shore	-4.46	9.72e-06	1	0.00833
cg27320518	10	81678829	MBL1P	TSS1500		-4.46	9.74e-06	1	0.00833
cg01802827	12	34474362				4.46	9.75e-06	1	0.00833
cg14578363	17	42785078	DBF4B;DBF4B	TSS1500;TSS1500	N_Shore	-4.46	9.77e-06	1	0.00833
cg24100115	6	30698584	FLOT1	Body		4.46	9.81e-06	1	0.00834
cg16427109	6	24358683	DCDC2	TSS1500	N_Shore	4.46	9.85e-06	1	0.00834
cg10191891	7	26677325	C7orf71	TSS200		4.46	9.86e-06	1	0.00834
cg16531955	12	69965254	FRS2;FRS2	Body;Body		4.46	9.88e-06	1	0.00834
cg22224043	3	73429575			N_Shelf	4.46	9.9e-06	1	0.00834
cg16270633	15	91256830			N_Shelf	4.46	9.9e-06	1	0.00834
cg05587400	10	5817943	GDI2;GDI2	Body;Body		4.45	9.95e-06	1	0.00836
cg25450266	19	35494294	GRAMD1A;GRAMD1A	Body;Body	S_Shelf	4.45	1e-05	1	0.00839
cg27313012	1	233497542	KIAA1804	Body	N_Shore	4.45	1.01e-05	1	0.00845
cg07241457	20	61787786			N_Shore	4.44	1.04e-05	1	0.00867
cg16204066	6	33638922	ITPR3	Body		4.44	1.04e-05	1	0.00867
cg08940075	1	95388680	CNN3	Body	N_Shelf	-4.44	1.05e-05	1	0.0087
cg26106948	3	27766284			S_Shore	4.44	1.05e-05	1	0.0087
cg16634245	2	149831082	KIF5C	Body		4.44	1.05e-05	1	0.0087
cg04222159	1	204981786	NFASC;NFASC;NFASC;NFASC	Body;Body;Body;Body		4.44	1.06e-05	1	0.00873
cg06301496	20	23350364	GZF1	Body	S_Shelf	-4.44	1.06e-05	1	0.00873
cg15285250	7	8482107	NXPH1	Body	Island	4.44	1.06e-05	1	0.00873
cg23323297	19	51195418	SHANK1	Body	N_Shelf	4.44	1.07e-05	1	0.00873
cg12686920	17	41739806	MEOX1;MEOX1;MEOX1	TSS1500;TSS1500;TSS1500		4.44	1.07e-05	1	0.00873
cg16874494	7	210873	FAM20C	Body	S_Shelf	4.44	1.07e-05	1	0.00873
cg21686600	1	24719709	C1orf201	Body		-4.44	1.07e-05	1	0.00873
