# Supplementary material for: Computationally inferred cell-type specific epigenome-wide DNA methylation analysis unveils distinct methylation patterns among immune cells for HIV infection in three cohorts
Source: PLoS Pathog. 2024 Mar 11;20(3):e1012063. doi: 10.1371/journal.ppat.1012063 (PMC10957090; doi:10.1371/journal.ppat.1012063)
Supplement: S4 Table — (XLSX) [file ppat.1012063.s004.xlsx]

## Sheet: sTable 4
Supplemental Table 4	Cohort 1: Significant differentially methylated CpG positions between HIV-positive and HIV-negative CD8+ T cells from the Veteran Aging Cohort Study
probe	CHR	MAPINFO (genome Build 37)	UCSC_REFGENE_NAME	UCSC_REFGENE_GROUP	RELATION_TO_UCSC_CPG_ISLAND	t value	P value	bonferroni_adj	BH_fdr_adj
cg14151440	1	90478723	ZNF326	Body		-5.92	5.18e-09	0.00212	0.00212
cg18451035	14	31398430	STRN3;STRN3	Body;Body		-5.56	3.93e-08	0.016	0.00368
cg05187247	14	101455260	SNORD114-29;SNORD114-28	TSS1500;TSS1500		-5.5	5.54e-08	0.0226	0.00368
cg25606773	6	46110412	ENPP4	Body		-5.48	6.03e-08	0.0246	0.00368
cg05270007	6	118881378	C6orf204;C6orf204;PLN	Body;Body;3UTR		-5.48	6.03e-08	0.0246	0.00368
cg20502257	12	55758598	OR6C75	TSS1500		-5.47	6.4e-08	0.0261	0.00368
cg05770626	5	102465432	HISPPD1	Body		-5.42	8.5e-08	0.0347	0.00368
cg01975338	14	97326473	VRK1	Body		-5.4	9.22e-08	0.0377	0.00368
cg19173502	21	17911688	MIRLET7C;C21orf34;C21orf34	TSS1500;Body;Body		-5.4	9.28e-08	0.0379	0.00368
cg22080472	1	28176762	PPP1R8;PPP1R8;PPP1R8	Body;Body;Body		5.39	9.91e-08	0.0405	0.00368
cg08023458	14	101438461	SNORD114-14;SNORD114-15;SNORD114-16	Body;TSS1500;TSS1500		-5.38	1.08e-07	0.0441	0.00368
cg26069632	7	29739014				-5.36	1.19e-07	0.0486	0.00368
cg16395911	14	57700568	EXOC5	Body		-5.33	1.34e-07	0.0547	0.00368
cg21850934	11	90451108				-5.33	1.37e-07	0.0559	0.00368
cg02776119	7	131016452	MKLN1;MKLN1	Body;Body	S_Shelf	-5.32	1.42e-07	0.058	0.00368
cg12617598	1	193222046	CDC73	3UTR		-5.32	1.44e-07	0.0588	0.00368
cg12886066	13	90015518			Island	-5.29	1.67e-07	0.0682	0.00397
cg01913604	17	16570850			S_Shore	-5.28	1.75e-07	0.0715	0.00397
cg16765531	7	84330779				-5.26	1.93e-07	0.0788	0.00415
cg13883904	4	54292066	FIP1L1;FIP1L1;FIP1L1	Body;Body;Body		-5.1	4.56e-07	0.186	0.00906
cg26146184	11	124637008	C11orf61	3UTR	S_Shelf	5.09	4.66e-07	0.19	0.00906
cg03643137	6	140427085				-5.08	5.03e-07	0.205	0.00934
cg27056880	5	65374378	ERBB2IP;ERBB2IP	3UTR;3UTR		-5.03	6.43e-07	0.263	0.0114
cg05303559	7	158512380				-5.02	6.81e-07	0.278	0.0116
cg16464735	14	57700226	EXOC5	Body		-5	7.49e-07	0.306	0.0122
cg04104820	3	52291169	WDR82	3UTR		4.97	8.49e-07	0.347	0.0125
cg19446589	2	63268631	EHBP1;EHBP1;EHBP1;EHBP1	Body;Body;Body;Body	N_Shelf	-4.97	8.49e-07	0.347	0.0125
cg18759850	3	27499075	SLC4A7	TSS1500		-4.97	8.58e-07	0.35	0.0125
cg23477257	7	77469577	PHTF2;PHTF2;PHTF2;PHTF2;PHTF2	Body;Body;1stExon;1stExon;1stExon		-4.96	9.07e-07	0.37	0.0127
cg17489451	12	28410104	CCDC91	TSS200		-4.95	9.34e-07	0.381	0.0127
cg22798287	13	87731478				-4.94	9.97e-07	0.407	0.013
cg22817650	1	193191405	CDC73	Body		-4.94	1.02e-06	0.417	0.013
cg15067350	13	66878738	PCDH9;PCDH9	3UTR;3UTR		-4.92	1.13e-06	0.461	0.014
cg01008726	5	36986137	NIPBL;NIPBL	Body;Body		-4.89	1.28e-06	0.523	0.0154
cg04629951	22	41863525	PHF5A	Body	N_Shore	4.88	1.33e-06	0.543	0.0155
cg26308992	4	70825312	CSN2	Body		-4.88	1.38e-06	0.564	0.0155
cg06539434	6	101120796	ASCC3	Body		-4.87	1.41e-06	0.576	0.0155
cg01651660	14	101452433	SNORD114-25;SNORD114-26	Body;TSS1500		-4.87	1.44e-06	0.588	0.0155
cg25035332	10	55587268	PCDH15	Body		-4.86	1.49e-06	0.608	0.0156
cg16896134	19	21305635	ZNF714	3UTR		-4.83	1.7e-06	0.694	0.0168
cg08256761	12	80168523	PPP1R12A;PPP1R12A;PPP1R12A	3UTR;3UTR;3UTR		-4.83	1.73e-06	0.706	0.0168
cg00452079	3	73111175	FLJ10213;PPP4R2;FLJ10213	5UTR;Body;1stExon		-4.83	1.75e-06	0.715	0.0168
cg00178984	12	60091171	SLC16A7	5UTR		-4.82	1.77e-06	0.723	0.0168
cg18077032	15	51235757	LOC100132724;AP4E1	TSS1500;Body		-4.81	1.86e-06	0.76	0.0173
cg25485651	12	93167359	EEA1	3UTR		-4.8	1.97e-06	0.804	0.0176
cg14026747	4	135865398			Island	-4.8	1.98e-06	0.809	0.0176
cg26619570	12	80308778	PPP1R12A;PPP1R12A;PPP1R12A	Body;Body;TSS1500		-4.79	2.05e-06	0.837	0.0178
cg15513391	7	117003789	ASZ1;ASZ1	Body;Body		-4.79	2.11e-06	0.862	0.018
cg14489199	14	101453431	SNORD114-26;SNORD114-27	Body;TSS1500		-4.76	2.42e-06	0.988	0.0199
cg18082082	6	49937814	DEFB113	TSS1500		-4.75	2.47e-06	1	0.0199
cg07078979	2	34128696				-4.75	2.5e-06	1	0.0199
cg20891306	13	46559614	ZC3H13	Body		-4.75	2.56e-06	1	0.0199
cg06634441	4	70514647	UGT2A1	TSS1500		-4.74	2.59e-06	1	0.0199
cg07824897	6	56371192	DST;DST;DST;DST;DST	Body;Body;Body;Body;Body		-4.74	2.68e-06	1	0.0199
cg06873606	13	20625618	ZMYM2;ZMYM2	Body;Body		-4.74	2.7e-06	1	0.0199
cg17312092	12	75057893				-4.73	2.73e-06	1	0.0199
cg12286861	10	112698410	SHOC2;RPL13AP6	5UTR;TSS1500		-4.73	2.79e-06	1	0.02
cg18887228	6	64356606	PHF3	1stExon		-4.72	2.85e-06	1	0.02
cg10237542	1	51168010	FAF1	Body		-4.72	2.89e-06	1	0.02
cg24676666	5	119495957				-4.71	3.01e-06	1	0.0205
cg07553580	21	47172629				-4.71	3.1e-06	1	0.0207
cg05180540	8	66701906	PDE7A;PDE7A	TSS1500;Body		-4.7	3.14e-06	1	0.0207
cg01855027	3	85140079	CADM2;CADM2	Body;Body		-4.68	3.46e-06	1	0.022
cg22964469	11	121337508	SORL1	Body		-4.68	3.46e-06	1	0.022
cg19909613	8	109487153	TTC35	Body		-4.68	3.5e-06	1	0.022
cg04819081	2	24026544	ATAD2B	Body		-4.67	3.67e-06	1	0.0227
cg01823853	7	27646144	HIBADH	Body		-4.66	3.84e-06	1	0.0234
cg13853450	18	64271503	CDH19	TSS1500		-4.65	3.97e-06	1	0.0237
cg07180674	11	102959223	DCUN1D5	Body	N_Shelf	-4.65	4.01e-06	1	0.0237
cg16540183	2	17692189	RAD51AP2	Body		-4.64	4.21e-06	1	0.0246
cg09149974	10	94754429	EXOC6;EXOC6	Body;Body		-4.63	4.45e-06	1	0.0256
cg04394707	12	85302937	SLC6A15;SLC6A15;SLC6A15	5UTR;5UTR;5UTR	N_Shelf	-4.62	4.6e-06	1	0.0261
cg27120934	6	129480619	LAMA2;LAMA2	Body;Body		-4.61	4.93e-06	1	0.0276
cg18397653	4	88571653	DMP1;DMP1	5UTR;5UTR		-4.6	5.09e-06	1	0.0281
cg13827458	14	53109146	ERO1L	3UTR		-4.59	5.25e-06	1	0.0286
cg17651890	8	104709583	RIMS2	Body		-4.59	5.47e-06	1	0.0294
cg01132139	11	76091836	PRKRIR	1stExon	Island	-4.58	5.74e-06	1	0.0304
cg18533392	5	173386190	CPEB4	3UTR		-4.57	5.9e-06	1	0.0309
cg17416165	5	99382140				4.57	5.98e-06	1	0.0309
cg16461692	13	62002989				-4.56	6.19e-06	1	0.0316
cg06963672	14	101450261	SNORD114-23;SNORD114-24	Body;TSS1500		-4.54	6.65e-06	1	0.0335
cg26624489	10	76017022	ADK;ADK	Body;Body		-4.54	6.79e-06	1	0.0337
cg14315341	12	97346526	NEDD1;NEDD1;NEDD1;NEDD1	3UTR;3UTR;3UTR;3UTR		-4.53	6.93e-06	1	0.0337
cg07522639	4	24554321	DHX15	Body		-4.53	7e-06	1	0.0337
cg27627854	11	108158382	ATM;ATM	Body;1stExon		-4.53	7.02e-06	1	0.0337
cg13959110	15	48466199	MYEF2	Body	N_Shelf	-4.52	7.47e-06	1	0.0353
cg21216618	9	14643897	ZDHHC21	Body		-4.52	7.52e-06	1	0.0353
cg09021118	13	28107394				-4.51	7.68e-06	1	0.0355
cg02042904	12	40645170	LRRK2	Body		-4.51	7.74e-06	1	0.0355
cg02580987	5	176615786	NSD1;NSD1	Body;Body		-4.5	7.98e-06	1	0.0362
cg06048193	13	81258755				-4.49	8.47e-06	1	0.038
cg10315420	12	51213748	ATF1	3UTR		-4.48	8.77e-06	1	0.0389
cg05757007	6	101053555	ASCC3	Body		-4.48	9.06e-06	1	0.0398
cg10931901	14	101433314	SNORD114-11;SNORD114-10	TSS1500;TSS200		-4.47	9.25e-06	1	0.0402
cg04737350	12	80170325	PPP1R12A;PPP1R12A;PPP1R12A	Body;Body;Body		-4.47	9.48e-06	1	0.0408
cg26435481	14	101432120	SNORD114-9;SNORD114-10	TSS1500;TSS1500		-4.46	9.62e-06	1	0.0409
cg06736434	19	20231820	ZNF90	3UTR		-4.45	9.98e-06	1	0.042
cg06237501	6	35263297	ZNF76	3UTR		4.44	1.04e-05	1	0.0429
cg17508500	6	72945331	RIMS1;RIMS1;RIMS1;RIMS1;RIMS1	5UTR;Body;Body;Body;Body		-4.45	1.04e-05	1	0.0429
cg19628908	4	47865430	NFXL1	Body		-4.44	1.08e-05	1	0.0441
cg09321965	1	198201193	NEK7	5UTR		-4.43	1.12e-05	1	0.0453
cg04376905	16	22432563	RRN3P3	Body		-4.41	1.19e-05	1	0.0474
cg00461841	16	10523485	ATF7IP2	5UTR		-4.41	1.2e-05	1	0.0474
cg11806823	12	60812268				-4.41	1.21e-05	1	0.0474
cg04892443	1	191503762				-4.41	1.22e-05	1	0.0474
cg13927247	5	118176275	DTWD2	3UTR		-4.4	1.25e-05	1	0.0482
