# Supplementary material for: Computationally inferred cell-type specific epigenome-wide DNA methylation analysis unveils distinct methylation patterns among immune cells for HIV infection in three cohorts
Source: PLoS Pathog. 2024 Mar 11;20(3):e1012063. doi: 10.1371/journal.ppat.1012063 (PMC10957090; doi:10.1371/journal.ppat.1012063)
Supplement: S5 Table — (XLSX) [file ppat.1012063.s005.xlsx]

## Sheet: sTable 5
Supplemental Table 5	Cohort 1: Significant differentially methylated CpG positions between HIV-positive and HIV-negative B cells from the Veteran Aging Cohort Study
probe	CHR	MAPINFO (genome Build 37)	UCSC_REFGENE_NAME	UCSC_REFGENE_GROUP	RELATION_TO_UCSC_CPG_ISLAND	t value	P value	bonferroni_adj	BH_fdr_adj
cg16272981	5	1489889	LPCAT1	Body	Island	-5.97	3.87e-09	0.00158	0.00158
cg02571055	6	158896790	TULP4;TULP4	Body;Body		-5.79	1.13e-08	0.00461	0.00231
cg00320216	11	128450029	ETS1	5UTR		-5.32	1.48e-07	0.0604	0.0201
cg05780864	8	140632785	KCNK9	Body	S_Shore	5.21	2.59e-07	0.106	0.0264
cg12873903	17	40514805	STAT3;STAT3;STAT3	5UTR;5UTR;5UTR		-5.14	3.64e-07	0.149	0.0297
cg08697251	5	1489875	LPCAT1	Body	Island	-5.08	4.96e-07	0.203	0.0338
cg11534215	2	240200967	HDAC4	Body	S_Shelf	-5.03	6.44e-07	0.263	0.0376
cg15700022	2	241396251	PP14571;GPC1	TSS200;Body	S_Shore	5	7.56e-07	0.309	0.0386
