# Supplementary material for: Computationally inferred cell-type specific epigenome-wide DNA methylation analysis unveils distinct methylation patterns among immune cells for HIV infection in three cohorts
Source: PLoS Pathog. 2024 Mar 11;20(3):e1012063. doi: 10.1371/journal.ppat.1012063 (PMC10957090; doi:10.1371/journal.ppat.1012063)
Supplement: S6 Table — (XLSX) [file ppat.1012063.s006.xlsx]

## Sheet: sTable 6
Supplemental Table 6	Cohort 1: Significant differentially methylated CpG positions between HIV-positive and HIV-negative NK cells from the Veteran Aging Cohort Study
probe	CHR	MAPINFO (genome Build 37)	UCSC_REFGENE_NAME	UCSC_REFGENE_GROUP	RELATION_TO_UCSC_CPG_ISLAND	t value	P value	bonferroni_adj	BH_fdr_adj
cg02571055	6	158896790	TULP4;TULP4	Body;Body		-6.4	2.95e-10	0.00012	0.00012
cg01245268	17	2771650	RAP1GAP2;RAP1GAP2	Body;Body		-6.25	7.46e-10	0.000305	0.000152
cg05376738	1	212923780	NSL1;NSL1	Body;Body		-6.02	2.99e-09	0.00122	0.000407
cg22490695	16	31271240	ITGAM;ITGAM	TSS200;TSS200		-5.9	5.78e-09	0.00236	0.00059
cg20722590	16	58061473	MMP15	Body	Island	5.72	1.66e-08	0.00678	0.00123
cg02201050	7	22759083				5.7	1.81e-08	0.00739	0.00123
cg14160422	19	10735548	SLC44A2;SLC44A2	TSS1500;Body	N_Shore	-5.53	4.7e-08	0.0192	0.0024
cg06071604	13	100069110				-5.53	4.81e-08	0.0196	0.0024
cg18404811	17	403288			N_Shelf	-5.51	5.28e-08	0.0216	0.0024
cg25260683	18	56887030	GRP;GRP;GRP	TSS1500;TSS1500;TSS1500	N_Shore	-5.48	6.06e-08	0.0247	0.00247
cg13546609	14	101510584	MIR1185-2	Body		5.45	7.2e-08	0.0294	0.00267
cg23088126	1	207078912	FAIM3;FAIM3;FAIM3	Body;Body;Body	N_Shelf	-5.42	8.44e-08	0.0345	0.00287
cg08138435	1	212874634	BATF3	TSS1500	S_Shore	-5.33	1.35e-07	0.0551	0.00424
cg15814508	3	150996078	P2RY14;MED12L;P2RY14	1stExon;Body;5UTR		-5.31	1.49e-07	0.0608	0.0043
cg22648996	10	63946213				-5.3	1.58e-07	0.0645	0.0043
cg16272981	5	1489889	LPCAT1	Body	Island	-5.28	1.81e-07	0.0739	0.00449
cg16324306	14	93786330	BTBD7;BTBD7	5UTR;5UTR		-5.26	1.95e-07	0.0796	0.00449
cg16526705	19	17284481	MYO9B;MYO9B	Body;Body	S_Shore	-5.26	1.98e-07	0.0809	0.00449
cg14918082	17	7833237	KCNAB3	TSS1500	N_Shore	5.23	2.26e-07	0.0923	0.00486
cg17046484	17	19269624			S_Shelf	5.21	2.62e-07	0.107	0.00488
cg00700455	1	100179606	MIR548D1;FRRS1	TSS1500;Body		5.2	2.76e-07	0.113	0.00488
cg21232015	12	133424221	CHFR;CHFR;CHFR;CHFR;CHFR	Body;Body;Body;Body;Body		-5.19	2.79e-07	0.114	0.00488
cg01078434	6	29455532	MAS1L	1stExon		5.19	2.85e-07	0.116	0.00488
cg24445388	1	2084391	PRKCZ;PRKCZ;PRKCZ	Body;Body;Body	S_Shore	-5.19	2.87e-07	0.117	0.00488
cg21695395	11	128364143	ETS1;ETS1;ETS1	Body;Body;Body		-5.14	3.67e-07	0.15	0.00592
cg26072906	1	212874552	BATF3	TSS1500	S_Shore	-5.13	3.77e-07	0.154	0.00592
cg01449341	19	55044295	KIR3DX1	Body		-5.11	4.28e-07	0.175	0.00647
cg08752433	12	111016566	PPTC7	Body	N_Shelf	-5.1	4.55e-07	0.186	0.00664
cg10117369	1	203734256	LAX1;LAX1	TSS200;TSS200		-5.09	4.82e-07	0.197	0.00676
cg00851028	1	234905772				-5.07	5.3e-07	0.216	0.00676
cg03788239	3	14699141	C3orf19	Body		-5.07	5.35e-07	0.218	0.00676
cg24804782	6	164167085				5.07	5.36e-07	0.219	0.00676
cg14958969	2	1942814	MYT1L	Body	S_Shore	5.06	5.46e-07	0.223	0.00676
cg26800893	11	67184596	ATPGD1;ATPGD1	5UTR;Body	S_Shore	-5.05	5.83e-07	0.238	0.0069
cg19815813	13	101186116	A2LD1	TSS200	S_Shore	-5.04	5.96e-07	0.243	0.0069
cg07978738	10	116298339	ABLIM1;ABLIM1;ABLIM1	Body;Body;Body		-5.04	6.08e-07	0.248	0.0069
cg26572452	8	129115055				-5.03	6.31e-07	0.258	0.00696
cg09490371	2	233253024	ECEL1P2	TSS1500	Island	5.02	6.6e-07	0.27	0.00709
cg24414363	22	42336273	CENPM;CENPM;CENPM	TSS200;Body;Body		-5.01	7.15e-07	0.292	0.00734
cg25554496	17	63036095	GNA13	Body		-5.01	7.19e-07	0.294	0.00734
cg21039932	7	157315088			N_Shelf	4.98	8.27e-07	0.338	0.00802
cg27110054	8	103137274	NCALD;NCALD;NCALD;NCALD;NCALD;NCALD;NCALD	TSS1500;TSS1500;TSS1500;TSS1500;TSS1500;TSS1500;TSS200	S_Shore	-4.98	8.31e-07	0.339	0.00802
cg27308682	7	157637500	PTPRN2;PTPRN2;PTPRN2	Body;Body;Body		4.97	8.45e-07	0.345	0.00802
cg16671238	13	20987145	CRYL1	Body	N_Shore	-4.97	8.66e-07	0.354	0.00804
cg00050618	16	27414418	IL21R;IL21R	TSS200;5UTR		-4.92	1.08e-06	0.441	0.0098
cg16204289	2	75796759	FAM176A;FAM176A	5UTR;1stExon		4.92	1.12e-06	0.457	0.00994
cg09933355	16	27237998	NSMCE1	Body		-4.88	1.31e-06	0.535	0.0114
cg23894948	22	21387055	SLC7A4	TSS1500	S_Shore	4.87	1.38e-06	0.564	0.0117
cg17063632	6	43989118				4.86	1.5e-06	0.613	0.0123
cg26902127	16	88513285			Island	4.85	1.53e-06	0.625	0.0123
cg13427748	15	70767649				-4.85	1.58e-06	0.645	0.0123
cg05927789	2	47171414	TTC7A	Body	S_Shelf	-4.85	1.59e-06	0.649	0.0123
cg10310700	17	80872461	TBCD	Body	S_Shore	-4.84	1.6e-06	0.653	0.0123
cg00504285	22	20019887	C22orf25;MIR185	5UTR;TSS1500		-4.84	1.67e-06	0.682	0.0126
cg01981354	8	42748651	RNF170;RNF170;RNF170;RNF170;RNF170;RNF170	5UTR;Body;5UTR;5UTR;5UTR;Body	N_Shelf	-4.82	1.78e-06	0.727	0.0132
cg21859455	1	228128003	WNT9A	Body		4.81	1.87e-06	0.764	0.0135
cg08697251	5	1489875	LPCAT1	Body	Island	-4.81	1.88e-06	0.768	0.0135
cg19233405	1	154988721	ZBTB7B	Body	N_Shore	-4.79	2.1e-06	0.858	0.0148
cg07630255	15	75185989	MPI	Body	S_Shelf	-4.78	2.17e-06	0.886	0.015
cg10715820	1	17235063			S_Shelf	-4.77	2.33e-06	0.951	0.0159
cg25876227	8	102680096	GRHL2	3UTR		4.76	2.42e-06	0.988	0.0162
cg16003672	2	218285297	DIRC3	Body		4.75	2.47e-06	1	0.0163
cg10430444	15	76137847	UBE2Q2;UBE2Q2	Body;Body	S_Shore	-4.75	2.57e-06	1	0.0167
cg27110374	17	73327999	GRB2;GRB2	Body;Body		-4.74	2.68e-06	1	0.0171
cg09473745	10	31423550			S_Shore	-4.73	2.81e-06	1	0.0176
cg01080924	22	46449550	C22orf26;LOC150381	Body;TSS200	N_Shore	-4.72	2.85e-06	1	0.0176
cg14276580	13	40527020				-4.72	2.91e-06	1	0.0177
cg16606638	12	89918221	WDR51B;GALNT4	Body;1stExon	N_Shore	-4.71	3e-06	1	0.018
cg22964469	11	121337508	SORL1	Body		-4.71	3.09e-06	1	0.0181
cg04406620	16	69499075	CYB5B	3UTR		-4.71	3.12e-06	1	0.0181
cg03400731	17	3747518	C17orf85;C17orf85	5UTR;Body	N_Shore	-4.7	3.16e-06	1	0.0181
cg18153060	12	52779793	KRT84	TSS1500		4.7	3.2e-06	1	0.0181
cg25718361	22	47424445	TBC1D22A	Body	Island	-4.69	3.3e-06	1	0.0183
cg26168117	6	90353508	MDN1	3UTR		4.69	3.32e-06	1	0.0183
cg02261543	11	10800368	CTR9	Body		-4.69	3.41e-06	1	0.0184
cg15741930	20	44516350	C20orf165	TSS200	N_Shelf	-4.68	3.49e-06	1	0.0184
cg03608515	13	98112404	RAP2A	Body		-4.68	3.53e-06	1	0.0184
cg16973527	15	70767570				-4.68	3.55e-06	1	0.0184
cg27507284	2	178116991	NFE2L2;NFE2L2;NFE2L2	Body;5UTR;5UTR		-4.68	3.56e-06	1	0.0184
cg16130238	14	22958402				-4.67	3.65e-06	1	0.0184
cg15646741	1	208021736				-4.67	3.75e-06	1	0.0184
cg05976481	12	92524968				-4.66	3.83e-06	1	0.0184
cg07458272	19	34744396	KIAA0355	TSS1500	N_Shore	-4.66	3.87e-06	1	0.0184
cg17473673	19	15590570	PGLYRP2	TSS1500		-4.66	3.9e-06	1	0.0184
cg15700022	2	241396251	PP14571;GPC1	TSS200;Body	S_Shore	4.66	3.91e-06	1	0.0184
cg12656272	3	100328186	GPR128	TSS1500		-4.65	3.98e-06	1	0.0184
cg08320703	4	2792582			N_Shore	-4.65	3.98e-06	1	0.0184
cg16134718	2	204973770				-4.65	4.01e-06	1	0.0184
cg23176873	5	131540307	P4HA2;P4HA2;P4HA2;P4HA2;P4HA2	Body;Body;Body;Body;Body		4.65	4.02e-06	1	0.0184
cg16118678	2	47755888	KCNK12	Body		4.65	4.11e-06	1	0.0186
cg00320765	14	69264333	C14orf181	TSS1500	S_Shore	-4.64	4.21e-06	1	0.0189
cg22459204	5	10565940	ANKRD33B	Body	S_Shore	-4.64	4.31e-06	1	0.0191
cg17946714	21	37536083	DOPEY2	TSS1500		-4.63	4.49e-06	1	0.0197
cg23538854	8	79717627	IL7;IL7	5UTR;1stExon	S_Shore	-4.62	4.6e-06	1	0.02
cg01511232	4	155661929			Island	4.61	4.91e-06	1	0.021
cg07750741	5	156692395	CYFIP2;CYFIP2	TSS1500;TSS1500	N_Shore	-4.61	4.93e-06	1	0.021
cg00625963	1	32740034	LCK;LCK	Body;Body	N_Shore	-4.6	5.03e-06	1	0.0212
cg26666580	16	12183835	SNX29	Body		-4.6	5.14e-06	1	0.0214
cg21704109	11	44332558	ALX4	TSS1500	Island	4.59	5.32e-06	1	0.0218
cg06162038	2	138727217	HNMT;HNMT	Body;Body		-4.59	5.34e-06	1	0.0218
cg15339435	11	128169380				-4.59	5.41e-06	1	0.0219
cg19649018	10	131260468				4.57	5.79e-06	1	0.0232
cg17972162	22	39496387	APOBEC3H;APOBEC3H;APOBEC3H;APOBEC3H	Body;Body;Body;Body		-4.57	5.88e-06	1	0.0233
cg02927679	10	112260509	DUSP5	Body	S_Shore	-4.56	6.03e-06	1	0.0235
cg04963177	12	41966268	PDZRN4;PDZRN4	Body;Body	N_Shore	4.56	6.03e-06	1	0.0235
cg03349173	6	30172789	TRIM26	5UTR		-4.56	6.09e-06	1	0.0235
cg08280936	7	148981586	ZNF783	Body	N_Shore	-4.56	6.23e-06	1	0.0236
cg01558923	1	218520959	TGFB2;TGFB2	Body;Body	S_Shore	-4.56	6.24e-06	1	0.0236
cg09867953	16	23706666	ERN2	Body		4.55	6.47e-06	1	0.0242
cg10230257	1	161928549	ATF6	3UTR		4.55	6.53e-06	1	0.0242
cg16312514	11	70650521	SHANK2	Body		-4.54	6.71e-06	1	0.0242
cg06728098	8	80942046	MRPS28	Body	N_Shore	-4.54	6.72e-06	1	0.0242
cg07877431	19	53426802			S_Shore	4.54	6.79e-06	1	0.0242
cg01948978	1	203712327	ATP2B4;ATP2B4	3UTR;3UTR		-4.54	6.8e-06	1	0.0242
cg08066673	14	52325747	GNG2	TSS1500		-4.53	6.91e-06	1	0.0242
cg13200575	17	38096571				-4.53	6.91e-06	1	0.0242
cg15085883	12	68848994				-4.53	6.94e-06	1	0.0242
cg18287241	5	166819294	ODZ2	Body		4.53	6.99e-06	1	0.0242
cg14055655	19	50117794	PRR12	Body	N_Shore	-4.53	7.11e-06	1	0.0243
cg05805445	4	124225943	SPATA5	Body		-4.53	7.15e-06	1	0.0243
cg25117091	4	40518143	RBM47;RBM47	5UTR;TSS200		-4.52	7.33e-06	1	0.0247
cg24197567	7	116346853	MET;MET	Body;Body		4.52	7.54e-06	1	0.0251
cg00667000	1	28052784	FAM76A;FAM76A;FAM76A;FAM76A;FAM76A	Body;Body;Body;Body;Body	Island	-4.51	7.62e-06	1	0.0251
cg23320499	12	12659177	DUSP16	Body		-4.51	7.66e-06	1	0.0251
cg14286048	20	46354342	SULF2;SULF2;SULF2	Body;Body;Body		-4.51	7.81e-06	1	0.0251
cg13772414	2	222383060	EPHA4	Body		-4.51	7.88e-06	1	0.0251
cg23483081	18	74173903	ZNF516	5UTR	S_Shelf	-4.5	7.93e-06	1	0.0251
cg19604222	3	99979547	TBC1D23	TSS200	N_Shore	-4.5	7.95e-06	1	0.0251
cg02407308	9	139400599	NOTCH1	Body	N_Shore	-4.5	8.01e-06	1	0.0251
cg01464473	3	124912499	SLC12A8	Body		4.5	8.06e-06	1	0.0251
cg13413982	13	44868172				-4.5	8.08e-06	1	0.0251
cg10825471	10	134122566	STK32C	TSS1500	S_Shore	4.5	8.1e-06	1	0.0251
cg06633438	19	6272158	MLLT1	Body	Island	-4.5	8.27e-06	1	0.0254
cg01084837	11	116881122	SIK3	Body		-4.49	8.44e-06	1	0.0257
cg18758585	1	235115601				-4.49	8.64e-06	1	0.026
cg09693106	22	46449821	C22orf26;LOC150381	1stExon;Body	Island	-4.49	8.65e-06	1	0.026
cg27140247	22	46450102	C22orf26;LOC150381	TSS200;Body	Island	-4.48	8.71e-06	1	0.026
cg26712428	10	105218771	CALHM1	TSS200	S_Shore	-4.48	8.93e-06	1	0.0264
cg01716680	1	35259750	GJA4	5UTR	S_Shore	4.48	8.97e-06	1	0.0264
cg04787888	16	86547322	FOXF1	3UTR	N_Shore	4.47	9.16e-06	1	0.0267
cg03885271	20	61637547	BHLHE23	1stExon	Island	4.47	9.47e-06	1	0.0274
cg07620573	3	192289293	FGF12	Body		4.46	9.54e-06	1	0.0274
cg03347559	11	3225059			Island	4.45	1e-05	1	0.0282
cg18841796	5	130966434	RAPGEF6;RAPGEF6;RAPGEF6;RAPGEF6;RAPGEF6;RAPGEF6	Body;Body;Body;Body;Body;Body	N_Shelf	-4.45	1.01e-05	1	0.0282
cg12083893	10	91111929				-4.45	1.01e-05	1	0.0282
cg07573020	5	14707001	ANKH	3UTR		-4.45	1.01e-05	1	0.0282
cg20216752	17	6913521	ALOX12	Body	N_Shelf	-4.44	1.04e-05	1	0.0285
cg23522611	2	28617612	FOSL2	Body	S_Shore	-4.44	1.04e-05	1	0.0285
cg17298859	3	84884069				-4.44	1.04e-05	1	0.0285
cg02276314	1	9301104	H6PD	5UTR		-4.44	1.07e-05	1	0.0291
cg06237501	6	35263297	ZNF76	3UTR		4.44	1.08e-05	1	0.0292
cg15252509	18	56337165	MALT1;MALT1	TSS1500;TSS1500	N_Shore	-4.42	1.14e-05	1	0.0303
cg10167235	14	100807646	WARS;WARS;WARS;WARS	Body;Body;Body;Body		-4.42	1.15e-05	1	0.0303
cg00176675	8	141572142	EIF2C2;EIF2C2	Body;Body		-4.42	1.15e-05	1	0.0303
cg23541921	8	1767962			N_Shelf	4.42	1.15e-05	1	0.0303
cg27663123	14	91853682	CCDC88C	Body		-4.42	1.17e-05	1	0.0306
cg27162435	17	7833163	KCNAB3	TSS1500	Island	4.42	1.18e-05	1	0.0307
cg17444479	10	134429869	INPP5A	Body		-4.41	1.19e-05	1	0.0308
cg01975786	8	142428968			S_Shore	-4.41	1.21e-05	1	0.0309
cg20251225	1	1609551	CDK11B;CDK11B;CDK11B;CDK11B;CDK11B;LOC728661;CDK11B	Body;Body;Body;Body;Body;5UTR;5UTR	S_Shore	-4.41	1.21e-05	1	0.0309
cg25450806	1	14031383	PRDM2;PRDM2;PRDM2;PRDM2;PRDM2	1stExon;5UTR;5UTR;5UTR;1stExon		-4.41	1.22e-05	1	0.0309
cg04021497	1	24307291	SFRS13A;SFRS13A	TSS1500;TSS1500	S_Shore	-4.41	1.24e-05	1	0.0312
cg02047803	5	141018369	RELL2;RELL2	Body;Body	S_Shore	-4.4	1.25e-05	1	0.0312
cg03649574	1	158066515				4.4	1.26e-05	1	0.0312
cg06638913	2	235883680	SH3BP4	5UTR		4.4	1.27e-05	1	0.0312
cg07071389	20	30777790	TSPYL3	Body	Island	4.4	1.27e-05	1	0.0312
cg24301247	12	129295649	SLC15A4	Body		-4.4	1.28e-05	1	0.0313
cg24422732	4	117522933			S_Shelf	4.4	1.29e-05	1	0.0314
cg01254644	15	62937909	MGC15885	TSS1500		4.39	1.33e-05	1	0.032
cg13060531	1	84466098	TTLL7	TSS1500	S_Shore	4.39	1.34e-05	1	0.032
cg03682421	19	14320549			Island	4.39	1.34e-05	1	0.032
cg20116579	17	7288001	TNK1	Body	S_Shore	4.39	1.36e-05	1	0.032
cg18735089	7	98738998	SMURF1;SMURF1	Body;Body	N_Shelf	-4.38	1.38e-05	1	0.032
cg25127011	13	32526883	EEF1DP3	Body	Island	4.38	1.39e-05	1	0.032
cg16069986	11	70650456	SHANK2	Body		-4.38	1.4e-05	1	0.032
cg25298039	17	5402539			N_Shore	4.38	1.4e-05	1	0.032
cg07440398	14	99712966	BCL11B;BCL11B	Body;Body	Island	4.38	1.4e-05	1	0.032
cg16680125	1	206782805	LGTN	Body	N_Shelf	-4.38	1.4e-05	1	0.032
cg00320216	11	128450029	ETS1	5UTR		-4.38	1.41e-05	1	0.032
cg02144030	14	102621015	WDR20;WDR20;WDR20;WDR20	Body;Body;Body;Body		-4.38	1.41e-05	1	0.032
cg23213217	1	224370155	DEGS1;DEGS1	TSS1500;TSS1500	N_Shore	-4.37	1.44e-05	1	0.0321
cg14221831	16	66952714	CDH16;CDH16	1stExon;5UTR	N_Shelf	4.37	1.44e-05	1	0.0321
cg04149773	12	49179923	ADCY6	5UTR	N_Shelf	4.37	1.44e-05	1	0.0321
cg14708990	11	76839217	MYO7A;MYO7A;MYO7A	TSS200;TSS200;TSS200		4.37	1.46e-05	1	0.0321
cg22708087	13	32780062	FRY	Body		4.37	1.46e-05	1	0.0321
cg10174972	3	133380746	TOPBP1	TSS200	Island	4.37	1.46e-05	1	0.0321
cg05094137	16	53125208	CHD9	5UTR		-4.37	1.47e-05	1	0.0321
cg23595222	22	46449430	C22orf26;LOC150381	Body;TSS1500	N_Shore	-4.36	1.49e-05	1	0.0322
ch.13.654879R	13	48774642				4.36	1.49e-05	1	0.0322
cg12182580	11	130514052				4.36	1.52e-05	1	0.0327
cg06880420	1	200119987	NR5A2;NR5A2	Body;Body	S_Shelf	-4.36	1.53e-05	1	0.0327
cg10333051	14	68541391	RAD51L1;RAD51L1;RAD51L1	Body;Body;Body		-4.36	1.55e-05	1	0.033
cg07479001	12	25017635	BCAT1	Body		4.35	1.57e-05	1	0.0332
cg18031663	12	77456902	E2F7	Body	N_Shelf	-4.35	1.59e-05	1	0.0335
cg20569893	17	27220101	FLOT2	Body	N_Shelf	-4.35	1.61e-05	1	0.0335
cg19574915	15	89195555	ISG20	Body		-4.34	1.62e-05	1	0.0335
cg04158589	16	32937040			Island	4.35	1.62e-05	1	0.0335
cg23691090	22	46449981	C22orf26;C22orf26;LOC150381	1stExon;5UTR;Body	Island	-4.34	1.64e-05	1	0.0335
cg19416417	2	223290324	SGPP2	Body	S_Shore	4.34	1.65e-05	1	0.0335
cg26080567	21	37536137	DOPEY2	TSS1500		-4.34	1.65e-05	1	0.0335
cg02854554	1	118150234	FAM46C	5UTR	S_Shore	-4.34	1.65e-05	1	0.0335
cg26689780	4	10079554	WDR1;WDR1	Body;Body	Island	-4.34	1.66e-05	1	0.0336
cg00159243	12	109023799	SELPLG	5UTR		-4.34	1.67e-05	1	0.0336
cg26325791	19	18234711	MAST3	Body	Island	-4.34	1.69e-05	1	0.0336
cg16056219	14	75043777	LTBP2	Body		4.34	1.69e-05	1	0.0336
cg04254167	16	78640531	WWOX	Body		4.33	1.71e-05	1	0.0336
cg05956521	1	157668115	FCRL3	Body		4.33	1.71e-05	1	0.0336
cg07812240	1	54809161	SSBP3;SSBP3;SSBP3	Body;Body;Body		4.33	1.72e-05	1	0.0336
cg15718594	1	212874742	BATF3	TSS1500	S_Shore	-4.33	1.72e-05	1	0.0336
cg27615366	5	131592974	PDLIM4;PDLIM4	TSS1500;TSS1500	N_Shore	4.32	1.77e-05	1	0.0344
cg26353192	12	25059891	BCAT1	Body	S_Shelf	4.32	1.8e-05	1	0.0347
cg12712729	8	7886076			S_Shore	-4.32	1.8e-05	1	0.0347
cg03493211	7	97923799	BAIAP2L1	Body		-4.32	1.81e-05	1	0.0347
cg18940763	22	29197846	XBP1;XBP1	TSS1500;TSS1500	S_Shore	-4.32	1.82e-05	1	0.0347
cg18168101	8	104153627	C8orf56;BAALC;BAALC	TSS200;Body;Body	S_Shore	4.31	1.85e-05	1	0.0351
cg03645984	19	55998490	NAT14;SSC5D	3UTR;TSS1500	S_Shore	-4.31	1.88e-05	1	0.0355
cg23468699	14	101526893	MIR496;MIR377	TSS200;TSS1500		4.31	1.93e-05	1	0.036
cg06892907	8	103818062			N_Shore	-4.31	1.93e-05	1	0.036
cg12547807	1	9473751				-4.31	1.93e-05	1	0.036
cg08123207	6	32118312	PRRT1	Body	Island	4.3	1.95e-05	1	0.0361
cg07900328	10	129718959	PTPRE	5UTR		-4.3	1.96e-05	1	0.0361
cg04117404	5	140819300	PCDHGA4;PCDHGA12;PCDHGA11;PCDHGA11;PCDHGA9;PCDHGA1;PCDHGB1;PCDHGB6;PCDHGB3;PCDHGB7;PCDHGA6;PCDHGA8;PCDHGA10;PCDHGA5;PCDHGB4;PCDHGA3;PCDHGA2;PCDHGB2;PCDHGA7;PCDHGB5	Body;Body;Body;Body;Body;Body;Body;Body;Body;Body;Body;Body;Body;Body;Body;Body;Body;Body;Body;Body	N_Shore	4.3	1.96e-05	1	0.0361
cg18401376	6	35141132				4.29	2.03e-05	1	0.037
cg21769117	6	31705273	CLIC1	TSS1500	N_Shelf	-4.29	2.04e-05	1	0.037
cg21400802	1	153312501	PGLYRP4	Body		-4.29	2.04e-05	1	0.037
cg03462376	10	79609388	DLG5	Body		4.29	2.06e-05	1	0.0372
cg01159793	2	241069144	MYEOV2	Body	N_Shore	4.29	2.07e-05	1	0.0372
cg13237740	11	7951216	OR10A6	TSS1500		-4.29	2.08e-05	1	0.0373
cg17638468	3	112694062	CD200R1;CD200R1;CD200R1;CD200R1	TSS200;TSS200;TSS200;TSS200		4.29	2.1e-05	1	0.0373
cg02901723	4	91049728	FAM190A	5UTR	S_Shore	4.29	2.11e-05	1	0.0373
cg20865323	6	143999666	PHACTR2;PHACTR2;PHACTR2;PHACTR2	Body;Body;Body;Body	Island	-4.29	2.11e-05	1	0.0373
cg08131204	22	41487073	MIR1281	TSS1500	N_Shore	4.28	2.14e-05	1	0.0374
cg08307580	6	28192892	ZNF193	TSS200	N_Shore	-4.28	2.15e-05	1	0.0374
cg27026713	13	48895318	RB1	Body	S_Shore	-4.28	2.15e-05	1	0.0374
cg05550420	11	6668214	DCHS1	5UTR		-4.28	2.15e-05	1	0.0374
cg05890620	19	10397612	ICAM4;ICAM4;ICAM4	TSS200;TSS200;TSS200	Island	-4.28	2.17e-05	1	0.0375
cg02813741	13	91148429				-4.28	2.19e-05	1	0.0377
cg08908643	5	12794310			N_Shore	4.27	2.21e-05	1	0.0379
cg03917473	17	38764244				-4.27	2.24e-05	1	0.0381
cg05749969	1	38412711	INPP5B;INPP5B	5UTR;1stExon		-4.27	2.24e-05	1	0.0381
cg17922695	17	75451809	SEPT9;SEPT9;SEPT9;SEPT9;SEPT9;SEPT9	Body;5UTR;Body;Body;Body;Body	S_Shelf	-4.27	2.25e-05	1	0.0381
cg05794813	7	1057827	C7orf50;C7orf50;C7orf50	Body;Body;Body	N_Shore	-4.27	2.29e-05	1	0.0384
cg25707676	7	96643539	DLX6AS	TSS200	N_Shelf	4.27	2.29e-05	1	0.0384
cg06013735	6	30029035	NCRNA00171;ZNRD1;ZNRD1;ZNRD1;ZNRD1	TSS200;1stExon;1stExon;5UTR;5UTR	Island	-4.27	2.3e-05	1	0.0384
cg19829602	19	49448199	DHDH	3UTR		4.26	2.31e-05	1	0.0384
cg16900671	15	31452014				4.26	2.32e-05	1	0.0384
cg14434412	8	86504072				-4.26	2.32e-05	1	0.0384
cg13224583	1	156883745	PEAR1	Body		4.26	2.33e-05	1	0.0384
cg23977888	5	55994653				-4.26	2.36e-05	1	0.0385
cg00396687	15	44069062	ELL3	1stExon	Island	4.26	2.36e-05	1	0.0385
cg21211608	12	69004270	RAP1B;RAP1B	TSS1500;TSS1500	Island	-4.26	2.38e-05	1	0.0387
cg23297413	5	10636139	ANKRD33B	Body		-4.25	2.41e-05	1	0.0389
cg03914735	3	140953689	ACPL2;ACPL2	5UTR;5UTR	S_Shelf	-4.25	2.42e-05	1	0.0389
cg23729763	11	129991544	APLP2;APLP2;APLP2;APLP2;APLP2;APLP2	Body;Body;Body;Body;Body;Body	N_Shore	-4.25	2.43e-05	1	0.0389
cg26266786	3	101842686				4.25	2.44e-05	1	0.0389
cg03078551	17	41656298				-4.25	2.44e-05	1	0.0389
cg19468528	17	73642404	LOC100130933;RECQL5	TSS1500;Body		-4.25	2.45e-05	1	0.0389
cg25068347	11	128343784	ETS1;ETS1;ETS1	Body;Body;Body		-4.25	2.51e-05	1	0.0397
cg10578938	5	156695410	CYFIP2;CYFIP2;CYFIP2	5UTR;TSS1500;5UTR	S_Shore	-4.24	2.54e-05	1	0.0399
cg15674825	5	150052349	MYOZ3;MYOZ3	Body;Body	S_Shore	-4.24	2.55e-05	1	0.0399
cg00357971	20	61923848	COL20A1	TSS1500	N_Shelf	-4.24	2.56e-05	1	0.0399
cg11201256	1	184403226	C1orf21	5UTR		4.24	2.56e-05	1	0.0399
cg04094640	16	27237122	NSMCE1	Body		-4.24	2.57e-05	1	0.0399
cg03540589	3	39192364	CSRNP1	5UTR	N_Shore	-4.24	2.59e-05	1	0.0399
cg04478428	20	61584072	SLC17A9;SLC17A9	1stExon;5UTR	Island	-4.24	2.59e-05	1	0.0399
cg17554464	12	56864388	SPRYD4	3UTR		-4.24	2.63e-05	1	0.0404
cg02959112	1	19978788	NBL1;NBL1	Body;5UTR		4.23	2.65e-05	1	0.0405
cg02240030	7	2089880	MAD1L1;MAD1L1;MAD1L1	Body;Body;Body	Island	-4.23	2.69e-05	1	0.041
cg07184013	7	25989618	MIR148A	TSS200	N_Shore	-4.23	2.73e-05	1	0.0413
cg21615841	13	113606825				4.23	2.73e-05	1	0.0413
cg21066748	19	46005805			N_Shelf	-4.22	2.75e-05	1	0.0414
cg17204652	2	233252706	ECEL1P2	TSS1500	Island	4.22	2.78e-05	1	0.0416
cg22835724	2	205125510				4.22	2.78e-05	1	0.0416
cg00914787	8	25229610	DOCK5	Body		4.22	2.82e-05	1	0.042
cg03040292	1	200847096			S_Shelf	-4.22	2.83e-05	1	0.042
cg06562246	17	34309577	CCL16	TSS1500		4.22	2.86e-05	1	0.0423
cg04902669	17	6329050	AIPL1;AIPL1;AIPL1	Body;Body;Body		4.21	2.89e-05	1	0.0426
cg11336837	19	36801484	LOC100134317	TSS1500	S_Shelf	4.21	2.95e-05	1	0.0433
cg24767131	2	233251881	ECEL1P2	TSS200	Island	4.2	2.99e-05	1	0.0438
cg26401028	4	3516534	LRPAP1	Body	Island	-4.2	3.05e-05	1	0.0443
cg02001279	19	940967	ARID3A	Body	Island	-4.2	3.05e-05	1	0.0443
cg07299736	8	135490787	ZFAT;ZFAT	Body;Body	Island	-4.2	3.08e-05	1	0.0446
cg15400652	19	43588069	PSG2	TSS1500		4.19	3.14e-05	1	0.0453
cg00467553	9	38391432	ALDH1B1	TSS1500	N_Shore	4.19	3.15e-05	1	0.0453
cg17924283	10	134298762				4.19	3.16e-05	1	0.0453
cg24969443	12	53344573	KRT18;KRT18	Body;Body	S_Shore	-4.19	3.23e-05	1	0.0461
cg14780276	4	148743200	ARHGAP10	Body		-4.19	3.24e-05	1	0.0461
cg11385094	1	147374847	GJA8	TSS200		4.19	3.26e-05	1	0.0462
cg20707958	1	164132613				4.18	3.29e-05	1	0.0465
cg13588826	21	47533197	COL6A2;COL6A2;COL6A2	Body;Body;Body	S_Shore	-4.18	3.33e-05	1	0.0467
cg00909286	3	149889135				4.18	3.33e-05	1	0.0467
cg27111444	12	54590808				4.18	3.34e-05	1	0.0467
cg01547910	2	167629889				-4.17	3.41e-05	1	0.0471
cg20867475	13	80173719				-4.17	3.43e-05	1	0.0471
cg15006973	1	35258933	GJA4	5UTR	S_Shore	4.17	3.43e-05	1	0.0471
ch.13.29539842F	13	30641842				-4.17	3.43e-05	1	0.0471
cg20313856	2	38825345	HNRPLL;HNRPLL	Body;Body	N_Shelf	4.17	3.44e-05	1	0.0471
cg05353454	14	19855113			S_Shore	4.17	3.44e-05	1	0.0471
cg17550175	10	95322270			N_Shelf	4.17	3.48e-05	1	0.0475
cg02458188	15	60966344	RORA	Body		-4.17	3.51e-05	1	0.0478
cg02624737	8	144921531	NRBP2	5UTR	N_Shore	-4.16	3.6e-05	1	0.0487
cg17181255	12	6419412	PLEKHG6;PLEKHG6	TSS1500;TSS200	N_Shore	4.16	3.61e-05	1	0.0487
cg24902139	6	30181222	TRIM26	TSS200	Island	4.16	3.64e-05	1	0.0487
cg01383911	6	30297627	TRIM39;TRIM39	Body;Body	S_Shelf	-4.16	3.64e-05	1	0.0487
cg24948792	10	102789961	SFXN3;PDZD7	TSS1500;Body	Island	4.16	3.64e-05	1	0.0487
cg14160419	4	40518065	RBM47;RBM47	5UTR;TSS200		-4.16	3.67e-05	1	0.049
cg16513459	17	7832932	KCNAB3	TSS200	Island	4.16	3.68e-05	1	0.049
cg04308687	1	100231682	FRRS1	TSS1500		4.15	3.72e-05	1	0.0491
ch.2.113772948R	2	114056478	LOC440839	Body		4.15	3.74e-05	1	0.0491
cg14655843	9	114688737	UGCG	Body		-4.15	3.74e-05	1	0.0491
cg16664584	1	94454989				4.15	3.75e-05	1	0.0491
cg03990905	6	43265619	SLC22A7;SLC22A7	TSS1500;TSS1500		4.15	3.75e-05	1	0.0491
cg00797152	10	5541568	CALML5	TSS200	S_Shore	4.15	3.79e-05	1	0.0494
cg06286301	4	25251326	PI4K2B	Body		-4.15	3.83e-05	1	0.0498
cg22854448	2	65617203	SPRED2	Body		-4.15	3.84e-05	1	0.0498
cg14518178	17	30768042			N_Shelf	4.15	3.85e-05	1	0.0498
cg13014058	18	3261469	MYL12B;MYL12B;MYL12B;MYL12B	TSS1500;TSS1500;TSS1500;TSS1500	N_Shore	-4.14	3.87e-05	1	0.0499
