# Supplementary material for: Computationally inferred cell-type specific epigenome-wide DNA methylation analysis unveils distinct methylation patterns among immune cells for HIV infection in three cohorts
Source: PLoS Pathog. 2024 Mar 11;20(3):e1012063. doi: 10.1371/journal.ppat.1012063 (PMC10957090; doi:10.1371/journal.ppat.1012063)
Supplement: S7 Table — (XLSX) [file ppat.1012063.s007.xlsx]

## Sheet: sTable 7
Supplemental Table 7	Cohort 1: Significant differentially methylated CpG positions between HIV-positive and HIV-negative monocytes from the Veteran Aging Cohort Study
probe	CHR	MAPINFO (genome Build 37)	UCSC_REFGENE_NAME	UCSC_REFGENE_GROUP	RELATION_TO_UCSC_CPG_ISLAND	t value	P value	bonferroni_adj	BH_fdr_adj
cg16272981	5	1489889	LPCAT1	Body	Island	-6.97	8.06e-12	3.29e-06	3.29e-06
cg00851028	1	234905772				-6	3.42e-09	0.0014	0.000494
cg02571055	6	158896790	TULP4;TULP4	Body;Body		-5.99	3.63e-09	0.00148	0.000494
cg07440398	14	99712966	BCL11B;BCL11B	Body;Body	Island	5.8	1.06e-08	0.00433	0.00108
cg05780864	8	140632785	KCNK9	Body	S_Shore	5.74	1.45e-08	0.00592	0.00118
cg01245268	17	2771650	RAP1GAP2;RAP1GAP2	Body;Body		-5.46	7e-08	0.0286	0.00476
cg14958969	2	1942814	MYT1L	Body	S_Shore	5.12	4.02e-07	0.164	0.0235
cg01449341	19	55044295	KIR3DX1	Body		-5.09	4.76e-07	0.194	0.0243
cg14133064	9	5530115	PDCD1LG2	Body		-5.07	5.37e-07	0.219	0.0244
cg06071604	13	100069110				-5	7.28e-07	0.297	0.0297
cg23088126	1	207078912	FAIM3;FAIM3;FAIM3	Body;Body;Body	N_Shelf	-4.97	8.59e-07	0.351	0.0309
cg21232015	12	133424221	CHFR;CHFR;CHFR;CHFR;CHFR	Body;Body;Body;Body;Body		-4.96	9.08e-07	0.371	0.0309
cg15700022	2	241396251	PP14571;GPC1	TSS200;Body	S_Shore	4.89	1.29e-06	0.527	0.0375
cg03054277	1	228400217	OBSCN;OBSCN	Body;Body	Island	4.88	1.35e-06	0.551	0.0375
cg27308682	7	157637500	PTPRN2;PTPRN2;PTPRN2	Body;Body;Body		4.86	1.45e-06	0.592	0.0375
cg21400802	1	153312501	PGLYRP4	Body		-4.86	1.47e-06	0.6	0.0375
cg14266248	8	62606211	ASPH;ASPH;ASPH;ASPH;ASPH	Body;Body;Body;Body;Body		-4.84	1.63e-06	0.666	0.0392
cg03145486	6	32180187	NOTCH4	Body		4.8	1.96e-06	0.8	0.0445
cg03140421	16	67200181	HSF4;HSF4	Body;Body	S_Shore	4.78	2.16e-06	0.882	0.0464
cg07379893	1	159902859	IGSF9;IGSF9	Body;Body	S_Shelf	-4.76	2.42e-06	0.988	0.0486
cg19739774	7	7711168	RPA3	5UTR		-4.75	2.5e-06	1	0.0486
