# Supplementary material for: Computationally inferred cell-type specific epigenome-wide DNA methylation analysis unveils distinct methylation patterns among immune cells for HIV infection in three cohorts
Source: PLoS Pathog. 2024 Mar 11;20(3):e1012063. doi: 10.1371/journal.ppat.1012063 (PMC10957090; doi:10.1371/journal.ppat.1012063)
Supplement: S8 Table — (XLSX) [file ppat.1012063.s008.xlsx]

## Sheet: sTable 8
Supplemental Table 8	Cohort 1: Top 500 significant differentially methylated CpG positions between HIV-positive and HIV-negative granulocytes from the Veteran Aging Cohort Study
probe	CHR	MAPINFO (genome Build 37)	UCSC_REFGENE_NAME	UCSC_REFGENE_GROUP	RELATION_TO_UCSC_CPG_ISLAND	t value	P value	bonferroni_adj	BH_fdr_adj
cg16272981	5	1489889	LPCAT1	Body	Island	-8.17	1.7e-15	6.94e-10	6.94e-10
cg16411857	16	57023191	NLRC5	TSS1500	Island	-7.72	4.46e-14	1.82e-08	9.11e-09
cg19854915	3	27770995			N_Shore	7.38	4.89e-13	2e-07	6.66e-08
cg11429292	12	6888035				7.04	5.21e-12	2.13e-06	5.32e-07
cg14343652	7	130789013	FLJ43663;FLJ43663	Body;Body	N_Shore	6.89	1.37e-11	5.59e-06	1.12e-06
cg14686919	20	61584159	SLC17A9;SLC17A9	1stExon;5UTR	Island	-6.77	2.89e-11	1.18e-05	1.97e-06
cg08697251	5	1489875	LPCAT1	Body	Island	-6.68	5.41e-11	2.21e-05	3.16e-06
cg07839457	16	57023022	NLRC5	TSS1500	N_Shore	-6.6	8.94e-11	3.65e-05	4.56e-06
cg00199007	20	61583910	SLC17A9	TSS200	Island	-6.39	3.24e-10	0.000132	1.47e-05
cg17550175	10	95322270			N_Shelf	6.29	6.12e-10	0.00025	2.5e-05
cg13175736	15	62537871				6.25	7.66e-10	0.000313	2.84e-05
cg07379893	1	159902859	IGSF9;IGSF9	Body;Body	S_Shelf	-6.22	9.14e-10	0.000373	2.95e-05
cg00147638	1	25228039	RUNX3;RUNX3	3UTR;3UTR	N_Shore	-6.21	9.39e-10	0.000383	2.95e-05
cg13247398	11	46366840	DGKZ;DGKZ	TSS200;Body	N_Shore	6.19	1.07e-09	0.000437	3.12e-05
cg05757530	16	57038916	NLRC5	5UTR		-6.04	2.71e-09	0.00111	7.38e-05
cg26711333	8	8821019			Island	-6.01	3.16e-09	0.00129	8.07e-05
cg26823762	2	42369093				5.98	3.65e-09	0.00149	8.39e-05
cg01817521	20	61584108	SLC17A9;SLC17A9	1stExon;5UTR	Island	-5.98	3.7e-09	0.00151	8.39e-05
cg16312514	11	70650521	SHANK2	Body		-5.95	4.4e-09	0.0018	9.46e-05
cg07440398	14	99712966	BCL11B;BCL11B	Body;Body	Island	5.94	4.73e-09	0.00193	9.66e-05
cg04132891	3	112351647	CCDC80;CCDC80	Body;Body		5.91	5.55e-09	0.00227	0.000108
cg07970799	6	6614719	LOC285780;LY86	Body;Body		5.86	7.29e-09	0.00298	0.00013
cg23336905	5	35803436	SPEF2	Body		5.86	7.34e-09	0.003	0.00013
cg26790059	5	156772562	CYFIP2;C5orf40;CYFIP2;CYFIP2;C5orf40	Body;1stExon;Body;Body;5UTR		-5.85	7.85e-09	0.00321	0.000134
cg08053523	2	220026863	NHEJ1;SLC23A3;SLC23A3;SLC23A3	TSS1500;Body;Body;Body	S_Shore	5.83	8.97e-09	0.00366	0.000147
cg26730763	16	28205389	XPO6	Body		-5.8	1.07e-08	0.00437	0.000168
cg02001279	19	940967	ARID3A	Body	Island	-5.75	1.38e-08	0.00564	0.000209
cg08416875	6	119669226	MAN1A1	Body	N_Shore	-5.72	1.62e-08	0.00662	0.000236
cg01078772	20	30920486	KIF3B	3UTR		-5.72	1.69e-08	0.0069	0.000238
cg02571055	6	158896790	TULP4;TULP4	Body;Body		-5.67	2.16e-08	0.00882	0.000291
cg01511232	4	155661929			Island	5.67	2.23e-08	0.00911	0.000291
cg26903216	16	17228439	XYLT1	Body		-5.66	2.33e-08	0.00951	0.000291
cg13224583	1	156883745	PEAR1	Body		5.65	2.4e-08	0.0098	0.000291
cg24659295	1	51680516				5.65	2.47e-08	0.0101	0.000291
cg08194989	8	41655154	ANK1;ANK1;ANK1;ANK1;ANK1	TSS200;TSS200;TSS200;TSS200;Body	Island	-5.65	2.49e-08	0.0102	0.000291
cg07081477	17	80254862			S_Shelf	5.62	2.94e-08	0.012	0.00033
cg25310676	1	10575953	PEX14	Body		5.61	3.04e-08	0.0124	0.00033
cg08641278	10	73848764	SPOCK2;SPOCK2;SPOCK2;SPOCK2	1stExon;5UTR;1stExon;5UTR	S_Shore	5.61	3.07e-08	0.0125	0.00033
cg09801824	10	74076930			N_Shelf	5.59	3.3e-08	0.0135	0.000345
cg01080924	22	46449550	C22orf26;LOC150381	Body;TSS200	N_Shore	-5.59	3.38e-08	0.0138	0.000345
cg13940444	12	53617382	RARG	Body	S_Shelf	5.57	3.77e-08	0.0154	0.000375
cg26890181	19	44285940	KCNN4	TSS1500		-5.56	4.07e-08	0.0166	0.000394
cg02061173	5	77805555	LHFPL2	Body	N_Shore	-5.55	4.15e-08	0.0169	0.000394
cg23970275	2	208008052	KLF7	Body		5.54	4.37e-08	0.0178	0.0004
cg08388111	10	74032820	DDIT4	TSS1500	N_Shore	-5.54	4.41e-08	0.018	0.0004
cg11725972	7	155191845				5.52	4.86e-08	0.0198	0.000423
cg06562246	17	34309577	CCL16	TSS1500		5.52	4.88e-08	0.0199	0.000423
cg03404662	9	114937740	SUSD1	TSS200	Island	-5.52	4.98e-08	0.0203	0.000423
cg22609984	2	161126801			Island	-5.52	5.08e-08	0.0207	0.000423
cg11306767	5	95153995	GLRX;GLRX	Body;Body		5.51	5.37e-08	0.0219	0.000439
cg24955895	1	25425923				-5.49	5.95e-08	0.0243	0.000472
cg03145486	6	32180187	NOTCH4	Body		5.48	6.1e-08	0.0249	0.000472
cg14958969	2	1942814	MYT1L	Body	S_Shore	5.48	6.12e-08	0.025	0.000472
cg13857933	1	208046539			S_Shelf	5.47	6.6e-08	0.027	0.000499
cg03152187	17	75417165	SEPT9;SEPT9;SEPT9;SEPT9;SEPT9	Body;Body;Body;Body;Body		5.46	6.85e-08	0.028	0.000502
cg18259504	14	51000058	ATL1;MAP4K5;ATL1;MAP4K5	1stExon;TSS1500;5UTR;TSS1500	S_Shore	5.46	6.89e-08	0.0281	0.000502
cg08448751	3	52479601	SEMA3G	TSS1500		5.45	7.15e-08	0.0292	0.000512
cg16069986	11	70650456	SHANK2	Body		-5.44	7.47e-08	0.0305	0.000525
cg17638468	3	112694062	CD200R1;CD200R1;CD200R1;CD200R1	TSS200;TSS200;TSS200;TSS200		5.44	7.66e-08	0.0313	0.000525
cg26329715	20	61583987	SLC17A9	TSS200	Island	-5.44	7.71e-08	0.0315	0.000525
cg00914787	8	25229610	DOCK5	Body		5.43	8.13e-08	0.0332	0.000544
cg18727075	3	52847250	ITIH4;ITIH4	3UTR;3UTR		-5.42	8.7e-08	0.0355	0.000573
cg12415479	3	129311698	PLXND1	Body		-5.4	9.26e-08	0.0378	0.0006
cg11754402	1	147012719	BCL9	TSS1500		5.39	9.86e-08	0.0403	0.000629
cg00682367	20	48963280			S_Shelf	5.38	1.05e-07	0.0429	0.00066
cg02419321	12	54811762	ITGA5	Body	N_Shore	5.36	1.19e-07	0.0486	0.000736
cg06484274	3	142164840	XRN1;XRN1	Body;Body	N_Shore	-5.35	1.23e-07	0.0502	0.000736
cg24377062	20	23965921	GGTLC1;GGTLC1	Body;Body	N_Shelf	5.35	1.26e-07	0.0515	0.000736
cg24142603	8	72753888	MSC	3UTR	Island	-5.34	1.27e-07	0.0519	0.000736
cg17802949	22	40060891	CACNA1I;CACNA1I	Body;Body	Island	-5.34	1.28e-07	0.0523	0.000736
cg24349631	22	46449752	C22orf26;LOC150381	1stExon;Body	Island	-5.34	1.28e-07	0.0523	0.000736
cg13482010	3	122703782	SEMA5B	5UTR		5.33	1.39e-07	0.0568	0.000788
cg17386181	16	56685902	MT1B	Body		5.3	1.63e-07	0.0666	0.000912
cg24774357	14	77504364				5.29	1.7e-07	0.0694	0.000938
cg09983546	15	62884068				5.26	1.94e-07	0.0792	0.00106
cg01701634	19	51876119	NKG7	TSS200		-5.25	2.03e-07	0.0829	0.00109
cg16297569	1	92952517	GFI1;GFI1	TSS1500;TSS200	Island	-5.25	2.14e-07	0.0874	0.00113
cg08331398	6	32808918	PSMB8;PSMB8	Body;Body	N_Shelf	-5.24	2.17e-07	0.0886	0.00113
cg27308682	7	157637500	PTPRN2;PTPRN2;PTPRN2	Body;Body;Body		5.24	2.19e-07	0.0894	0.00113
cg07236781	1	25291041	RUNX3	1stExon		-5.23	2.3e-07	0.0939	0.00117
cg01245268	17	2771650	RAP1GAP2;RAP1GAP2	Body;Body		-5.22	2.39e-07	0.0976	0.0012
cg19977428	19	35819985	CD22	TSS200		-5.22	2.5e-07	0.102	0.00125
cg01716680	1	35259750	GJA4	5UTR	S_Shore	5.2	2.7e-07	0.11	0.00133
cg04056576	3	160475090	PPM1L	Body	S_Shore	-5.19	2.86e-07	0.117	0.00139
cg16112945	9	136285806	ADAMTS13;ADAMTS13;ADAMTS13;ADAMTS13	Body;TSS1500;TSS1500;TSS1500	S_Shelf	-5.18	2.96e-07	0.121	0.00142
cg12459932	1	25292018	RUNX3	TSS1500		-5.18	3.02e-07	0.123	0.00143
cg20330521	8	121217010	COL14A1	Body		5.17	3.13e-07	0.128	0.00146
cg18598117	19	941126	ARID3A	Body	Island	-5.17	3.18e-07	0.13	0.00146
cg09778828	9	132245624			Island	-5.17	3.19e-07	0.13	0.00146
cg23758703	10	114610508	LOC143188	TSS200		5.17	3.21e-07	0.131	0.00146
cg11155924	11	70449258	SHANK2;SHANK2	Body;Body		-5.16	3.35e-07	0.137	0.00148
cg04478428	20	61584072	SLC17A9;SLC17A9	1stExon;5UTR	Island	-5.16	3.35e-07	0.137	0.00148
cg17617491	19	2607726	GNG7	5UTR	Island	-5.16	3.38e-07	0.138	0.00148
cg06946314	2	236092957				5.15	3.49e-07	0.143	0.00152
cg22835724	2	205125510				5.14	3.64e-07	0.149	0.00156
cg19168338	16	4465731	CORO7	Body	N_Shore	5.14	3.72e-07	0.152	0.00158
cg04882213	8	61880392				-5.13	3.81e-07	0.156	0.0016
cg10061361	4	122078167	TNIP3;TNIP3	Body;Body		5.13	3.87e-07	0.158	0.00161
cg13028819	7	156157689				5.12	4.12e-07	0.168	0.0017
cg06618629	17	4437077	SPNS2	Body	N_Shelf	-5.1	4.39e-07	0.179	0.00178
cg01794929	22	31500940	SELM	3UTR	Island	5.1	4.41e-07	0.18	0.00178
cg21813905	8	145067245	GRINA;GRINA	3UTR;3UTR	S_Shore	-5.1	4.44e-07	0.181	0.00178
cg05780864	8	140632785	KCNK9	Body	S_Shore	5.1	4.51e-07	0.184	0.00179
cg15643000	6	168453216			S_Shelf	5.09	4.76e-07	0.194	0.00187
cg17510987	19	1883657	FAM108A1;FAM108A1	5UTR;5UTR	N_Shore	5.07	5.2e-07	0.212	0.00202
cg14558880	19	1271275	C19orf23;CIRBP;CIRBP;CIRBP	TSS1500;Body;Body;Body	S_Shore	5.05	5.77e-07	0.236	0.00222
cg00135497	4	155661849			Island	5.05	5.82e-07	0.238	0.00222
cg07760622	10	117754806				5.04	6.23e-07	0.254	0.00236
cg04425624	6	31543565	TNF	1stExon		5.03	6.34e-07	0.259	0.00238
cg19811231	3	108540299	TRAT1	TSS1500		5.03	6.53e-07	0.267	0.00242
cg06943912	19	10715612	SLC44A2	Body	S_Shelf	5.02	6.68e-07	0.273	0.00246
cg08349804	12	6929591	GPR162;CD4;GPR162	TSS1500;3UTR;TSS1500	N_Shelf	-5.01	6.96e-07	0.284	0.00254
cg10580269	2	69056515				4.99	7.69e-07	0.314	0.00275
cg06200244	2	12862337	TRIB2;TRIB2	Body;Body	S_Shelf	4.99	7.73e-07	0.316	0.00275
cg00124375	6	31698218	DDAH2	TSS200	Island	-4.99	7.74e-07	0.316	0.00275
cg13548452	14	22573606				-4.98	8.04e-07	0.328	0.00283
cg03333253	6	44125693	CAPN11	TSS1500		4.98	8.27e-07	0.338	0.00289
cg21381511	10	104264849	SUFU	Body	S_Shore	4.97	8.46e-07	0.345	0.00293
cg21618273	5	14414947	TRIO	Body		-4.97	8.64e-07	0.353	0.00294
cg13427748	15	70767649				-4.97	8.64e-07	0.353	0.00294
cg12594635	12	54129457			N_Shelf	-4.97	8.76e-07	0.358	0.00296
cg22732636	8	13373141	DLC1;DLC1	TSS1500;TSS1500		-4.96	8.93e-07	0.365	0.00298
cg08940075	1	95388680	CNN3	Body	N_Shelf	-4.96	8.97e-07	0.366	0.00298
cg22732253	2	63280164	OTX1	Body	N_Shore	4.96	9.07e-07	0.37	0.00299
cg09335321	1	153940547	CREB3L4;SLC39A1;CREB3L4	1stExon;TSS1500;5UTR	S_Shore	-4.96	9.24e-07	0.377	0.00302
cg03990905	6	43265619	SLC22A7;SLC22A7	TSS1500;TSS1500		4.93	1.05e-06	0.429	0.0034
cg06433658	1	150979092	FAM63A;FAM63A;FAM63A;FAM63A;FAM63A;FAM63A;FAM63A;FAM63A	5UTR;1stExon;5UTR;5UTR;5UTR;5UTR;1stExon;1stExon	N_Shore	4.93	1.07e-06	0.437	0.00341
cg17028831	10	95651248			N_Shelf	4.93	1.07e-06	0.437	0.00341
cg09624807	16	57080116	NLRC5	Body		4.92	1.12e-06	0.457	0.00352
cg04977749	16	88903964	GALNS	Body	N_Shore	-4.92	1.12e-06	0.457	0.00352
cg25500948	5	167761378	WWC1;WWC1;WWC1	Body;Body;Body		4.91	1.15e-06	0.47	0.00358
cg19601636	22	20001066	ARVCF	5UTR	N_Shelf	-4.9	1.2e-06	0.49	0.00371
cg24179065	6	35888551	SRPK1	Body	Island	-4.9	1.22e-06	0.498	0.00375
cg03652336	4	141017399	MAML3	Body		-4.9	1.24e-06	0.506	0.00378
cg11775521	11	74178795	KCNE3	TSS200	Island	-4.89	1.26e-06	0.515	0.00378
cg23387863	15	77472416	SGK269	Body		-4.89	1.26e-06	0.515	0.00378
cg25799433	20	1600623	SIRPB1;SIRPB1;SIRPB1;SIRPB1;SIRPB1;SIRPB1	5UTR;1stExon;1stExon;5UTR;5UTR;1stExon		4.88	1.34e-06	0.547	0.00399
cg08579420	17	31594469	ACCN1;ACCN1	Body;Body		4.88	1.35e-06	0.551	0.00399
cg10916429	15	64799784	ZNF609	Body		4.87	1.39e-06	0.568	0.00408
cg16521454	5	150158951	C5orf62	Body	S_Shore	4.87	1.4e-06	0.572	0.00408
cg25466245	1	223407095	SUSD4	Body		-4.86	1.46e-06	0.596	0.00423
cg04094838	2	45186145			S_Shelf	4.86	1.47e-06	0.6	0.00423
cg26832294	4	122078348	TNIP3;TNIP3	Body;Body		4.85	1.54e-06	0.629	0.0044
cg06624527	12	6898647	CD4	TSS200		4.85	1.58e-06	0.645	0.00448
cg13844463	11	35436672	SLC1A2	Body	N_Shelf	4.85	1.59e-06	0.649	0.00448
cg03771580	11	59190192	OR5A2	1stExon		-4.84	1.63e-06	0.666	0.00456
cg14399134	7	43286174	HECW1	Body	N_Shelf	4.84	1.64e-06	0.67	0.00456
cg01750375	20	43343365	WISP2	TSS1500		-4.83	1.72e-06	0.702	0.00471
cg01804036	12	117483310	TESC;TESC;TESC	Body;Body;Body	N_Shore	4.83	1.72e-06	0.702	0.00471
cg02242344	2	85640943			N_Shore	-4.81	1.88e-06	0.768	0.00512
cg17178761	17	55682851	MSI2;MSI2	Body;Body		4.79	2.06e-06	0.841	0.00557
cg27190138	10	98479757	PIK3AP1	Body	Island	-4.79	2.11e-06	0.862	0.00567
cg23986143	7	76054256	ZP3;ZP3	5UTR;TSS200		-4.78	2.16e-06	0.882	0.00577
cg04222159	1	204981786	NFASC;NFASC;NFASC;NFASC	Body;Body;Body;Body		4.78	2.18e-06	0.89	0.00578
cg00695112	9	71862747	TJP2;TJP2;TJP2;TJP2;TJP2;TJP2	Body;Body;Body;Body;Body;Body	N_Shore	4.78	2.2e-06	0.898	0.0058
cg00028636	12	6876321	PTMS	Body	Island	-4.78	2.22e-06	0.907	0.0058
cg01894064	4	154073371	TRIM2	TSS1500	N_Shore	-4.78	2.23e-06	0.911	0.0058
cg11335171	6	33173333	HSD17B8	Body	S_Shore	-4.76	2.36e-06	0.964	0.0061
cg04353251	17	46713842			N_Shore	4.76	2.41e-06	0.984	0.00619
cg12524428	5	146268595	PPP2R2B;PPP2R2B;PPP2R2B;PPP2R2B	5UTR;Body;5UTR;Body		4.76	2.43e-06	0.992	0.0062
cg09490371	2	233253024	ECEL1P2	TSS1500	Island	4.75	2.47e-06	1	0.00626
cg04015433	8	8820844			Island	-4.75	2.51e-06	1	0.00633
cg06237501	6	35263297	ZNF76	3UTR		4.73	2.72e-06	1	0.00677
cg08062011	4	83483220	TMEM150C	TSS200	S_Shore	-4.73	2.74e-06	1	0.00677
cg08194009	17	25707428				-4.73	2.74e-06	1	0.00677
cg12686920	17	41739806	MEOX1;MEOX1;MEOX1	TSS1500;TSS1500;TSS1500		4.73	2.75e-06	1	0.00677
cg05423393	6	111888567	TRAF3IP2;TRAF3IP2;TRAF3IP2;TRAF3IP2;TRAF3IP2	Body;Body;Body;TSS200;Body		4.73	2.81e-06	1	0.00687
cg05805445	4	124225943	SPATA5	Body		-4.72	2.85e-06	1	0.00693
cg04441775	16	58045643	C16orf57	Body		4.72	2.9e-06	1	0.00701
cg18780217	12	112204756	ALDH2;ALDH2	5UTR;1stExon	Island	-4.71	2.99e-06	1	0.00718
cg09333584	6	33788925				-4.71	3.02e-06	1	0.00718
cg23595601	7	47690213				4.71	3.03e-06	1	0.00718
cg27565277	16	17228474	XYLT1	Body		-4.71	3.04e-06	1	0.00718
cg11210357	8	144543951	ZC3H3	Body		-4.7	3.13e-06	1	0.00735
cg15876825	3	11651881	VGLL4;VGLL4	Body;Body		4.7	3.15e-06	1	0.00735
cg16826286	17	34266290	LYZL6	1stExon		4.7	3.2e-06	1	0.00742
cg27410595	11	119995754	TRIM29	Body		-4.7	3.23e-06	1	0.00745
cg09579989	12	110685438				4.69	3.28e-06	1	0.00752
cg24900983	6	152128528	ESR1;ESR1;ESR1;ESR1;ESR1	TSS1500;5UTR;1stExon;5UTR;5UTR	N_Shore	-4.69	3.33e-06	1	0.0076
cg09716545	20	60448883	CDH4	Body	Island	4.69	3.4e-06	1	0.00771
cg14776091	10	121581281	INPP5F;INPP5F	Body;Body	S_Shelf	-4.68	3.46e-06	1	0.00781
cg07033820	1	32707210	MTMR9L	Body	S_Shore	-4.68	3.5e-06	1	0.00785
cg03030757	6	35420754	FANCE	Body	Island	4.68	3.6e-06	1	0.00803
cg26146569	15	31637592	KLF13	Body		-4.67	3.64e-06	1	0.00806
cg24948792	10	102789961	SFXN3;PDZD7	TSS1500;Body	Island	4.67	3.65e-06	1	0.00806
cg14038731	6	110732536	DDO;DDO	Body;Body		4.67	3.72e-06	1	0.00817
cg26151675	1	24240069	CNR2	TSS1500		-4.66	3.86e-06	1	0.00836
cg21046202	8	1266322			Island	4.66	3.86e-06	1	0.00836
cg20709203	13	53174588			Island	-4.66	3.88e-06	1	0.00836
cg03001276	6	168426653	KIF25;KIF25	5UTR;5UTR		4.66	3.89e-06	1	0.00836
cg20090782	18	42323716	SETBP1;SETBP1	Body;Body	N_Shore	4.65	3.98e-06	1	0.00851
cg08934126	1	9942543	CTNNBIP1;CTNNBIP1	5UTR;5UTR		-4.65	4.07e-06	1	0.00866
cg05877109	14	23775794	BCL2L2	TSS1500	S_Shelf	-4.65	4.11e-06	1	0.0087
cg07479001	12	25017635	BCAT1	Body		4.64	4.24e-06	1	0.0089
cg00741986	4	2748332	TNIP2;TNIP2	Body;Body		-4.64	4.26e-06	1	0.0089
cg12623536	10	73848817	SPOCK2;SPOCK2	TSS200;TSS200	S_Shore	4.64	4.27e-06	1	0.0089
cg14093474	1	14052489	PRDM2;PRDM2;PRDM2	Body;Body;Body		4.63	4.35e-06	1	0.00897
cg07462448	10	115441840	CASP7;CASP7;CASP7;CASP7	5UTR;5UTR;5UTR;5UTR	S_Shore	-4.63	4.35e-06	1	0.00897
cg08808817	17	72690539	CD300LF;RAB37	3UTR;Body		-4.63	4.41e-06	1	0.009
cg26008365	1	153958797	RAB13;RAB13	1stExon;5UTR		-4.63	4.43e-06	1	0.009
cg15498134	1	25246854	RUNX3;RUNX3	Body;Body		-4.63	4.43e-06	1	0.009
cg09941713	8	61705332	CHD7	Body		4.63	4.5e-06	1	0.00909
cg08182446	15	27216012	GABRG3	TSS1500	Island	4.63	4.52e-06	1	0.00909
cg03301498	19	39889222	MED29	3UTR	N_Shelf	-4.62	4.61e-06	1	0.00923
cg01244006	12	6485916	SCNN1A;SCNN1A	Body;TSS1500		4.62	4.68e-06	1	0.00932
cg19293468	17	1973400	SMG6;SMG6	Body;Body		-4.62	4.73e-06	1	0.00935
cg08756121	8	8820884			Island	-4.62	4.75e-06	1	0.00935
cg02566627	12	58232984	CTDSP2	Body		4.62	4.76e-06	1	0.00935
cg09504612	10	116467988				4.61	4.79e-06	1	0.00936
cg27177415	17	79412681	BAHCC1	Body	Island	4.61	4.86e-06	1	0.00938
cg24635384	17	71537900	SDK2	Body		4.61	4.87e-06	1	0.00938
cg14590369	19	18113585	ARRDC2	Body	S_Shore	4.61	4.87e-06	1	0.00938
cg13926174	1	8152878				-4.61	4.95e-06	1	0.00949
cg23404973	10	97029912	PDLIM1	Body		4.59	5.29e-06	1	0.0101
cg00668852	7	150554113	ABP1	Body	N_Shore	-4.59	5.3e-06	1	0.0101
cg04869854	11	67186575	ATPGD1;ATPGD1	Body;Body	N_Shore	4.59	5.43e-06	1	0.0102
cg05170183	7	55584387	VOPP1	Body		-4.59	5.45e-06	1	0.0102
cg02198625	20	1600641	SIRPB1;SIRPB1;SIRPB1;SIRPB1;SIRPB1;SIRPB1	5UTR;1stExon;1stExon;5UTR;5UTR;1stExon		4.59	5.45e-06	1	0.0102
cg07083806	2	16083276	MYCN;MYCNOS	Body;TSS1500	S_Shore	-4.58	5.5e-06	1	0.0103
cg24154161	6	32820421	TAP1	Body	N_Shore	-4.58	5.6e-06	1	0.0104
cg18168101	8	104153627	C8orf56;BAALC;BAALC	TSS200;Body;Body	S_Shore	4.58	5.61e-06	1	0.0104
cg25450266	19	35494294	GRAMD1A;GRAMD1A	Body;Body	S_Shelf	4.58	5.69e-06	1	0.0105
cg24457649	10	73472344	C10orf105;C10orf105;CDH23	3UTR;3UTR;Body		-4.57	5.89e-06	1	0.0108
cg12060123	11	5668206	TRIM78P	Body		4.57	5.96e-06	1	0.0109
cg00866870	7	107579250	LAMB1	Body		4.56	6.11e-06	1	0.0111
cg18568067	11	46373641	DGKZ;DGKZ;DGKZ	Body;Body;Body	S_Shelf	4.56	6.12e-06	1	0.0111
cg12096762	15	88296044				-4.56	6.23e-06	1	0.0111
cg23691090	22	46449981	C22orf26;C22orf26;LOC150381	1stExon;5UTR;Body	Island	-4.56	6.23e-06	1	0.0111
cg10900202	2	131674361	ARHGEF4;ARHGEF4;ARHGEF4;ARHGEF4	5UTR;1stExon;1stExon;5UTR	S_Shore	4.56	6.25e-06	1	0.0111
cg01304710	4	3766151			N_Shore	4.56	6.29e-06	1	0.0112
cg21847118	17	48268237	COL1A1	Body		4.55	6.44e-06	1	0.0113
cg17450585	6	34059718	GRM4	Body		-4.55	6.46e-06	1	0.0113
cg02316283	14	23313866	MMP14	Body	N_Shore	4.55	6.47e-06	1	0.0113
cg27299776	1	174132239	RABGAP1L	5UTR	S_Shelf	-4.55	6.48e-06	1	0.0113
cg04431788	3	132317811	CCRL1;CCRL1;ACAD11	TSS1500;5UTR;Body		4.55	6.59e-06	1	0.0115
cg16872071	9	135997155	RALGDS;RALGDS	Body;TSS1500	S_Shore	4.54	6.69e-06	1	0.0116
cg05955251	11	2447537				4.54	6.74e-06	1	0.0116
cg23515556	10	134532617	INPP5A	Body	N_Shelf	-4.54	6.78e-06	1	0.0116
cg17204652	2	233252706	ECEL1P2	TSS1500	Island	4.54	6.83e-06	1	0.0117
cg26672807	21	38468606	TTC3;TTC3	Body;Body		4.53	6.97e-06	1	0.0118
cg27491887	11	2554583	KCNQ1;KCNQ1	Body;Body	N_Shore	-4.53	7e-06	1	0.0118
cg04338890	16	57019755			N_Shelf	-4.53	7.02e-06	1	0.0118
cg25397426	20	56100021	CTCFL	5UTR	Island	4.52	7.28e-06	1	0.0122
cg09048251	5	77253974			Island	-4.52	7.34e-06	1	0.0123
cg10732094	19	45957466			S_Shelf	-4.52	7.4e-06	1	0.0123
cg22793142	1	207995752	LOC148696	Body		4.52	7.46e-06	1	0.0124
cg26970795	12	8372478			N_Shore	-4.52	7.47e-06	1	0.0124
cg26836171	8	37640345				4.51	7.57e-06	1	0.0125
cg07761524	5	63805831	RGS7BP	Body	S_Shelf	4.51	7.67e-06	1	0.0125
cg24402151	11	123388890				-4.51	7.67e-06	1	0.0125
cg03584351	7	1184214				4.51	7.82e-06	1	0.0127
cg10125703	19	49228647	RASIP1	Body	N_Shelf	4.51	7.9e-06	1	0.0127
cg11147309	8	145011888	PLEC1;PLEC1;PLEC1;PLEC1;PLEC1;PLEC1;PLEC1;PLEC1	Body;Body;Body;Body;Body;Body;Body;Body	S_Shelf	4.51	7.91e-06	1	0.0127
cg18808777	6	31431503	HCP5	3UTR		-4.5	7.95e-06	1	0.0127
cg02304156	16	28913517	ATP2A1;ATP2A1	Body;Body	S_Shore	-4.5	7.96e-06	1	0.0127
cg25194322	1	166131844	FAM78B	Body	N_Shelf	4.5	7.98e-06	1	0.0127
cg26572452	8	129115055				-4.5	8.09e-06	1	0.0128
cg14340089	8	133879048	TG	TSS200		4.5	8.11e-06	1	0.0128
cg00502017	15	90068229	LOC283761;LOC283761;LOC283761;LOC283761	TSS1500;TSS1500;TSS1500;TSS1500		4.49	8.42e-06	1	0.0133
cg13156207	2	28873060				-4.49	8.48e-06	1	0.0133
cg27092038	15	81078986	KIAA1199	5UTR		4.49	8.6e-06	1	0.0135
cg02527346	22	20849196	KLHL22	5UTR	N_Shore	4.49	8.64e-06	1	0.0135
cg03942855	1	110210925	GSTM2;GSTM2	Body;Body	Island	4.48	8.72e-06	1	0.0135
cg22944823	17	79412685	BAHCC1	Body	Island	4.48	8.74e-06	1	0.0135
cg18545596	22	40322629	GRAP2	5UTR		4.48	8.81e-06	1	0.0136
cg12184886	17	73584029	MYO15B	TSS200	Island	-4.48	8.86e-06	1	0.0136
cg06760830	1	47079672	MOBKL2C;MOBKL2C	Body;5UTR	S_Shore	4.48	8.97e-06	1	0.0137
cg25284031	12	111099321	HVCN1;HVCN1	Body;Body		-4.48	8.99e-06	1	0.0137
cg26306572	17	48350817	TMEM92;TMEM92	TSS1500;5UTR	Island	-4.47	9.08e-06	1	0.0138
cg08355301	17	62009651	CD79B;CD79B;CD79B;CD79B;CD79B;CD79B	1stExon;1stExon;5UTR;1stExon;5UTR;5UTR		4.47	9.15e-06	1	0.0138
cg12333338	6	32787925				4.46	9.76e-06	1	0.0147
cg10982280	1	40238140	OXCT2;BMP8B	TSS1500;Body	S_Shore	4.46	9.8e-06	1	0.0147
cg13713830	9	79631737			Island	4.45	1e-05	1	0.0149
cg26250585	11	59950745	MS4A6A;MS4A6A;MS4A6A	TSS200;TSS200;TSS200		-4.45	1e-05	1	0.0149
cg11187245	6	31323397	HLA-B	Body	N_Shore	-4.45	1.01e-05	1	0.015
cg23094674	1	204329186	PLEKHA6	TSS200		-4.45	1.02e-05	1	0.015
cg04234631	16	8738441	C16orf68	Body		4.45	1.02e-05	1	0.015
cg01056478	14	100713238	YY1	Body		4.44	1.05e-05	1	0.0154
cg10944735	2	71680714	DYSF;DYSF;DYSF;DYSF;DYSF;DYSF;DYSF	TSS200;TSS200;TSS200;TSS200;TSS200;TSS200;TSS200	Island	4.44	1.05e-05	1	0.0154
cg08209691	8	143868049	LY6D	TSS200		4.44	1.07e-05	1	0.0156
cg23095451	4	83437412	TMEM150C	5UTR		4.43	1.1e-05	1	0.0158
cg17646855	7	158267256	PTPRN2;PTPRN2;PTPRN2	Body;Body;Body		4.43	1.1e-05	1	0.0158
cg23225469	11	72038427	CLPB	Body		4.43	1.1e-05	1	0.0158
cg05587400	10	5817943	GDI2;GDI2	Body;Body		4.43	1.1e-05	1	0.0158
cg26266786	3	101842686				4.43	1.13e-05	1	0.0162
cg13177052	17	7319319	NLGN2	Body	N_Shore	-4.42	1.15e-05	1	0.0163
cg26164488	2	64440295				-4.42	1.15e-05	1	0.0163
cg12873476	8	142402728			S_Shore	4.42	1.16e-05	1	0.0163
cg19501502	10	12401458	CAMK1D;CAMK1D	Body;Body		4.42	1.16e-05	1	0.0163
cg03738579	16	87733671	LOC100129637	Body	N_Shelf	4.42	1.16e-05	1	0.0163
cg24422732	4	117522933			S_Shelf	4.42	1.17e-05	1	0.0163
cg19629208	5	176810904	SLC34A1;SLC34A1	TSS1500;TSS1500		-4.42	1.17e-05	1	0.0163
cg19949530	21	33034963	SOD1	Body	S_Shelf	4.42	1.17e-05	1	0.0163
cg22628240	1	235107837				-4.42	1.18e-05	1	0.0164
cg14215689	9	139334807	INPP5E;SEC16A	TSS1500;3UTR	S_Shore	4.41	1.19e-05	1	0.0164
cg17214455	6	32977138	HLA-DOA	Body	S_Shore	-4.41	1.19e-05	1	0.0164
cg15267010	20	42543446	TOX2;TOX2;TOX2	TSS1500;TSS200;TSS1500	Island	-4.41	1.2e-05	1	0.0164
cg18243357	3	55693631	C3orf51;ERC2	TSS200;3UTR		4.41	1.2e-05	1	0.0164
cg23892836	6	29692085	HLA-F;HLA-F;HLA-F	Body;Body;Body	Island	-4.41	1.23e-05	1	0.0167
cg07935151	6	31774618	LSM2;LSM2	1stExon;5UTR	Island	-4.41	1.23e-05	1	0.0167
cg26768584	3	18480242	SATB1;SATB1	5UTR;1stExon		4.41	1.23e-05	1	0.0167
cg12421966	2	240649725			N_Shore	4.4	1.25e-05	1	0.0168
cg21390852	10	126301842	LHPP;LHPP	Body;3UTR	N_Shore	-4.4	1.25e-05	1	0.0168
cg25510090	19	56616706	ZNF787	5UTR	S_Shore	4.4	1.26e-05	1	0.0168
cg00861772	10	134852810			N_Shore	-4.4	1.26e-05	1	0.0168
cg09337254	2	85640762			N_Shore	-4.4	1.26e-05	1	0.0168
cg00168240	1	3347457	PRDM16;PRDM16	Body;Body	N_Shelf	4.4	1.28e-05	1	0.017
cg21684411	6	31431573	HCP5	3UTR		-4.4	1.29e-05	1	0.0171
cg11604519	7	157622032	PTPRN2;PTPRN2;PTPRN2	Body;Body;Body	S_Shelf	4.39	1.31e-05	1	0.0173
cg18505752	6	32808752	PSMB8;PSMB8	Body;Body	N_Shelf	-4.39	1.32e-05	1	0.0173
cg26895569	1	204329222	PLEKHA6	TSS200		-4.39	1.32e-05	1	0.0173
cg04117404	5	140819300	PCDHGA4;PCDHGA12;PCDHGA11;PCDHGA11;PCDHGA9;PCDHGA1;PCDHGB1;PCDHGB6;PCDHGB3;PCDHGB7;PCDHGA6;PCDHGA8;PCDHGA10;PCDHGA5;PCDHGB4;PCDHGA3;PCDHGA2;PCDHGB2;PCDHGA7;PCDHGB5	Body;Body;Body;Body;Body;Body;Body;Body;Body;Body;Body;Body;Body;Body;Body;Body;Body;Body;Body;Body	N_Shore	4.39	1.33e-05	1	0.0174
cg09933355	16	27237998	NSMCE1	Body		-4.39	1.33e-05	1	0.0174
cg07483304	7	27211741	HOXA10;HOXA10	Body;Body	N_Shore	-4.39	1.34e-05	1	0.0174
cg04159004	17	77200590	HRNBP3	5UTR		-4.39	1.36e-05	1	0.0176
cg26126417	6	142656761	GPR126;GPR126;GPR126;GPR126	Body;Body;Body;Body		4.38	1.37e-05	1	0.0177
cg23048001	7	2026167	MAD1L1;MAD1L1;MAD1L1	Body;Body;Body	N_Shore	4.38	1.38e-05	1	0.0178
cg20301308	1	65534742			S_Shore	4.38	1.41e-05	1	0.0181
cg25796439	20	13200939	ISM1	TSS1500	Island	-4.38	1.41e-05	1	0.0181
cg00531745	6	34191048			N_Shore	4.38	1.42e-05	1	0.0181
cg17578755	11	1299291	TOLLIP	Body	Island	4.37	1.43e-05	1	0.0181
cg22251017	19	36365800	APLP1;APLP1	Body;Body	Island	4.37	1.43e-05	1	0.0181
cg06039161	11	70672835	SHANK2	Body	Island	4.36	1.5e-05	1	0.019
cg19714062	7	100437109			S_Shore	-4.36	1.51e-05	1	0.019
cg06815715	15	49148520	SHC4	Body		4.36	1.53e-05	1	0.0192
cg15993345	17	40189318			N_Shelf	4.35	1.56e-05	1	0.0195
cg19413693	1	108442921	VAV3	Body		4.35	1.56e-05	1	0.0195
cg12498887	22	33196328	SYN3;TIMP3;SYN3;SYN3	Body;TSS1500;Body;Body	N_Shore	4.35	1.58e-05	1	0.0197
cg10904061	4	872652	GAK	Body	S_Shore	-4.35	1.6e-05	1	0.0199
cg15729230	1	172628514	FASLG	1stExon		4.35	1.61e-05	1	0.0199
cg18643762	2	119981172	STEAP3;STEAP3;STEAP3	TSS1500;TSS1500;TSS1500	Island	-4.35	1.62e-05	1	0.0199
cg00865927	14	53421044			S_Shelf	4.35	1.62e-05	1	0.0199
cg01936839	7	27198896			N_Shore	-4.35	1.62e-05	1	0.0199
cg26641076	2	74208602			N_Shelf	4.34	1.65e-05	1	0.0202
cg18316256	6	149491333				-4.34	1.66e-05	1	0.0202
cg22024370	6	30689478	TUBB	Body	Island	-4.34	1.67e-05	1	0.0203
cg09183316	12	58238232	CTDSP2	Body	N_Shore	4.34	1.69e-05	1	0.0205
cg05449190	17	74844962				4.33	1.7e-05	1	0.0205
cg14475875	3	193856076	HES1	3UTR	S_Shore	-4.33	1.72e-05	1	0.0207
cg22961107	3	194096808				4.33	1.75e-05	1	0.021
cg18512553	15	29441830	FAM189A1	Body		4.32	1.78e-05	1	0.0213
cg19563410	4	100038717				4.32	1.79e-05	1	0.0213
cg24154699	19	55141366	LILRB1;LILRB1;LILRB1;LILRB1	TSS1500;TSS1500;5UTR;TSS1500		4.32	1.79e-05	1	0.0213
cg13805537	9	130728012	FAM102A	Body		4.32	1.8e-05	1	0.0214
cg05307957	1	27028974	ARID1A;ARID1A	Body;Body		4.32	1.81e-05	1	0.0214
cg03407184	3	70881475				4.32	1.82e-05	1	0.0215
cg26581503	22	42304580			N_Shore	4.32	1.83e-05	1	0.0215
cg21900069	3	99408767	COL8A1;MIR548G;COL8A1	5UTR;Body;5UTR		4.32	1.84e-05	1	0.0216
cg00625963	1	32740034	LCK;LCK	Body;Body	N_Shore	-4.32	1.85e-05	1	0.0216
cg01535630	1	3689683	LOC388588	5UTR	Island	-4.32	1.85e-05	1	0.0216
cg00725356	3	126074784	KLF15	5UTR	Island	-4.31	1.86e-05	1	0.0216
cg05785988	1	204655147	LRRN2;LRRN2	TSS1500;TSS1500	S_Shore	4.31	1.87e-05	1	0.0217
cg08894594	1	62208631	INADL	5UTR	Island	-4.31	1.88e-05	1	0.0217
cg12408250	1	3121727	PRDM16;PRDM16	Body;Body		4.31	1.89e-05	1	0.0217
cg17361803	10	77163368	C10orf41;C10orf41	Body;TSS200	Island	4.31	1.89e-05	1	0.0217
cg06970090	10	73848823	SPOCK2;SPOCK2	TSS200;TSS200	S_Shore	4.31	1.9e-05	1	0.0217
cg17479060	17	81016185			Island	4.31	1.9e-05	1	0.0217
cg00790535	4	103482058	NFKB1;NFKB1	Body;Body		-4.31	1.92e-05	1	0.0219
cg21142743	1	228272495	ARF1;ARF1;ARF1;ARF1	5UTR;5UTR;5UTR;5UTR	S_Shore	4.31	1.93e-05	1	0.0219
cg03573390	16	57294639	PLLP	Body		-4.3	1.94e-05	1	0.0219
cg11908155	8	11625764	NEIL2;NEIL2;NEIL2;NEIL2	TSS1500;TSS1500;TSS1500;TSS1500	N_Shore	-4.31	1.94e-05	1	0.0219
cg05134775	10	98273510	TLL2;TLL2	1stExon;5UTR	Island	-4.3	1.95e-05	1	0.022
cg14556303	2	217237036	2023-03-04	TSS1500	Island	-4.3	1.97e-05	1	0.0222
cg01358620	14	31858202	HEATR5A	TSS200		-4.3	1.98e-05	1	0.0222
cg21212139	9	86886588				4.3	1.99e-05	1	0.0222
cg12547807	1	9473751				-4.3	1.99e-05	1	0.0222
cg15571405	7	130796167	MKLN1	5UTR	S_Shore	4.3	2.02e-05	1	0.0225
cg03957124	6	37016869			S_Shelf	-4.29	2.03e-05	1	0.0225
cg24100168	11	5667836	TRIM78P	Body		4.29	2.03e-05	1	0.0225
cg02210934	14	105511982			N_Shore	4.29	2.04e-05	1	0.0225
cg16953612	3	128185690	DNAJB8;DNAJB8	5UTR;1stExon		4.29	2.07e-05	1	0.0228
cg23704023	12	122461358	BCL7A;BCL7A	Body;Body		-4.29	2.08e-05	1	0.0228
cg00320216	11	128450029	ETS1	5UTR		-4.29	2.09e-05	1	0.0229
cg20676413	12	54851386	GTSF1	3UTR		-4.29	2.1e-05	1	0.0229
cg11946449	11	45308676	SYT13	TSS1500	S_Shore	4.29	2.11e-05	1	0.023
cg18499294	14	55072950	SAMD4A;SAMD4A	Body;Body		4.28	2.16e-05	1	0.0235
cg05979020	2	176981336	HOXD10	TSS200	Island	4.28	2.19e-05	1	0.0237
cg15479754	10	1447082	ADARB2	Body		4.28	2.2e-05	1	0.0237
cg08847140	1	145416777	HFE2;HFE2;HFE2;HFE2	Body;Body;Body;Body	S_Shore	4.28	2.2e-05	1	0.0237
cg13701768	9	36882152	PAX5	Body	Island	4.27	2.21e-05	1	0.0237
cg01802827	12	34474362				4.27	2.22e-05	1	0.0238
cg14335767	8	124286570	ZHX1;ZHX1	TSS200;TSS200	Island	-4.27	2.25e-05	1	0.024
cg15701842	2	169609566	LASS6	Body		4.27	2.25e-05	1	0.024
cg12338417	3	32860178	TRIM71	1stExon	Island	4.27	2.27e-05	1	0.0241
cg05228404	10	125851279			Island	4.27	2.29e-05	1	0.0243
cg03899721	8	8748792	MFHAS1	1stExon	Island	4.26	2.33e-05	1	0.0245
cg14255089	10	180755	ZMYND11;ZMYND11;ZMYND11;ZMYND11;ZMYND11	5UTR;5UTR;5UTR;1stExon;1stExon	Island	-4.26	2.33e-05	1	0.0245
cg08691577	5	14668489	FAM105B	Body	S_Shelf	-4.26	2.33e-05	1	0.0245
cg03054277	1	228400217	OBSCN;OBSCN	Body;Body	Island	4.26	2.33e-05	1	0.0245
cg21862081	14	77769687	POMT2	Body		-4.26	2.36e-05	1	0.0247
cg25600766	12	22486484	ST8SIA1	Body	N_Shore	4.26	2.38e-05	1	0.0248
cg23225690	11	118016692	SCN4B;SCN4B;SCN4B;SCN4B	Body;TSS1500;TSS1500;Body	Island	-4.26	2.38e-05	1	0.0248
cg26140475	8	126525558				-4.26	2.4e-05	1	0.0249
cg07057235	16	89033895	CBFA2T3	Body	N_Shore	4.26	2.41e-05	1	0.025
cg20866121	7	70322401				4.25	2.42e-05	1	0.025
cg00471696	2	173955214	ZAK;ZAK	5UTR;5UTR		4.25	2.43e-05	1	0.025
cg23522194	19	48565189	PLA2G4C;PLA2G4C;PLA2G4C	Body;Body;Body	Island	4.25	2.43e-05	1	0.025
cg11826324	8	104278949				4.25	2.44e-05	1	0.025
cg09723536	8	52432288	PXDNL	Body		4.25	2.45e-05	1	0.0251
cg00118229	21	44088420	PDE9A;PDE9A;PDE9A;PDE9A;PDE9A;PDE9A;PDE9A;PDE9A;PDE9A;PDE9A;PDE9A;PDE9A;PDE9A;PDE9A;PDE9A;PDE9A;PDE9A;PDE9A;PDE9A;PDE9A	Body;Body;5UTR;Body;Body;Body;5UTR;5UTR;Body;Body;5UTR;5UTR;5UTR;Body;5UTR;Body;Body;Body;Body;Body	N_Shore	4.25	2.46e-05	1	0.0251
cg14434062	15	70767419				-4.25	2.48e-05	1	0.0252
cg04844693	1	29240554	EPB41;EPB41;EPB41;EPB41;EPB41;EPB41	5UTR;5UTR;5UTR;TSS1500;5UTR;5UTR	N_Shore	4.25	2.49e-05	1	0.0252
cg25496627	7	123177030			S_Shelf	-4.25	2.49e-05	1	0.0252
cg08752433	12	111016566	PPTC7	Body	N_Shelf	-4.25	2.5e-05	1	0.0253
cg22280820	11	70958936			N_Shelf	-4.24	2.52e-05	1	0.0253
cg03009785	10	72835584				4.24	2.53e-05	1	0.0253
cg21780428	6	37181111	TMEM217	3UTR		4.24	2.53e-05	1	0.0253
cg24119674	10	79648146	DLG5	Body		4.24	2.53e-05	1	0.0253
cg00723379	15	75586717	GOLGA6D	Body		-4.24	2.55e-05	1	0.0254
cg05617307	10	121413182	BAG3	Body	S_Shore	4.24	2.56e-05	1	0.0254
cg17817168	12	22486454	ST8SIA1	Body	N_Shore	4.24	2.56e-05	1	0.0254
cg12105450	2	202048100	CASP10;CASP10;CASP10	5UTR;5UTR;5UTR		4.24	2.57e-05	1	0.0254
cg03432338	1	231176985	FAM89A	TSS1500	Island	-4.24	2.57e-05	1	0.0254
cg08785985	16	80969861			S_Shelf	4.24	2.58e-05	1	0.0254
cg11347582	6	168502341			Island	4.24	2.6e-05	1	0.0255
cg21885638	3	129306552	PLXND1	Body		4.24	2.6e-05	1	0.0255
cg26247373	12	57655696	R3HDM2	Body		4.24	2.62e-05	1	0.0256
cg23972735	12	121890311	KDM2B;KDM2B	Body;Body	Island	-4.24	2.62e-05	1	0.0256
cg23666829	17	80842382	TBCD	Body		-4.23	2.69e-05	1	0.0262
cg00960147	1	117052153				-4.23	2.69e-05	1	0.0262
cg27545630	16	2013058	SNORA64;SNORA10;RPS2	Body;TSS1500;Body	N_Shore	-4.23	2.7e-05	1	0.0262
cg23547429	11	57195025	SLC43A3;SLC43A3;SLC43A3;SLC43A3	TSS1500;1stExon;5UTR;TSS1500	S_Shore	-4.23	2.73e-05	1	0.0264
cg18285377	1	11025263	C1orf127;C1orf127	TSS1500;Body		-4.23	2.73e-05	1	0.0264
cg09622715	11	43568340			N_Shore	4.23	2.74e-05	1	0.0264
cg24405470	2	75767666	FAM176A;FAM176A	5UTR;5UTR		4.22	2.77e-05	1	0.0266
cg12530994	10	5136782	AKR1C3	Body		-4.22	2.78e-05	1	0.0266
cg15741930	20	44516350	C20orf165	TSS200	N_Shelf	-4.22	2.81e-05	1	0.0269
cg01554970	16	88941173			N_Shelf	-4.22	2.84e-05	1	0.0271
cg03519157	11	46367033	DGKZ;DGKZ;DGKZ	5UTR;1stExon;Body	Island	4.22	2.85e-05	1	0.0271
cg24904788	11	45114842	PRDM11	TSS1500		-4.22	2.86e-05	1	0.0272
cg24973755	4	1304972	MAEA;MAEA	Body;Body	Island	4.21	2.88e-05	1	0.0272
cg24059871	19	30101451	POP4;POP4	Body;Body	Island	-4.21	2.88e-05	1	0.0272
cg27605208	3	169493411	MYNN	Body	S_Shelf	4.21	2.89e-05	1	0.0272
cg11257823	17	1391769	MYO1C;MYO1C	5UTR;Body	S_Shore	4.21	2.9e-05	1	0.0272
cg21958743	12	79832188	SYT1;SYT1;SYT1	Body;Body;Body		-4.21	2.91e-05	1	0.0272
cg08484479	5	887419	BRD9;BRD9;BRD9	Body;Body;Body		-4.21	2.91e-05	1	0.0272
cg26822330	13	36867876	C13orf38;C13orf38;C13orf38;C13orf38;C13orf38;C13orf38	Body;5UTR;5UTR;5UTR;5UTR;5UTR	N_Shelf	4.21	2.91e-05	1	0.0272
cg25329296	4	113486062	C4orf21	Body		-4.21	2.92e-05	1	0.0272
cg03004599	9	114937770	SUSD1	TSS1500	Island	-4.21	2.93e-05	1	0.0272
cg11274940	2	242499542	BOK	Body	S_Shore	-4.21	2.93e-05	1	0.0272
cg13817920	9	96587843			N_Shore	4.21	2.96e-05	1	0.0274
cg01655356	11	70672841	SHANK2	Body	Island	4.21	2.97e-05	1	0.0274
cg04998447	15	90209223	PLIN1;PLIN1	Body;Body	Island	-4.2	3e-05	1	0.0277
cg26540441	2	236120905				4.2	3.03e-05	1	0.0279
cg05168977	7	98247142	NPTX2	1stExon	Island	4.2	3.11e-05	1	0.0285
cg17314180	2	209011053	CRYGB	TSS200		4.2	3.11e-05	1	0.0285
cg21137557	5	115314451	LVRN	Body		4.19	3.13e-05	1	0.0285
cg08821738	17	77043179	C1QTNF1;C1QTNF1;C1QTNF1	Body;Body;Body	N_Shore	4.19	3.13e-05	1	0.0285
cg03149958	6	36326677				-4.19	3.14e-05	1	0.0285
cg15426869	3	127266149			N_Shore	-4.19	3.14e-05	1	0.0285
cg04361126	2	190446792	SLC40A1	TSS1500	S_Shore	-4.19	3.15e-05	1	0.0285
cg13364311	2	222333289	EPHA4	Body		4.19	3.16e-05	1	0.0285
cg13868001	13	65297897				-4.19	3.2e-05	1	0.0288
cg07754492	2	202047754	CASP10;CASP10;CASP10;CASP10;CASP10;CASP10	5UTR;5UTR;1stExon;1stExon;1stExon;5UTR		4.19	3.24e-05	1	0.0291
cg25132782	15	84047082			N_Shore	4.19	3.24e-05	1	0.0291
cg19060970	19	58038588	ZNF549	TSS200	Island	-4.19	3.26e-05	1	0.0292
cg17561417	3	13590432	FBLN2;FBLN2	TSS200;TSS200	Island	4.18	3.27e-05	1	0.0292
cg01449341	19	55044295	KIR3DX1	Body		-4.18	3.34e-05	1	0.0298
cg07999953	1	35249327	GJB3;GJB3	5UTR;5UTR	N_Shore	-4.18	3.35e-05	1	0.0298
cg14284394	1	206947477				-4.18	3.37e-05	1	0.0299
cg00452079	3	73111175	FLJ10213;PPP4R2;FLJ10213	5UTR;Body;1stExon		-4.18	3.38e-05	1	0.0299
cg21196659	11	66459000	SPTBN2	Body	Island	4.17	3.4e-05	1	0.0299
cg04198042	17	48169370			N_Shelf	4.17	3.4e-05	1	0.0299
cg25820728	7	1684706			N_Shelf	4.17	3.4e-05	1	0.0299
cg22620363	10	80826794	LOC283050;LOC283050;LOC283050	Body;Body;Body	N_Shore	4.17	3.41e-05	1	0.0299
cg00320765	14	69264333	C14orf181	TSS1500	S_Shore	-4.17	3.43e-05	1	0.0301
cg05766896	1	157789933	FCRL1;FCRL1;FCRL1;FCRL1;FCRL1;FCRL1	5UTR;5UTR;1stExon;5UTR;1stExon;1stExon		4.17	3.45e-05	1	0.0301
cg10204195	14	53018825	TXNDC16;TXNDC16;GPR137C	5UTR;5UTR;TSS1500	N_Shore	-4.17	3.45e-05	1	0.0301
cg14886990	3	52563633	NT5DC2;NT5DC2	Body;Body	N_Shelf	4.17	3.47e-05	1	0.0302
cg23374256	6	5192344	LYRM4;LYRM4;LYRM4	Body;Body;Body		4.17	3.5e-05	1	0.0303
cg24233679	19	18761792	KLHL26	Body	S_Shore	4.17	3.51e-05	1	0.0303
cg10625705	20	307320	SOX12	1stExon	Island	-4.17	3.53e-05	1	0.0303
cg14321542	18	46479416			S_Shore	4.17	3.53e-05	1	0.0303
cg05433557	7	158325024	PTPRN2;PTPRN2;PTPRN2	Body;Body;Body		4.17	3.54e-05	1	0.0303
cg23468699	14	101526893	MIR496;MIR377	TSS200;TSS1500		4.17	3.54e-05	1	0.0303
cg02772266	12	4060781				-4.17	3.54e-05	1	0.0303
cg17074704	1	92350430	TGFBR3	5UTR	N_Shore	4.17	3.54e-05	1	0.0303
cg25843003	6	31431312	HCP5	3UTR		-4.16	3.57e-05	1	0.0304
cg11714320	12	111845176	SH2B3	5UTR	S_Shore	4.16	3.58e-05	1	0.0304
cg00994629	14	22694547				4.16	3.58e-05	1	0.0304
cg05399893	12	125460244	DHX37	Body		-4.16	3.59e-05	1	0.0304
cg09151613	2	218301065	DIRC3	Body		4.16	3.59e-05	1	0.0304
cg23733052	12	130336270	TMEM132D	Body	N_Shelf	4.16	3.64e-05	1	0.0308
cg04600466	5	139076830			Island	-4.16	3.65e-05	1	0.0308
cg16252905	1	1150936	TNFRSF4	TSS1500	N_Shore	-4.16	3.66e-05	1	0.0308
cg26211041	2	776598				-4.16	3.67e-05	1	0.0308
cg05612966	5	95583220				4.15	3.71e-05	1	0.031
cg18058230	3	171029779	TNIK;TNIK;TNIK;TNIK;TNIK;TNIK;TNIK;TNIK	Body;Body;Body;Body;Body;Body;Body;Body		4.15	3.71e-05	1	0.031
cg16204414	3	10325494	C3orf42	TSS1500		-4.15	3.74e-05	1	0.0312
cg25653368	15	78635317	CRABP1	Body	S_Shore	4.15	3.74e-05	1	0.0312
cg11155356	8	134114892	TG;SLA;SLA;SLA;SLA	Body;1stExon;1stExon;5UTR;5UTR		-4.15	3.79e-05	1	0.0315
cg07583933	6	34486129	PACSIN1	5UTR		4.15	3.8e-05	1	0.0315
cg05098343	7	37071686	ELMO1	Body		-4.15	3.82e-05	1	0.0316
cg22103219	7	101934892	SH2B2	Body	N_Shore	-4.14	3.88e-05	1	0.0321
cg01726982	1	228630108			N_Shelf	4.14	3.92e-05	1	0.0322
cg27345924	5	2727758				4.14	3.92e-05	1	0.0322
cg01275588	17	10633470	TMEM220;TMEM220	1stExon;5UTR	Island	-4.14	3.93e-05	1	0.0322
cg08085909	14	53390796	FERMT2;FERMT2;FERMT2	Body;Body;Body		4.14	3.93e-05	1	0.0322
cg16634245	2	149831082	KIF5C	Body		4.14	3.95e-05	1	0.0323
cg12077963	17	4079306	ANKFY1	Body		4.14	3.97e-05	1	0.0324
