# Supplementary material for: Computationally inferred cell-type specific epigenome-wide DNA methylation analysis unveils distinct methylation patterns among immune cells for HIV infection in three cohorts
Source: PLoS Pathog. 2024 Mar 11;20(3):e1012063. doi: 10.1371/journal.ppat.1012063 (PMC10957090; doi:10.1371/journal.ppat.1012063)
Supplement: S9 Table — (XLSX) [file ppat.1012063.s009.xlsx]

## Sheet: sTable 9
Supplemental Table 9	Cohort 2: Significant differentially methylated CpG positions between HIV-positive and HIV-negative PBMCs from the Women's Interagency HIV Study
probe	CHR	MAPINFO (genome Build 37)	UCSC_REFGENE_NAME	UCSC_REFGENE_GROUP	RELATION_TO_UCSC_CPG_ISLAND	t value	P value	bonferroni_adj	BH_fdr_adj
cg12051710	12	2989070	C12orf32;C12orf32;C12orf32	Body;Body;Body	S_Shelf	-7.56	3.59e-13	1.47e-07	1.47e-07
cg13458803	3	119276917	CD80	5UTR		-6.4	4.91e-10	0.000201	0.0001
cg07839457	16	57023022	NLRC5	TSS1500	N_Shore	-5.76	1.85e-08	0.00755	0.00252
cg10245608	9	92221282	GADD45G	3UTR	Island	5.52	6.74e-08	0.0275	0.00688
cg19693031	1	145441552	TXNIP	3UTR		-5.14	4.45e-07	0.182	0.0283
cg02782634	17	57916643	TMEM49	Body		-5.14	4.61e-07	0.188	0.0283
cg21949194	2	39355435			S_Shelf	-5.13	4.85e-07	0.198	0.0283
cg23387863	15	77472416	SGK269	Body		-5.08	6.1e-07	0.249	0.0311
cg07793163	12	12680897	DUSP16	5UTR		-5.05	6.98e-07	0.285	0.0317
cg22017996	22	37640314	RAC2	TSS200		5.01	8.57e-07	0.35	0.035
cg07292773	6	156718177			Island	4.95	1.15e-06	0.47	0.0425
cg10061361	4	122078167	TNIP3;TNIP3	Body;Body		4.93	1.25e-06	0.51	0.0425
cg14672921	11	134201447	GLB1L2	TSS1500	N_Shore	-4.91	1.42e-06	0.58	0.0446
