# Supplementary material for: Computationally inferred cell-type specific epigenome-wide DNA methylation analysis unveils distinct methylation patterns among immune cells for HIV infection in three cohorts
Source: PLoS Pathog. 2024 Mar 11;20(3):e1012063. doi: 10.1371/journal.ppat.1012063 (PMC10957090; doi:10.1371/journal.ppat.1012063)
Supplement: S10 Table — (XLSX) [file ppat.1012063.s010.xlsx]

## Sheet: sTable 10
Supplemental Table 10			Cohort 2: Significant differentially methylated CpG positions between HIV-positive and HIV-negative PBMCs using all 870K CpG sites from the EPIC array from the Women's Interagency HIV Study
probe	CHR	MAPINFO (genome Build 37)	UCSC_REFGENE_NAME	UCSC_REFGENE_GROUP	RELATION_TO_UCSC_CPG_ISLAND	t value	P value	bonferroni_adj	BH_fdr_adj
cg12051710	12	2989070	C12orf32;C12orf32;C12orf32	Body;Body;Body	S_Shelf	-7.56	3.59E-13	3.03E-07	3.03E-07
cg26879335	3	50630065				-7.02	1.16E-11	9.80E-06	4.90E-06
cg15852732	1	235115059				-6.57	1.82E-10	0.000154	5.12e-05
cg13458803	3	119276917	CD80	5'UTR		-6.4	4.91E-10	0.000415	0.000104
cg12526942	18	60875556	BCL2	Body		-6.16	2.02E-09	0.00171	0.000341
cg09921385	4	7000882	TBC1D14;TBC1D14;TBC1D14;TBC1D14	Body;Body;Body;Body		-5.99	5.09E-09	0.0043	0.000717
cg19634849	5	139639325	PFDN1	Body		-5.96	6.24E-09	0.00527	0.000753
cg07839457	16	57023022	NLRC5	TSS1500	N_Shore	-5.76	1.85E-08	0.0156	0.00195
cg10245608	9	92221282	GADD45G	3'UTR	Island	5.52	6.74E-08	0.0569	0.00633
cg01270273	17	38559179	TOP2A	Body		-5.48	8.06E-08	0.0681	0.00681
cg25701417	3	101109159	SENP7;SENP7;SENP7;SENP7;SENP7;SENP7	Body;Body;Body;Body;Body;Body		-5.4	1.21E-07	0.102	0.00864
cg05293861	12	4262708				-5.4	1.25E-07	0.106	0.00864
cg01641136	3	50645242	CISH;CISH	Body;Body	N_Shelf	-5.38	1.33E-07	0.112	0.00864
cg17032689	11	102175583				-5.37	1.46E-07	0.123	0.00881
cg01967102	3	20145874	KAT2B	Body		-5.34	1.70E-07	0.144	0.00957
cg26572459	3	4866695	ITPR1;ITPR1;ITPR1	Body;Body;Body		-5.29	2.18E-07	0.184	0.0115
cg11175334	3	119276842	CD80	5'UTR		-5.23	2.84E-07	0.24	0.0141
cg12417457	16	67018923				-5.2	3.36E-07	0.284	0.0158
cg01131297	9	19925171				5.16	4.19E-07	0.354	0.0177
cg19693031	1	145441552	TXNIP	3'UTR		-5.14	4.45E-07	0.376	0.0177
cg20377347	10	63807168	ARID5B	Body		-5.14	4.59E-07	0.388	0.0177
cg02782634	17	57916643	TMEM49	Body		-5.14	4.61E-07	0.389	0.0177
cg21949194	2	39355435			S_Shelf	-5.13	4.85E-07	0.41	0.0178
cg09310718	9	19441929	ACER2	Body		-5.11	5.16E-07	0.436	0.0182
cg27495424	2	88925098	EIF2AK3	Body	N_Shore	-5.09	5.71E-07	0.482	0.0191
cg07384001	14	52779847	PTGER2	TSS1500	N_Shore	-5.08	6.09E-07	0.514	0.0191
cg23387863	15	77472416	SGK269	Body		-5.08	6.10E-07	0.515	0.0191
cg24442506	1	89737833	GBP5;GBP5	5'UTR;5'UTR		-5.07	6.38E-07	0.539	0.0192
cg07793163	12	12680897	DUSP16	5'UTR		-5.05	6.98E-07	0.59	0.0203
cg07325358	7	95883040	SLC25A13;SLC25A13;SLC25A13	Body;Body;Body		5.01	8.42E-07	0.711	0.0233
cg22017996	22	37640314	RAC2	TSS200		5.01	8.57E-07	0.724	0.0233
cg16141165	16	85089785	KIAA0513;KIAA0513;KIAA0513	5'UTR;5'UTR;5'UTR		-4.98	1.01E-06	0.853	0.0267
cg21585138	3	50645106	CISH;CISH	Body;Body	N_Shelf	-4.96	1.09E-06	0.921	0.0273
cg22677985	7	100221807	TFR2;TFR2	Body;Body	N_Shelf	-4.96	1.10E-06	0.929	0.0273
cg07292773	6	156718177			Island	4.95	1.15E-06	0.971	0.0278
cg10061361	4	122078167	TNIP3;TNIP3	Body;Body		4.93	1.25E-06	1	0.0293
cg24262206	18	9140610	ANKRD12;ANKRD12;ANKRD12	5'UTR;5'UTR;5'UTR	S_Shelf	-4.92	1.30E-06	1	0.0297
cg14672921	11	134201447	GLB1L2	TSS1500	N_Shore	-4.91	1.42E-06	1	0.0316
cg14735390	15	91140846	CRTC3;CRTC3	Body;Body		-4.9	1.49E-06	1	0.0323
cg11047442	8	142852219				4.89	1.56E-06	1	0.0329
cg08952337	10	52397056				-4.86	1.80E-06	1	0.0371
cg13417951	2	29334875			N_Shelf	4.83	2.04E-06	1	0.0407
cg12909619	2	136806951				-4.83	2.07E-06	1	0.0407
cg11429292	12	6888035				4.82	2.17E-06	1	0.0415
cg10227617	9	80531586	GNAQ	Body		-4.81	2.21E-06	1	0.0415
cg02453046	21	17210173	USP25;USP25;USP25	Body;Body;Body		-4.79	2.41E-06	1	0.0437
cg10667669	10	25140697	PRTFDC1;PRTFDC1	Body;Body		4.79	2.43E-06	1	0.0437
