# Supplementary material for: Computationally inferred cell-type specific epigenome-wide DNA methylation analysis unveils distinct methylation patterns among immune cells for HIV infection in three cohorts
Source: PLoS Pathog. 2024 Mar 11;20(3):e1012063. doi: 10.1371/journal.ppat.1012063 (PMC10957090; doi:10.1371/journal.ppat.1012063)
Supplement: S11 Table — (XLSX) [file ppat.1012063.s011.xlsx]

## Sheet: sTable 11
Supplemental Table 11	Cohort 2: Significant differentially methylated CpG positions between HIV-positive and HIV-negative CD4+ T cells from the Women's Interagency HIV Study
probe	CHR	MAPINFO (genome Build 37)	UCSC_REFGENE_NAME	UCSC_REFGENE_GROUP	RELATION_TO_UCSC_CPG_ISLAND	t value	P value	bonferroni_adj	BH_fdr_adj
cg12051710	12	2989070	C12orf32;C12orf32;C12orf32	Body;Body;Body	S_Shelf	-6.85	3.3e-11	1.35e-05	1.35e-05
cg13458803	3	119276917	CD80	5UTR		-6.03	4.11e-09	0.00168	0.000839
cg07839457	16	57023022	NLRC5	TSS1500	N_Shore	-5.78	1.66e-08	0.00678	0.00226
cg16109680	1	159161344	CADM3;CADM3	Body;Body	S_Shelf	5.52	6.65e-08	0.0272	0.00537
cg16294013	1	66258022	PDE4B;PDE4B	TSS200;TSS1500	N_Shore	5.51	7.09e-08	0.029	0.00537
cg23387863	15	77472416	SGK269	Body		-5.48	8.03e-08	0.0328	0.00537
cg08052292	3	56789178	ARHGEF3;ARHGEF3;ARHGEF3	Body;Body;Body		-5.46	9.2e-08	0.0376	0.00537
cg10245608	9	92221282	GADD45G	3UTR	Island	5.19	3.59e-07	0.147	0.0166
cg13769834	17	46713962			Island	5.17	3.91e-07	0.16	0.0166
cg20541178	8	143858627	LYNX1;LYNX1;LYNX1;LYNX1;LYNX1	5UTR;5UTR;TSS200;5UTR;1stExon	Island	-5.16	4.06e-07	0.166	0.0166
cg14588642	11	67139423		Body;Body;5UTR	N_Shore	4.98	9.91e-07	0.405	0.0321
cg16853860	6	32823116	PSMB9;PSMB9;TAP1	Body;Body;TSS1500	S_Shore	-4.98	1e-06	0.408	0.0321
cg11453076	6	137812735			N_Shore	4.97	1.05e-06	0.429	0.0321
cg15174393	12	125259081				-4.96	1.1e-06	0.449	0.0321
cg26390156	14	24101543				4.9	1.45e-06	0.592	0.0368
cg11429292	12	6888035				4.89	1.52e-06	0.621	0.0368
cg06050341	8	124552839	FBXO32	Body	Island	-4.89	1.53e-06	0.625	0.0368
cg02782634	17	57916643	TMEM49	Body		-4.85	1.81e-06	0.739	0.0411
cg12682367	13	24523698				4.84	1.97e-06	0.804	0.0423
cg07686035	7	107300408	SLC26A4;LOC286002	TSS1500;Body	N_Shore	-4.8	2.39e-06	0.976	0.0488
