# Supplementary material for: Computationally inferred cell-type specific epigenome-wide DNA methylation analysis unveils distinct methylation patterns among immune cells for HIV infection in three cohorts
Source: PLoS Pathog. 2024 Mar 11;20(3):e1012063. doi: 10.1371/journal.ppat.1012063 (PMC10957090; doi:10.1371/journal.ppat.1012063)
Supplement: S12 Table — (XLSX) [file ppat.1012063.s012.xlsx]

## Sheet: sTable 12
Supplemental Table 12	Cohort 2: Significant differentially methylated CpG positions between HIV-positive and HIV-negative CD8+ T cells from the Women's Interagency HIV Study
probe	CHR	MAPINFO (genome Build 37)	UCSC_REFGENE_NAME	UCSC_REFGENE_GROUP	RELATION_TO_UCSC_CPG_ISLAND	t value	P value	bonferroni_adj	BH_fdr_adj
cg12051710	12	2989070	C12orf32;C12orf32;C12orf32	Body;Body;Body	S_Shelf	-7.45	7.23e-13	2.95e-07	2.95e-07
cg15439078	3	46904643	MYL3	Body		6.38	5.7e-10	0.000233	0.000116
cg13458803	3	119276917	CD80	5UTR		-5.86	1.08e-08	0.00441	0.00147
cg16120249	1	3315281	PRDM16;PRDM16	Body;Body		5.52	6.69e-08	0.0273	0.00683
cg02546376	5	131400037				5.45	9.53e-08	0.0389	0.00778
cg20541178	8	143858627	LYNX1;LYNX1;LYNX1;LYNX1;LYNX1	5UTR;5UTR;TSS200;5UTR;1stExon	Island	-5.26	2.49e-07	0.102	0.0169
cg21727145	15	101458127	LRRK1	TSS1500	N_Shore	5.15	4.36e-07	0.178	0.0254
cg06050341	8	124552839	FBXO32	Body	Island	-4.97	1.05e-06	0.429	0.0498
cg09941381	10	64027924	RTKN2	Body	N_Shore	-4.96	1.12e-06	0.457	0.0498
cg07125243	8	108351562	ANGPT1	Body		4.94	1.22e-06	0.498	0.0498
