# Supplementary material for: Computationally inferred cell-type specific epigenome-wide DNA methylation analysis unveils distinct methylation patterns among immune cells for HIV infection in three cohorts
Source: PLoS Pathog. 2024 Mar 11;20(3):e1012063. doi: 10.1371/journal.ppat.1012063 (PMC10957090; doi:10.1371/journal.ppat.1012063)
Supplement: S13 Table — (XLSX) [file ppat.1012063.s013.xlsx]

## Sheet: sTable 13
Supplemental Table 13	Cohort 2: Significant differentially methylated CpG positions between HIV-positive and HIV-negative B cells from the Women's Interagency HIV Study
probe	CHR	MAPINFO (genome Build 37)	UCSC_REFGENE_NAME	UCSC_REFGENE_GROUP	RELATION_TO_UCSC_CPG_ISLAND	t value	P value	bonferroni_adj	BH_fdr_adj
cg13458803	3	119276917	CD80	5UTR		-6.41	4.52e-10	0.000185	0.000185
cg12051710	12	2989070	C12orf32;C12orf32;C12orf32	Body;Body;Body	S_Shelf	-6.28	9.88e-10	0.000403	0.000202
cg23387863	15	77472416	SGK269	Body		-5.91	8.18e-09	0.00334	0.00111
cg09941381	10	64027924	RTKN2	Body	N_Shore	-5.3	2.08e-07	0.0849	0.0169
cg18236421	1	21836133	ALPL	5UTR	Island	-5.27	2.33e-07	0.0951	0.0169
cg11694510	11	313354	IFITM1	TSS1500	S_Shore	-5.26	2.49e-07	0.102	0.0169
cg18599843	10	94450994	HHEX	Body	N_Shore	-5.19	3.5e-07	0.143	0.0193
cg06050341	8	124552839	FBXO32	Body	Island	-5.18	3.79e-07	0.155	0.0193
cg20541178	8	143858627	LYNX1;LYNX1;LYNX1;LYNX1;LYNX1	5UTR;5UTR;TSS200;5UTR;1stExon	Island	-5.08	6.01e-07	0.245	0.0273
cg27533237	3	168866773	MECOM;MECOM	Body;TSS1500	N_Shore	-5.03	7.98e-07	0.326	0.0311
cg02782634	17	57916643	TMEM49	Body		-5.02	8.37e-07	0.342	0.0311
cg03834031	22	46465717			N_Shore	-4.98	1.01e-06	0.412	0.0344
cg05854694	14	61123243			N_Shore	-4.94	1.22e-06	0.498	0.0383
cg02335185	20	60491905	CDH4	Body	N_Shelf	4.91	1.38e-06	0.564	0.0385
cg05386493	3	138665654	FOXL2;C3orf72;FOXL2	1stExon;TSS1500;5UTR	Island	-4.9	1.45e-06	0.592	0.0385
cg02243630	4	154386540	KIAA0922;KIAA0922	TSS1500;TSS1500	N_Shore	-4.89	1.51e-06	0.617	0.0385
cg07095264	16	66878426	CA7;CA7	TSS1500;1stExon	Island	-4.87	1.71e-06	0.698	0.0411
cg21950534	6	152128483	ESR1;ESR1;ESR1;ESR1;ESR1	TSS1500;5UTR;1stExon;5UTR;5UTR	N_Shore	-4.84	1.97e-06	0.804	0.043
cg16341836	10	90641389	STAMBPL1	5UTR	S_Shore	-4.83	2e-06	0.817	0.043
cg21963854	15	69366348	MIR548H4	Body	Island	-4.8	2.32e-06	0.947	0.0457
cg25570522	4	154443833	KIAA0922;KIAA0922	Body;Body		-4.79	2.46e-06	1	0.0457
cg21949194	2	39355435			S_Shelf	-4.79	2.46e-06	1	0.0457
