# Supplementary material for: Computationally inferred cell-type specific epigenome-wide DNA methylation analysis unveils distinct methylation patterns among immune cells for HIV infection in three cohorts
Source: PLoS Pathog. 2024 Mar 11;20(3):e1012063. doi: 10.1371/journal.ppat.1012063 (PMC10957090; doi:10.1371/journal.ppat.1012063)
Supplement: S14 Table — (XLSX) [file ppat.1012063.s014.xlsx]

## Sheet: sTable 14
Supplemental Table 14	Cohort 2: Significant differentially methylated CpG positions between HIV-positive and HIV-negative NK cells from the Women's Interagency HIV Study
probe	CHR	MAPINFO (genome Build 37)	UCSC_REFGENE_NAME	UCSC_REFGENE_GROUP	RELATION_TO_UCSC_CPG_ISLAND	t value	P value	bonferroni_adj	BH_fdr_adj
cg13458803	3	119276917	CD80	5UTR		-5.86	1.04e-08	0.00425	0.00425
