# Supplementary material for: Computationally inferred cell-type specific epigenome-wide DNA methylation analysis unveils distinct methylation patterns among immune cells for HIV infection in three cohorts
Source: PLoS Pathog. 2024 Mar 11;20(3):e1012063. doi: 10.1371/journal.ppat.1012063 (PMC10957090; doi:10.1371/journal.ppat.1012063)
Supplement: S15 Table — (XLSX) [file ppat.1012063.s015.xlsx]

## Sheet: sTable 15
Supplemental Table 15	Cohort 2: Significant differentially methylated CpG positions between HIV-positive and HIV-negative monocytes from the Women's Interagency HIV Study
probe	CHR	MAPINFO (genome Build 37)	UCSC_REFGENE_NAME	UCSC_REFGENE_GROUP	RELATION_TO_UCSC_CPG_ISLAND	t value	P value	bonferroni_adj	BH_fdr_adj
cg12051710	12	2989070	C12orf32;C12orf32;C12orf32	Body;Body;Body	S_Shelf	-6.94	1.82e-11	7.43e-06	7.43e-06
cg04704294	1	66257822	PDE4B;PDE4B	TSS1500;TSS1500	N_Shore	5.66	3.2e-08	0.0131	0.00653
cg15439078	3	46904643	MYL3	Body		5.41	1.16e-07	0.0474	0.0158
cg16109680	1	159161344	CADM3;CADM3	Body;Body	S_Shelf	5.26	2.44e-07	0.0996	0.0204
cg17534916	2	202949183				5.21	3.25e-07	0.133	0.0204
cg19669199	19	7584241	ZNF358	Body	N_Shore	5.2	3.39e-07	0.138	0.0204
cg05225634	6	156718288			Island	5.19	3.5e-07	0.143	0.0204
cg00168240	1	3347457	PRDM16;PRDM16	Body;Body	N_Shelf	5.15	4.27e-07	0.174	0.0208
cg02546376	5	131400037				5.13	4.79e-07	0.196	0.0208
cg13769834	17	46713962			Island	5.12	5.1e-07	0.208	0.0208
cg12115190	3	10437269	ATP2B2;MIR885;ATP2B2	Body;TSS1500;Body		5.04	7.31e-07	0.299	0.0228
cg21587375	3	46786387	PRSS45	TSS200		5.04	7.53e-07	0.307	0.0228
cg06050341	8	124552839	FBXO32	Body	Island	-5.04	7.61e-07	0.311	0.0228
cg05365199	1	221604887				5.03	7.83e-07	0.32	0.0228
cg23381646	7	44187310	GCK;GCK;GCK	Body;Body;Body	S_Shore	4.98	9.75e-07	0.398	0.0243
cg01827999	17	17791914	TOM1L2;TOM1L2	Body;Body		4.98	1.02e-06	0.417	0.0243
cg07856707	3	9753822	CPNE9	Body		4.96	1.09e-06	0.445	0.0243
cg14669607	5	66562931				4.94	1.2e-06	0.49	0.0243
cg02335185	20	60491905	CDH4	Body	N_Shelf	4.94	1.22e-06	0.498	0.0243
cg09941381	10	64027924	RTKN2	Body	N_Shore	-4.93	1.29e-06	0.527	0.0243
cg05321510	19	7588000	MCOLN1	Body	S_Shore	-4.91	1.39e-06	0.568	0.0243
cg10209670	15	93128681				4.91	1.41e-06	0.576	0.0243
cg03874539	12	111805149	FAM109A	5UTR	N_Shore	4.9	1.44e-06	0.588	0.0243
cg00438775	2	97175311	NEURL3	TSS1500	S_Shore	4.9	1.48e-06	0.604	0.0243
cg06048102	13	51575027	GUCY1B2	Body		4.88	1.58e-06	0.645	0.0243
cg21950534	6	152128483	ESR1;ESR1;ESR1;ESR1;ESR1	TSS1500;5UTR;1stExon;5UTR;5UTR	N_Shore	-4.86	1.76e-06	0.719	0.0243
cg07992500	2	37896583	CDC42EP3	5UTR	N_Shore	4.86	1.77e-06	0.723	0.0243
cg12405639	7	72745074	FKBP6;FKBP6	Body;Body	S_Shelf	4.85	1.83e-06	0.747	0.0243
cg00368055	4	11429689	HS3ST1	5UTR	N_Shore	-4.84	1.92e-06	0.784	0.0243
cg16208959	3	128296058	C3orf27	TSS1500		4.84	1.93e-06	0.788	0.0243
cg17408637	11	33883354	LMO2;LMO2;LMO2	Body;Body;Body		4.83	2e-06	0.817	0.0243
cg05481881	3	150621326				4.83	2e-06	0.817	0.0243
cg09990194	14	76289228	TTLL5	Body		4.82	2.09e-06	0.853	0.0243
cg21643547	1	205240462	TMCC2	Body	S_Shore	4.82	2.1e-06	0.858	0.0243
cg24028798	21	47322452	PCBP3;PCBP3	Body;Body	S_Shelf	4.81	2.21e-06	0.902	0.0243
cg25194322	1	166131844	FAM78B	Body	N_Shelf	4.81	2.26e-06	0.923	0.0243
cg10359332	14	32835247	AKAP6	5UTR		4.81	2.27e-06	0.927	0.0243
cg06807905	1	110776546	KCNC4;KCNC4	3UTR;3UTR		4.8	2.31e-06	0.943	0.0243
cg19932079	15	43525256	TGM5;TGM5	3UTR;3UTR		4.8	2.37e-06	0.968	0.0243
cg14294629	14	103989315	CKB	TSS200	Island	-4.79	2.44e-06	0.996	0.0243
cg04129911	4	79543134				4.79	2.44e-06	0.996	0.0243
cg04171487	4	126245530	FAT4	Body		4.78	2.63e-06	1	0.0256
cg07493874	5	1342172	CLPTM1L	Body	N_Shelf	4.77	2.72e-06	1	0.0258
cg03333253	6	44125693	CAPN11	TSS1500		4.76	2.78e-06	1	0.0258
cg27533237	3	168866773	MECOM;MECOM	Body;TSS1500	N_Shore	-4.76	2.87e-06	1	0.026
cg14573448	7	27165187	HOXA3	5UTR	S_Shore	4.74	3.15e-06	1	0.028
cg16120249	1	3315281	PRDM16;PRDM16	Body;Body		4.72	3.35e-06	1	0.0287
cg06785429	3	182699414	DCUN1D1	TSS1500	S_Shore	4.72	3.39e-06	1	0.0287
cg12682367	13	24523698				4.71	3.49e-06	1	0.0287
cg05922437	15	70874926			N_Shelf	4.71	3.56e-06	1	0.0287
cg24362824	2	158882454	UPP2	Body		4.71	3.58e-06	1	0.0287
cg06285340	15	74659901	CYP11A1;CYP11A1	1stExon;TSS1500	S_Shore	4.68	4.13e-06	1	0.0321
cg07539244	19	39756539			Island	4.67	4.2e-06	1	0.0321
cg06013833	11	123111851				4.67	4.24e-06	1	0.0321
cg13458803	3	119276917	CD80	5UTR		-4.66	4.53e-06	1	0.0333
cg26011014	1	40783003	COL9A2	TSS200	Island	-4.66	4.56e-06	1	0.0333
cg07030950	4	113277866	ALPK1;ALPK1	5UTR;5UTR		4.64	5e-06	1	0.0353
cg04890934	8	28242205	ZNF395	5UTR	N_Shore	4.64	5.01e-06	1	0.0353
cg14538532	6	32153657	PBX2	3UTR		4.63	5.2e-06	1	0.036
cg01595666	8	143052914			N_Shore	4.62	5.33e-06	1	0.0363
cg08928958	5	149178783	PPARGC1B	Body		4.61	5.74e-06	1	0.0374
cg15049402	2	74601431	DCTN1;DCTN1;DCTN1;DCTN1	Body;Body;Body;Body		4.6	5.83e-06	1	0.0374
cg03637066	5	913111	TRIP13	Body	S_Shore	4.6	5.85e-06	1	0.0374
cg01389445	4	155665106	LRAT	TSS200	Island	-4.59	6.04e-06	1	0.0374
cg13693136	1	228666638				4.59	6.09e-06	1	0.0374
cg16294013	1	66258022	PDE4B;PDE4B	TSS200;TSS1500	N_Shore	4.59	6.11e-06	1	0.0374
cg19776877	1	21929913	RAP1GAP;RAP1GAP;RAP1GAP	Body;Body;Body	N_Shore	4.59	6.14e-06	1	0.0374
cg09997530	4	72636217	GC	Body		4.58	6.4e-06	1	0.0381
cg02006426	2	72012453			N_Shore	4.58	6.43e-06	1	0.0381
cg21727145	15	101458127	LRRK1	TSS1500	N_Shore	4.57	6.67e-06	1	0.0388
cg05759948	10	54532533	MBL2	TSS1500		4.57	6.74e-06	1	0.0388
cg11744116	7	141673582	TAS2R38	TSS200		4.57	6.88e-06	1	0.039
cg15861156	10	91737463				4.55	7.25e-06	1	0.04
cg25886621	12	93130251	PLEKHG7	TSS200		4.55	7.44e-06	1	0.04
cg27382910	10	129807539	PTPRE	5UTR		4.55	7.45e-06	1	0.04
cg26913669	1	103574958	COL11A1;COL11A1;COL11A1;COL11A1	TSS1500;TSS1500;TSS1500;TSS1500		4.55	7.52e-06	1	0.04
cg27321175	10	15689009	ITGA8	Body		4.54	7.59e-06	1	0.04
cg20414082	1	203002593				4.54	7.75e-06	1	0.04
cg14376106	10	118609842			S_Shore	4.54	7.81e-06	1	0.04
cg23387863	15	77472416	SGK269	Body		-4.54	7.88e-06	1	0.04
cg04188862	15	88801474			S_Shore	-4.53	7.94e-06	1	0.04
cg05598546	1	76251766	SNORD45C;RABGGTB	TSS1500;TSS200		-4.53	8.2e-06	1	0.0408
cg09067029	1	186954259	PLA2G4A	Body		4.52	8.32e-06	1	0.0409
cg09631175	8	130472165				4.52	8.58e-06	1	0.0415
cg08722996	11	120478401				4.51	8.64e-06	1	0.0415
cg08052292	3	56789178	ARHGEF3;ARHGEF3;ARHGEF3	Body;Body;Body		-4.5	9.09e-06	1	0.0429
cg16411857	16	57023191	NLRC5	TSS1500	Island	-4.5	9.13e-06	1	0.0429
cg17131377	7	140956802				4.5	9.32e-06	1	0.0429
cg12634957	1	33169850	SYNC;SYNC	TSS1500;TSS1500	S_Shore	4.5	9.35e-06	1	0.0429
cg11393185	17	1202015	TUSC5	3UTR		4.49	9.47e-06	1	0.043
cg16707536	15	78745427	IREB2	Body		4.47	1.04e-05	1	0.0465
cg27032905	13	51878551				4.47	1.06e-05	1	0.0465
cg25203962	3	170746291			Island	4.47	1.06e-05	1	0.0465
cg07292773	6	156718177			Island	4.46	1.1e-05	1	0.0478
cg19693031	1	145441552	TXNIP	3UTR		-4.45	1.14e-05	1	0.0489
cg11429292	12	6888035				4.45	1.15e-05	1	0.0489
cg21581821	1	190444666	FAM5C	5UTR		-4.45	1.18e-05	1	0.0491
cg25441207	15	40163012	GPR176	Body		4.44	1.18e-05	1	0.0491
cg19474983	3	97850378	OR5H1	TSS1500		4.44	1.19e-05	1	0.0491
cg20874044	12	102874832	IGF1;IGF1;IGF1	TSS1500;TSS1500;TSS1500		4.44	1.21e-05	1	0.0494
