# Supplementary material for: Computationally inferred cell-type specific epigenome-wide DNA methylation analysis unveils distinct methylation patterns among immune cells for HIV infection in three cohorts
Source: PLoS Pathog. 2024 Mar 11;20(3):e1012063. doi: 10.1371/journal.ppat.1012063 (PMC10957090; doi:10.1371/journal.ppat.1012063)
Supplement: S16 Table — (XLSX) [file ppat.1012063.s016.xlsx]

## Sheet: sTable 16
Supplemental Table 16	Cohort 3: Significant differentially methylated CpG positions between HIV-positive and HIV-negative whole blood in GSE217633
probe	CHR	MAPINFO (genome Build 37)	UCSC_REFGENE_NAME	UCSC_REFGENE_GROUP	RELATION_TO_UCSC_CPG_ISLAND	t value	P value	bonferroni_adj	BH_fdr_adj
cg16411857	16	57023191	NLRC5	TSS1500	Island	-8.4	2.33e-14	1.35e-08	1.35e-08
cg09801824	10	74076930			N_Shelf	6.88	1.27e-10	7.36e-05	2.8e-05
cg09858955	2	58135951	VRK2;VRK2	5'UTR;5'UTR		-6.86	1.45e-10	8.4e-05	2.8e-05
cg16744314	20	30446221			N_Shelf	-6.77	2.34e-10	0.000136	3.39e-05
cg07878065	18	2641871				-6.53	8.25e-10	0.000478	9.56e-05
cg19005210	6	41168960	TREML2	TSS200		6.44	1.36e-09	0.000788	0.000131
cg03753191	13	43566902	EPSTI1;EPSTI1	TSS1500;TSS1500	S_Shore	-6.21	4.47e-09	0.00259	0.00037
cg23434468	6	109245348	ARMC2-AS1;ARMC2;ARMC2	TSS200;Body;Body		6.14	6.35e-09	0.00368	0.00046
cg21296632	5	90355362	ADGRV1;ADGRV1	Body;Body		-6.08	8.69e-09	0.00504	0.00056
cg15636519	2	191894418	STAT4	3'UTR		-6	1.26e-08	0.0073	0.00073
cg25132244	3	195627583	TNK2	5'UTR		5.8	3.43e-08	0.0199	0.00181
cg05704952	4	113040636				-5.63	8.09e-08	0.0469	0.00374
cg02818077	6	137546389				5.61	8.83e-08	0.0512	0.00374
cg06139388	5	33965176	SLC45A2;SLC45A2;SLC45A2	Body;Body;Body		-5.6	9.04e-08	0.0524	0.00374
cg07839457	16	57023022	NLRC5	TSS1500	N_Shore	-5.53	1.27e-07	0.0736	0.00491
cg26862622	21	43860746	UBASH3A;UBASH3A;UBASH3A	Body;Body;Body		-5.5	1.45e-07	0.084	0.00525
cg07774680	7	29127983	CPVL;CPVL	Body;Body		-5.45	1.83e-07	0.106	0.00618
cg06492235	2	205823322	PARD3B;PARD3B;PARD3B;PARD3B	Body;Body;Body;Body		-5.44	1.92e-07	0.111	0.00618
cg24170085	3	15311269	SH3BP5;SH3BP5	Body;5'UTR		5.41	2.21e-07	0.128	0.00674
cg19060601	1	8586003	RERE;RERE	Body;Body		5.33	3.25e-07	0.188	0.0093
cg16440309	1	89776303				-5.32	3.37e-07	0.195	0.0093
cg22505924	2	64488157				5.27	4.39e-07	0.254	0.0113
cg01717524	1	120204880				5.26	4.48e-07	0.26	0.0113
cg02553170	1	84556762	PRKACB;PRKACB	Body;Body		-5.24	4.93e-07	0.286	0.0119
cg15116775	20	50127943	NFATC2;NFATC2;NFATC2;NFATC2;NFATC2;NFATC2;NFATC2;NFATC2	Body;Body;Body;Body;Body;Body;Body;Body		5.23	5.27e-07	0.305	0.0122
cg08574558	5	76112996			N_Shore	-5.2	6.01e-07	0.348	0.0132
cg00055945	6	36595688				-5.19	6.17e-07	0.358	0.0132
cg24774357	14	77504364				5.17	6.77e-07	0.392	0.014
cg27540367	19	41848134	TGFB1	Body		5.13	8.32e-07	0.482	0.0166
cg11507178	11	118781515	BCL9L;BCL9L	1stExon;5'UTR	Island	5.1	9.32e-07	0.54	0.018
cg01769750	4	105888571				5.09	9.91e-07	0.574	0.0185
cg24174557	17	57903544	TMEM49	Body		-5.08	1.05e-06	0.609	0.0188
cg08840620	2	110272121				-5.07	1.07e-06	0.62	0.0188
cg27005749	8	141608646	EIF2C2;EIF2C2	Body;Body		5.06	1.12e-06	0.649	0.0191
cg03152187	17	75417165	SEPT9;SEPT9;SEPT9;SEPT9;SEPT9	Body;Body;Body;Body;Body		5.04	1.26e-06	0.73	0.0209
cg20971158	11	35159382	CD44;CD44;CD44;CD44;CD44	TSS1500;TSS1500;TSS1500;TSS1500;TSS1500	N_Shore	-5.02	1.38e-06	0.8	0.0209
cg15398299	4	4463724	STX18	Body		5.01	1.42e-06	0.823	0.0209
cg05807666	8	121769788	SNTB1	Body		-5.01	1.42e-06	0.823	0.0209
cg22492709	6	109245383	ARMC2-AS1;ARMC2;ARMC2	TSS200;Body;Body		5.01	1.46e-06	0.846	0.0209
cg06061483	17	8057770			N_Shore	5	1.48e-06	0.858	0.0209
cg02472818	7	130148654	COPG2	Body		-5	1.49e-06	0.864	0.0209
cg07548014	6	159042171	TMEM181	Body		-4.99	1.53e-06	0.887	0.0209
cg18297196	6	41168941	TREML2	TSS200		4.99	1.58e-06	0.916	0.0209
cg20189782	5	156772757	CYFIP2;C5orf40;CYFIP2;CYFIP2	Body;TSS200;Body;Body		-4.99	1.59e-06	0.922	0.0209
cg21964662	13	79234715	RNF219	TSS1500	S_Shore	4.96	1.75e-06	1	0.0217
cg07727594	20	45187423	SLC13A3;SLC13A3	3'UTR;3'UTR		-4.96	1.76e-06	1	0.0217
cg04478147	16	786393	NARFL;NARFL;NARFL;NARFL	Body;ExonBnd;ExonBnd;Body	N_Shore	-4.96	1.8e-06	1	0.0217
cg06970090	10	73848823	SPOCK2;SPOCK2	TSS200;TSS200	S_Shore	4.96	1.8e-06	1	0.0217
cg13099242	5	35922910	CAPSL;CAPSL	5'UTR;5'UTR		-4.93	2.02e-06	1	0.0233
cg04728363	6	109268171	ARMC2;ARMC2	Body;Body		4.93	2.02e-06	1	0.0233
cg23089225	15	67440902	SMAD3;SMAD3;SMAD3	5'UTR;Body;Body		4.93	2.08e-06	1	0.0233
cg27287578	1	8586010	RERE;RERE	Body;Body		4.92	2.09e-06	1	0.0233
cg01877880	11	113933972	ZBTB16;ZBTB16	5'UTR;5'UTR	S_Shore	4.92	2.17e-06	1	0.0235
cg08757868	6	90832027	BACH2;BACH2	5'UTR;5'UTR		-4.91	2.23e-06	1	0.0235
cg22768358	11	113947148	ZBTB16;ZBTB16	Body;Body		4.91	2.23e-06	1	0.0235
cg03725115	6	30458102	HLA-E	Body	Island	-4.9	2.38e-06	1	0.0246
cg22918656	8	122361503				-4.88	2.5e-06	1	0.0254
cg01156663	4	154360462				-4.87	2.64e-06	1	0.0264
cg03752278	12	2977347	FOXM1;FOXM1;FOXM1;FOXM1;FOXM1	Body;Body;Body;Body;Body		-4.82	3.26e-06	1	0.032
cg04075973	11	118781608	BCL9L;BCL9L	1stExon;5'UTR	Island	4.8	3.6e-06	1	0.0348
cg23038529	1	173176465	TNFSF4	TSS200		-4.79	3.7e-06	1	0.0352
cg08362102	15	69087774	ANP32A	Body		4.79	3.82e-06	1	0.0353
cg09313918	1	54232631	NDC1;NDC1;NDC1	3'UTR;3'UTR;Body		-4.79	3.84e-06	1	0.0353
cg02321197	2	158755934				-4.77	4.16e-06	1	0.0377
cg06716655	1	154579727	ADAR;ADAR;ADAR;ADAR;ADAR	TSS1500;Body;Body;Body;5'UTR	N_Shore	-4.76	4.29e-06	1	0.0383
cg21157232	1	94719799				-4.75	4.45e-06	1	0.0385
cg18625627	14	81426015	TSHR;TSHR;TSHR	Body;Body;Body		-4.75	4.48e-06	1	0.0385
cg09296453	6	29692035	HLA-F;HLA-F;HLA-F	Body;Body;Body	Island	-4.75	4.57e-06	1	0.0385
cg12071879	10	112511854	RBM20	Body		-4.75	4.58e-06	1	0.0385
cg05515866	2	242298062	FARP2	5'UTR	S_Shore	-4.74	4.7e-06	1	0.0389
cg07171956	22	37558687				-4.7	5.54e-06	1	0.0452
cg02493211	11	118781633	BCL9L	TSS200	Island	4.7	5.67e-06	1	0.0456
cg27537252	15	45006400	B2M	Body	S_Shelf	-4.69	5.92e-06	1	0.047
cg24880620	3	169583469	LRRC31;LRRC31;LRRC31	Body;Body;Body		-4.68	6.01e-06	1	0.047
cg15490177	4	151540382	LRBA;LRBA	Body;Body		-4.68	6.08e-06	1	0.047
