# Supplementary material for: Computationally inferred cell-type specific epigenome-wide DNA methylation analysis unveils distinct methylation patterns among immune cells for HIV infection in three cohorts
Source: PLoS Pathog. 2024 Mar 11;20(3):e1012063. doi: 10.1371/journal.ppat.1012063 (PMC10957090; doi:10.1371/journal.ppat.1012063)
Supplement: S17 Table — (XLSX) [file ppat.1012063.s017.xlsx]

## Sheet: sTable 17
Supplemental Table 17	Cohort 3: Top 500 significant differentially methylated CpG positions between pre-ART and post-ART PWH in whole blood in GSE217633
probe	CHR	MAPINFO (genome Build 37)	UCSC_REFGENE_NAME	UCSC_REFGENE_GROUP	RELATION_TO_UCSC_CPG_ISLAND	t value	P value	bonferroni_adj	BH_fdr_adj
cg03753191	13	43566902	EPSTI1;EPSTI1	TSS1500;TSS1500	S_Shore	-12.6	1.56e-29	9.04e-24	9.04e-24
cg00959259	3	122281975	PARP9;PARP9;DTX3L;PARP9;PARP9;PARP9;PARP9	5'UTR;5'UTR;TSS1500;5'UTR;5'UTR;5'UTR;5'UTR	N_Shore	-10.2	3.72e-21	2.16e-15	1.08e-15
cg07362849	19	17516901	BISPR;BISPR;BST2;MVB12A;BISPR;BISPR;MVB12A	Body;Body;TSS1500;ExonBnd;ExonBnd;ExonBnd;5'UTR		-9.86	4.6e-20	2.67e-14	8.89e-15
cg09858955	2	58135951	VRK2;VRK2	5'UTR;5'UTR		-9.76	9.99e-20	5.79e-14	1.45e-14
cg26312951	21	42797847	MX1;MX1	TSS200;5'UTR	N_Shore	-9.68	1.86e-19	1.08e-13	2.16e-14
cg06716655	1	154579727	ADAR;ADAR;ADAR;ADAR;ADAR	TSS1500;Body;Body;Body;5'UTR	N_Shore	-9.05	1.84e-17	1.07e-11	1.55e-12
cg07244253	1	154298839	ATP8B2;ATP8B2	TSS1500;5'UTR	S_Shore	9.05	1.87e-17	1.08e-11	1.55e-12
cg22930808	3	122281881	PARP9;PARP9;DTX3L;PARP9;PARP9;PARP9;PARP9	5'UTR;5'UTR;TSS1500;5'UTR;5'UTR;5'UTR;5'UTR	N_Shore	-8.95	3.85e-17	2.23e-11	2.79e-12
cg03135704	11	5712109	TRIM22;TRIM22	5'UTR;5'UTR		-8.7	2.18e-16	1.26e-10	1.4e-11
cg07878065	18	2641871				-8.68	2.57e-16	1.49e-10	1.49e-11
cg10717214	6	31543557	TNF	1stExon		8.65	3.11e-16	1.8e-10	1.64e-11
cg19371652	12	113415883	OAS2;OAS2;OAS2	TSS1500;TSS1500;TSS1500		-8.51	8.18e-16	4.74e-10	3.95e-11
cg02988397	15	45007647	B2M	Body	S_Shelf	-8.48	1.02e-15	5.91e-10	4.55e-11
cg01924952	2	8627933				8.31	3.45e-15	2e-09	1.43e-10
cg05523603	22	50973101			S_Shelf	-8.21	6.55e-15	3.8e-09	2.53e-10
cg06562969	13	43567153	EPSTI1;EPSTI1	TSS1500;TSS1500	S_Shore	-8.14	1.09e-14	6.32e-09	3.92e-10
cg03386675	1	154579713	ADAR;ADAR;ADAR;ADAR;ADAR	TSS1500;Body;Body;Body;5'UTR	N_Shore	-8.13	1.15e-14	6.67e-09	3.92e-10
cg06188083	10	91093005	IFIT3;IFIT3	Body;Body		-8.02	2.45e-14	1.42e-08	7.89e-10
cg27540367	19	41848134	TGFB1	Body		7.97	3.41e-14	1.98e-08	1.04e-09
cg26505274	12	121474114	OASL;OASL;OASL	Body;Body;Body		7.9	5.26e-14	3.05e-08	1.52e-09
cg05475649	15	45007015	B2M	Body	S_Shelf	-7.84	7.91e-14	4.58e-08	2.18e-09
cg21979287	15	45007854	B2M	Body	S_Shelf	-7.81	9.97e-14	5.78e-08	2.63e-09
cg24121277	11	36431235	PRR5L;PRR5L;PRR5L;PRR5L	Body;Body;Body;Body		7.8	1.06e-13	6.14e-08	2.67e-09
cg22012079	1	79091177	IFI44L	5'UTR		-7.74	1.51e-13	8.75e-08	3.65e-09
cg21222743	6	31543545	TNF	1stExon		7.6	3.73e-13	2.16e-07	8.65e-09
cg12013713	7	139760671	PARP12	Body	N_Shore	-7.5	7.07e-13	4.1e-07	1.51e-08
cg23235965	6	30459540	HLA-E	Body	S_Shore	-7.5	7.12e-13	4.13e-07	1.51e-08
cg15490177	4	151540382	LRBA;LRBA	Body;Body		-7.5	7.28e-13	4.22e-07	1.51e-08
cg27537252	15	45006400	B2M	Body	S_Shelf	-7.48	8.36e-13	4.85e-07	1.67e-08
cg14094841	20	3692262				-7.46	9.56e-13	5.54e-07	1.85e-08
cg04425624	6	31543565	TNF	1stExon		7.4	1.34e-12	7.77e-07	2.51e-08
cg23522611	2	28617612	FOSL2	Body	S_Shore	7.37	1.68e-12	9.74e-07	3.04e-08
cg05201185	6	30459139	HLA-E	Body	S_Shore	-7.27	3.17e-12	1.84e-06	5.57e-08
cg03607951	1	79085586	IFI44L	TSS1500		-7.15	6.66e-12	3.86e-06	1.14e-07
cg01553433	19	17515486	BST2;MVB12A;BISPR;BISPR	Body;TSS1500;TSS1500;TSS1500		-7.13	7.63e-12	4.42e-06	1.26e-07
cg08122652	3	122281939	PARP9;PARP9;DTX3L;PARP9;PARP9;PARP9;PARP9	5'UTR;5'UTR;TSS1500;5'UTR;5'UTR;5'UTR;5'UTR	N_Shore	-7.1	9.03e-12	5.23e-06	1.45e-07
cg08926253	11	614761	IRF7;IRF7;IRF7	Body;Body;Body	Island	-7.02	1.45e-11	8.4e-06	2.27e-07
cg11622162	17	78237543	RNF213;RNF213	Body;Body	S_Shelf	-6.94	2.4e-11	1.39e-05	3.66e-07
cg02510381	2	25815015	DTNB;DTNB;DTNB;DTNB;DTNB;DTNB;DTNB;DTNB	Body;Body;Body;Body;Body;Body;Body;Body		-6.91	2.9e-11	1.68e-05	4.31e-07
cg10457768	19	41848126	TGFB1	Body		6.9	3.12e-11	1.81e-05	4.52e-07
cg08708961	1	227070630	PSEN2;PSEN2	Body;Body		-6.87	3.7e-11	2.14e-05	5.23e-07
cg21954370	15	45018720				-6.83	4.62e-11	2.68e-05	6.38e-07
cg20951978	9	139796368	TRAF2	Body		-6.8	5.57e-11	3.23e-05	7.38e-07
cg10217889	5	143172149				-6.8	5.6e-11	3.25e-05	7.38e-07
cg21467614	6	31543638	TNF	1stExon		6.78	6.2e-11	3.59e-05	7.98e-07
cg03188000	12	68634913				-6.78	6.33e-11	3.67e-05	7.98e-07
cg06568945	8	103299694	UBR5;UBR5	Body;Body		-6.78	6.54e-11	3.79e-05	8.03e-07
cg16478871	16	28199217	XPO6;XPO6	5'UTR;Body		-6.77	6.65e-11	3.85e-05	8.03e-07
cg04681731	12	124479997	ZNF664;ZNF664;ZNF664-FAM101A	5'UTR;5'UTR;5'UTR		-6.74	8.02e-11	4.65e-05	9.49e-07
cg18198855	20	20422180	RALGAPA2	Body		-6.73	8.71e-11	5.05e-05	1.01e-06
cg01309328	6	32811253	PSMB8;PSMB8	Body;Body	N_Shore	-6.66	1.28e-10	7.42e-05	1.45e-06
cg18544413	12	65019442	RASSF3;RASSF3	Body;Body		6.61	1.76e-10	0.000102	1.95e-06
cg06981309	3	146260954	PLSCR1	5'UTR	N_Shore	-6.61	1.78e-10	0.000103	1.95e-06
cg03425812	15	45005363	B2M	Body	S_Shore	-6.6	1.91e-10	0.000111	2.05e-06
cg01156663	4	154360462				-6.54	2.61e-10	0.000151	2.75e-06
cg03210276	12	113445157	OAS2;OAS2	Body;Body		6.53	2.86e-10	0.000166	2.96e-06
cg19648923	6	31543266	TNF	TSS200		6.48	3.66e-10	0.000212	3.72e-06
cg16440309	1	89776303				-6.45	4.41e-10	0.000256	4.41e-06
cg13099242	5	35922910	CAPSL;CAPSL	5'UTR;5'UTR		-6.42	5.38e-10	0.000312	5.29e-06
cg23533285	6	31322348	HLA-B	Body	N_Shore	-6.41	5.5e-10	0.000319	5.31e-06
cg27173976	2	26716501	OTOF;OTOF	Body;Body		-6.36	7.67e-10	0.000445	7.29e-06
cg22143698	5	10608058	ANKRD33B	Body		-6.35	7.83e-10	0.000454	7.32e-06
cg02988288	1	145440445	TXNIP;NBPF20;NBPF10;NBPF10	Body;Body;Body;Body		6.34	8.46e-10	0.00049	7.78e-06
cg02608002	19	17515778	BST2;MVB12A;BISPR;BISPR	Body;TSS1500;TSS1500;TSS1500		-6.33	8.72e-10	0.000505	7.81e-06
cg14339074	16	66551109	TK2;TK2;TK2;TK2;TK2;TK2;TK2;TK2;TK2;TK2;TK2;TK2;TK2;TK2;TK2	ExonBnd;ExonBnd;ExonBnd;ExonBnd;ExonBnd;ExonBnd;ExonBnd;Body;Body;Body;Body;Body;Body;Body;Body		6.33	8.76e-10	0.000508	7.81e-06
cg08818207	6	32820355	TAP1	Body	N_Shore	-6.28	1.16e-09	0.000672	1.02e-05
cg12828896	15	45005365	B2M	Body	S_Shore	-6.27	1.28e-09	0.000742	1.11e-05
cg26882438	3	122399120	PARP14	TSS1500	N_Shore	-6.25	1.38e-09	0.0008	1.18e-05
cg04738410	22	40672737	TNRC6B;TNRC6B;TNRC6B	Body;Body;Body		-6.22	1.65e-09	0.000956	1.37e-05
cg12461141	11	5710654	TRIM22	TSS1500		-6.22	1.68e-09	0.000974	1.37e-05
cg16115998	6	109076886	LINC00222	Body		-6.22	1.7e-09	0.000985	1.37e-05
cg08282118	17	38480483	RARA;RARA;RARA	5'UTR;5'UTR;5'UTR		6.22	1.71e-09	0.000991	1.37e-05
cg24678928	4	169240829	DDX60	TSS1500	S_Shore	-6.21	1.72e-09	0.000997	1.37e-05
cg21596995	17	1547990	SCARF1;SCARF1;SCARF1;SCARF1	Body;Body;Body;Body	S_Shore	6.2	1.87e-09	0.00108	1.46e-05
cg25652701	7	105348517	ATXN7L1	Body		6.19	1.94e-09	0.00112	1.5e-05
cg00651363	19	5086521	KDM4B	Body		-6.18	2.1e-09	0.00122	1.59e-05
cg03751789	11	65060725	POLA2	Body		-6.18	2.11e-09	0.00122	1.59e-05
cg22861250	5	56795198				-6.17	2.25e-09	0.0013	1.67e-05
cg16644494	22	50971601	ODF3B	TSS1500	S_Shore	-6.16	2.32e-09	0.00134	1.7e-05
cg19760410	1	154300117	ATP8B2;ATP8B2	TSS200;5'UTR	N_Shore	6.13	2.69e-09	0.00156	1.95e-05
cg03260458	3	152100288	MBNL1;MBNL1;MBNL1;MBNL1;MBNL1;MBNL1;MBNL1	Body;Body;Body;Body;Body;Body;Body		-6.12	3e-09	0.00174	2.15e-05
cg15916554	15	31508820			S_Shore	6.11	3.11e-09	0.0018	2.19e-05
cg25580581	10	3853668				-6.11	3.14e-09	0.00182	2.19e-05
cg03168315	5	131745958	C5orf56	TSS1500	N_Shore	-6.1	3.18e-09	0.00184	2.19e-05
cg22585786	2	169037808	STK39	Body		-6.09	3.45e-09	0.002	2.35e-05
cg04880620	12	113415945	OAS2;OAS2;OAS2	TSS1500;TSS1500;TSS1500		-6.09	3.54e-09	0.00205	2.36e-05
cg05304729	1	158800024	MNDA	TSS1500		-6.08	3.55e-09	0.00206	2.36e-05
cg19693031	1	145441552	TXNIP	3'UTR		6.06	4.18e-09	0.00242	2.75e-05
cg12439472	13	43565399	EPSTI1;EPSTI1	Body;Body	N_Shore	-6.05	4.28e-09	0.00248	2.79e-05
cg26729380	6	31543655	TNF	1stExon		6.04	4.49e-09	0.0026	2.89e-05
cg02553170	1	84556762	PRKACB;PRKACB	Body;Body		-6.02	5.18e-09	0.003	3.29e-05
cg05930502	19	5086515	KDM4B	Body		-6.02	5.22e-09	0.00303	3.29e-05
cg12755501	2	43144759				-6	5.53e-09	0.00321	3.42e-05
cg23924887	1	154298956	ATP8B2;ATP8B2	TSS1500;5'UTR	S_Shore	6	5.55e-09	0.00322	3.42e-05
cg12331471	2	231282369	SP100;SP100;SP100;SP100;SP100;SP100;SP100;SP100;SP100;SP100;SP100	ExonBnd;ExonBnd;ExonBnd;ExonBnd;ExonBnd;Body;Body;5'UTR;Body;Body;Body		-6	5.72e-09	0.00332	3.49e-05
cg07474842	6	136915088	MAP3K5	Body		5.96	7.21e-09	0.00418	4.35e-05
cg16795263	2	11915747	LPIN1;LPIN1;LPIN1;LPIN1	Body;Body;Body;Body		-5.95	7.54e-09	0.00437	4.51e-05
cg24059871	19	30101451	POP4;POP4	Body;Body	Island	-5.95	7.63e-09	0.00442	4.51e-05
cg13857933	1	208046539			S_Shelf	5.94	8.07e-09	0.00468	4.72e-05
cg11587439	3	4921650				-5.86	1.23e-08	0.00713	7.13e-05
cg14137166	22	50979665			N_Shelf	-5.85	1.3e-08	0.00753	7.46e-05
cg12681001	6	31543540	TNF	1stExon		5.83	1.39e-08	0.00806	7.9e-05
cg11594821	6	30458601	HLA-E	Body	S_Shore	-5.82	1.53e-08	0.00887	8.61e-05
cg17866022	17	19209889	EPN2-AS1;EPN2;EPN2;EPN2	TSS1500;5'UTR;Body;Body		-5.81	1.61e-08	0.00933	8.97e-05
cg14870271	17	76976010	LGALS3BP;LGALS3BP	1stExon;5'UTR		-5.79	1.73e-08	0.01	9.55e-05
cg10161996	15	101667972				-5.79	1.77e-08	0.0103	9.68e-05
cg26062856	15	26109425	ATP10A	TSS1500	S_Shore	-5.79	1.79e-08	0.0104	9.7e-05
cg09971626	20	3691986				-5.79	1.82e-08	0.0105	9.77e-05
cg25042789	6	32819964	TAP1	Body	N_Shore	-5.77	1.95e-08	0.0113	0.000104
cg26764799	10	94044301	CPEB3	5'UTR		-5.76	2.11e-08	0.0122	0.000111
cg24276069	1	45243927	RPS8;SNORD38B	Body;TSS200	S_Shelf	5.75	2.19e-08	0.0127	0.000114
cg20727798	17	26135275				-5.74	2.31e-08	0.0134	0.00012
cg15584219	8	124050114	DERL1;DERL1	Body;Body	N_Shelf	-5.72	2.56e-08	0.0148	0.000131
cg25779782	3	124840638	SLC12A8;SLC12A8	Body;Body		-5.71	2.66e-08	0.0154	0.000135
cg13155430	21	42795929	MX1	5'UTR	N_Shelf	-5.71	2.67e-08	0.0155	0.000135
cg27546881	1	239882877	CHRM3-AS2;CHRM3	TSS1500;5'UTR		5.69	3e-08	0.0174	0.00015
cg03431489	17	40708099			S_Shore	-5.69	3.02e-08	0.0175	0.00015
cg10650821	6	31543686	TNF	1stExon		5.68	3.12e-08	0.0181	0.000153
cg05696877	1	79088769	IFI44L	5'UTR		-5.68	3.25e-08	0.0188	0.000158
cg00145289	12	116823632				-5.65	3.71e-08	0.0215	0.000179
cg08553327	6	31543647	TNF	1stExon		5.63	4.15e-08	0.0241	0.000194
cg04268125	1	154579384	ADAR;ADAR;ADAR;ADAR;ADAR	TSS1500;Body;Body;Body;5'UTR	N_Shore	-5.63	4.15e-08	0.0241	0.000194
cg20337103	11	118781778	BCL9L	TSS200	S_Shore	5.63	4.16e-08	0.0241	0.000194
cg16013543	1	154300241	ATP8B2;ATP8B2	TSS200;5'UTR	N_Shore	5.63	4.16e-08	0.0241	0.000194
cg24374368	5	142568545	ARHGAP26;ARHGAP26	Body;Body		5.62	4.31e-08	0.025	0.0002
cg12256630	16	57027256			S_Shelf	-5.62	4.38e-08	0.0254	0.000201
cg13452062	1	79088559	IFI44L	5'UTR		-5.62	4.42e-08	0.0256	0.000201
cg22631913	5	138861106	TMEM173;TMEM173	Body;Body		5.62	4.44e-08	0.0257	0.000201
cg06135068	16	31034016				-5.61	4.5e-08	0.0261	0.000202
cg07575896	5	157001092	ADAM19	Body	N_Shore	5.61	4.6e-08	0.0267	0.000205
cg07815522	3	122282157	PARP9;PARP9;PARP9;PARP9;PARP9;PARP9;DTX3L	5'UTR;5'UTR;5'UTR;5'UTR;5'UTR;5'UTR;TSS1500	N_Shore	-5.6	4.84e-08	0.0281	0.000214
cg13575798	7	127641221	SND1	Body		-5.59	4.98e-08	0.0289	0.000219
cg22222858	9	36092680	RECK	Body		-5.59	5.09e-08	0.0295	0.000222
cg07384001	14	52779847	PTGER2	TSS1500	N_Shore	5.56	5.85e-08	0.0339	0.000253
cg00619505	13	114172890	TMCO3	Body		-5.54	6.54e-08	0.0379	0.000281
cg13849515	17	54969261	MIR3614;TRIM25	TSS1500;Body		5.53	6.9e-08	0.04	0.000294
cg25998594	14	24632095	IRF9	Body		-5.53	6.95e-08	0.0403	0.000294
cg02162605	2	242814097	C2orf85	Body	N_Shore	-5.53	7.08e-08	0.041	0.000297
cg19605575	14	77651176	TMEM63C	5'UTR	S_Shelf	-5.52	7.38e-08	0.0428	0.000307
cg02493211	11	118781633	BCL9L	TSS200	Island	5.52	7.42e-08	0.043	0.000307
cg17005645	7	23304848	GPNMB;GPNMB	Body;Body		5.51	7.63e-08	0.0442	0.000313
cg13030582	17	19290708	MFAP4	TSS1500		-5.51	7.66e-08	0.0444	0.000313
cg04075973	11	118781608	BCL9L;BCL9L	1stExon;5'UTR	Island	5.5	8.24e-08	0.0478	0.000333
cg00472685	3	4873220	ITPR1;ITPR1;ITPR1	Body;Body;Body		5.5	8.28e-08	0.048	0.000333
cg18581972	21	17680819	MIR99AHG;MIR99AHG;MIR99AHG;MIR99AHG	Body;Body;Body;Body		-5.49	8.41e-08	0.0487	0.000336
cg00092301	5	142600451	ARHGAP26;ARHGAP26	Body;Body		-5.49	8.5e-08	0.0493	0.000337
cg25230907	13	20624124	ZMYM2;ZMYM2;ZMYM2;ZMYM2	Body;Body;Body;Body		-5.47	9.43e-08	0.0547	0.000372
cg23978081	20	35101111	DLGAP4;DLGAP4;DLGAP4	Body;5'UTR;Body		-5.44	1.09e-07	0.0632	0.000427
cg14535274	3	121151186	POLQ	Body		-5.42	1.22e-07	0.0707	0.000475
cg16357434	16	1186286				5.41	1.27e-07	0.0736	0.000491
cg25718498	16	66551136	TK2;TK2;TK2;TK2;TK2;TK2;TK2;TK2;TK2;TK2;TK2;TK2;TK2;TK2;TK2	ExonBnd;ExonBnd;ExonBnd;ExonBnd;ExonBnd;ExonBnd;ExonBnd;Body;Body;Body;Body;Body;Body;Body;Body		5.41	1.3e-07	0.0753	0.000499
cg13234931	16	22201095			N_Shore	5.4	1.37e-07	0.0794	0.000522
cg24260207	1	59511602	LINC01358	Body		-5.39	1.43e-07	0.0829	0.000542
cg16400320	8	144105210			N_Shore	-5.38	1.5e-07	0.0869	0.000565
cg13216747	11	113765377				-5.38	1.53e-07	0.0887	0.000572
cg17638055	18	2960691	LPIN2	Body		-5.37	1.59e-07	0.0922	0.000591
cg08612539	22	37257124	NCF4;NCF4;NCF4;NCF4	5'UTR;1stExon;5'UTR;1stExon		5.35	1.71e-07	0.0991	0.000631
cg16805334	10	103661276	C10orf76	Body		-5.35	1.72e-07	0.0997	0.000631
cg00187375	3	49850499	UBA7;UBA7	Body;ExonBnd		-5.35	1.75e-07	0.101	0.000638
cg23530448	19	35703005				5.33	1.9e-07	0.11	0.000688
cg14830270	17	1993091	SMG6;SMG6;SMG6;SMG6	TSS1500;Body;Body;Body		-5.32	1.99e-07	0.115	0.000716
cg13396022	14	75307384				5.3	2.2e-07	0.128	0.000787
cg09249494	6	6588846	LY86;LOC285780	TSS200;Body		-5.3	2.23e-07	0.129	0.000793
cg02947519	1	85619427				-5.3	2.29e-07	0.133	0.000809
cg22107533	15	45028083	TRIM69;TRIM69	TSS1500;TSS1500		-5.29	2.42e-07	0.14	0.00085
cg13120180	4	140697658	MAML3	Body		-5.27	2.57e-07	0.149	0.000897
cg26507409	22	40672689	TNRC6B;TNRC6B;TNRC6B	Body;Body;Body		-5.26	2.79e-07	0.162	0.000964
cg14943355	12	3980704	PARP11;PARP11;PARP11;PARP11	5'UTR;5'UTR;Body;Body	N_Shore	-5.26	2.81e-07	0.163	0.000964
cg04687623	16	85789802				5.26	2.81e-07	0.163	0.000964
cg27008646	3	4873200	ITPR1;ITPR1;ITPR1	Body;Body;Body		5.25	2.94e-07	0.17	0.001
cg22231928	3	23900698	UBE2E1;UBE2E1;UBE2E1	Body;Body;Body		5.24	2.97e-07	0.172	0.00101
cg08568554	13	103456253	BIVM;BIVM	5'UTR;5'UTR	S_Shelf	-5.24	3.1e-07	0.18	0.00104
cg20510285	6	11263797	NEDD9	Body		-5.23	3.17e-07	0.184	0.00106
cg16890490	6	108053402	SCML4;SCML4;SCML4;SCML4	1stExon;Body;Body;5'UTR		5.23	3.2e-07	0.185	0.00107
cg07021854	21	43946576	SLC37A1	Body		-5.23	3.25e-07	0.188	0.00107
cg27271532	11	612762	IRF7;IRF7;IRF7	Body;Body;Body	N_Shore	-5.23	3.26e-07	0.189	0.00107
cg18996607	2	10132760	GRHL1	Body		-5.22	3.33e-07	0.193	0.00109
cg11076875	3	13236736				5.21	3.46e-07	0.201	0.00113
cg17695332	4	170078682	SH3RF1	Body		5.21	3.5e-07	0.203	0.00113
cg00737978	18	13611807	C18orf1;C18orf1;C18orf1;C18orf1;C18orf1;C18orf1	5'UTR;Body;Body;5'UTR;1stExon;1stExon		5.2	3.74e-07	0.217	0.0012
cg07774680	7	29127983	CPVL;CPVL	Body;Body		-5.2	3.76e-07	0.218	0.0012
cg10111977	3	5058550				5.19	3.84e-07	0.223	0.00122
cg12619262	7	2480493				5.19	3.86e-07	0.224	0.00122
cg22445033	14	105348195	CEP170B;CEP170B	Body;Body	N_Shore	-5.19	3.97e-07	0.23	0.00125
cg23093741	15	34280002	AVEN;CHRM5	Body;5'UTR		5.18	4.04e-07	0.234	0.00127
cg24462639	15	26033476	ATP10A	Body		-5.18	4.15e-07	0.241	0.00129
cg12670943	22	43006541	POLDIP3;POLDIP3	Body;Body	N_Shelf	5.16	4.58e-07	0.265	0.00142
cg22702259	17	38490520	RARA;RARA;RARA	Body;Body;Body		5.15	4.65e-07	0.27	0.00143
cg07279377	2	202056013	CASP10;CASP10;CASP10;CASP10;CASP10;CASP10;CASP10	Body;Body;Body;Body;Body;Body;Body		5.14	4.93e-07	0.286	0.00151
cg13139542	2	8242815				5.14	4.96e-07	0.287	0.00151
cg25353281	2	219155378	PNKD;TMBIM1	Body;5'UTR	N_Shore	5.14	5.01e-07	0.29	0.00152
cg00055945	6	36595688				-5.14	5.07e-07	0.294	0.00153
cg11666365	5	131824796	IRF1	Body	N_Shore	-5.13	5.16e-07	0.299	0.00155
cg11603365	14	61970209	PRKCH	Body		5.13	5.25e-07	0.304	0.00157
cg24902842	3	49850507	UBA7	Body		-5.11	5.78e-07	0.335	0.00172
cg03780927	11	118781150	BCL9L;BCL9L	1stExon;5'UTR	Island	5.1	6.05e-07	0.351	0.00179
cg01705611	5	95417119	LOC101929710	Body		-5.09	6.26e-07	0.363	0.00184
cg18520238	11	36422557	PRR5L;PRR5L;PRR5L;PRR5L;PRR5L	5'UTR;5'UTR;1stExon;5'UTR;Body		5.08	6.64e-07	0.385	0.00194
cg21379666	7	129883500				-5.08	6.73e-07	0.39	0.00196
cg11323203	7	29236387	CHN2;CHN2;CHN2;CHN2;CHN2	TSS1500;Body;5'UTR;Body;Body	S_Shore	-5.08	6.77e-07	0.392	0.00196
cg16371214	5	95615672	LOC101929710	Body		5.07	6.84e-07	0.396	0.00197
cg02544380	1	206946134	IL10	TSS1500		-5.07	6.97e-07	0.404	0.002
cg00533183	6	32810742	PSMB8;PSMB8	Body;Body	N_Shore	-5.06	7.24e-07	0.42	0.00207
cg10782071	17	75417278	SEPT9;SEPT9;SEPT9;SEPT9;SEPT9;SEPT9;SEPT9	Body;Body;Body;Body;Body;Body;Body		5.06	7.4e-07	0.429	0.0021
cg11251971	5	139587026	CYSTM1	Body		-5.05	7.75e-07	0.449	0.00219
cg11348478	18	67834126	RTTN	Body		-5.03	8.32e-07	0.482	0.00234
cg11829870	22	50988451	KLHDC7B;KLHDC7B	3'UTR;1stExon	S_Shore	-5.03	8.61e-07	0.499	0.0024
cg05439368	15	45028098	TRIM69;TRIM69	TSS1500;TSS1500		-5.03	8.65e-07	0.501	0.0024
cg04332373	4	15779642	CD38	TSS1500	N_Shore	-5.03	8.66e-07	0.502	0.0024
cg14137885	14	24782354	LTB4R;LTB4R;LTB4R	5'UTR;1stExon;5'UTR	S_Shore	5.02	8.86e-07	0.514	0.00245
cg10245608	9	92221282	GADD45G	3'UTR	Island	5.02	9e-07	0.522	0.00246
cg07211259	9	5510497	PDCD1LG2	TSS200		-5.02	9.01e-07	0.522	0.00246
cg06397333	11	2410187	CD81;CD81	5'UTR;Body	S_Shelf	-5.01	9.35e-07	0.542	0.00254
cg23387863	15	77472416	SGK269	Body		-5	9.55e-07	0.554	0.00259
cg13600150	4	89298430	HERC6;HERC6	TSS1500;TSS1500	N_Shore	-5	9.65e-07	0.559	0.0026
cg07690127	7	2077293	MAD1L1;MAD1L1;MAD1L1	Body;Body;Body		-5	9.8e-07	0.568	0.00263
cg26226142	5	129241081	CHSY3	1stExon	Island	5	9.86e-07	0.571	0.00263
cg27578247	3	50510521	CACNA2D2;CACNA2D2;CACNA2D2;CACNA2D2	Body;Body;Body;Body		4.99	1.02e-06	0.591	0.00271
cg06287667	2	26184003	KIF3C	Body		4.98	1.05e-06	0.609	0.00278
cg19832869	20	25420046	GINS1	Body		-4.98	1.07e-06	0.62	0.00281
cg05737778	14	70087285	SUSD6	5'UTR		4.98	1.07e-06	0.62	0.00281
cg20416013	2	233928294	INPP5D;INPP5D	Body;Body	S_Shelf	4.98	1.09e-06	0.632	0.00285
cg17744604	1	206946166	IL10	TSS1500		-4.97	1.1e-06	0.638	0.00286
cg19539847	11	85556037				-4.97	1.12e-06	0.649	0.00289
cg20652371	6	30459295	HLA-E	Body	S_Shore	-4.97	1.14e-06	0.661	0.00289
cg04560304	3	119225648	TIMMDC1	Body		-4.97	1.14e-06	0.661	0.00289
cg03948822	17	63044306	GNA13;GNA13	Body;Body		4.97	1.14e-06	0.661	0.00289
cg20535312	1	174843523	RABGAP1L;RABGAP1L;RABGAP1L;RABGAP1L;RABGAP1L	TSS1500;1stExon;5'UTR;Body;Body		-4.97	1.14e-06	0.661	0.00289
cg15061025	3	45883859	LZTFL1	TSS1500	Island	-4.97	1.14e-06	0.661	0.00289
cg12691427	8	141567025	EIF2C2;EIF2C2	Body;Body		-4.96	1.16e-06	0.672	0.00291
cg06772829	11	66005173	PACS1	Body		-4.96	1.16e-06	0.672	0.00291
cg01278301	5	156169341	SGCD;SGCD;SGCD	Body;Body;Body		-4.96	1.18e-06	0.684	0.00295
cg21164232	18	3452359	TGIF1;TGIF1;TGIF1;TGIF1;TGIF1;TGIF1;TGIF1;TGIF1	5'UTR;Body;5'UTR;1stExon;5'UTR;TSS1500;Body;Body	Island	4.96	1.2e-06	0.696	0.00298
cg00283187	5	95514729				-4.96	1.21e-06	0.701	0.00298
cg20542800	14	24782534	LTB4R;LTB4R;LTB4R	5'UTR;1stExon;5'UTR	S_Shore	4.96	1.21e-06	0.701	0.00298
cg26342537	11	74987590	ARRB1;ARRB1	Body;Body		4.94	1.29e-06	0.748	0.00317
cg22601524	2	69763115	AAK1	Body		-4.94	1.32e-06	0.765	0.00323
cg24770782	6	144144818	PHACTR2;PHACTR2;PHACTR2;PHACTR2	Body;Body;Body;Body		-4.94	1.33e-06	0.771	0.00324
cg25456571	1	153264339				4.92	1.4e-06	0.811	0.00338
cg14604519	12	65019458	RASSF3;RASSF3	Body;Body		4.92	1.4e-06	0.811	0.00338
cg27486585	6	30459595	HLA-E	Body	S_Shore	-4.92	1.42e-06	0.823	0.0034
cg04804748	15	52028433	LYSMD2;LYSMD2	Body;5'UTR	N_Shore	-4.92	1.42e-06	0.823	0.0034
cg16744314	20	30446221			N_Shelf	-4.91	1.47e-06	0.852	0.00351
cg20989630	8	125619605	MTSS1;MTSS1;MTSS1	Body;Body;Body		4.91	1.49e-06	0.864	0.00352
cg15352841	2	28617672	FLJ31356;FOSL2	TSS200;Body	S_Shore	4.91	1.49e-06	0.864	0.00352
cg01035334	11	117883077				4.91	1.51e-06	0.875	0.00356
cg00308065	12	124422135	CCDC92	Body	Island	-4.91	1.52e-06	0.881	0.00357
cg20650823	14	102946182	TECPR2	Body		-4.9	1.58e-06	0.916	0.00368
cg23896514	7	150103902	LOC728743	Body	N_Shore	-4.9	1.58e-06	0.916	0.00368
cg07094487	1	46751642	LRRC41	Body		-4.89	1.66e-06	0.962	0.00385
cg20175223	1	19446481	UBR4	Body		4.89	1.68e-06	0.974	0.00388
cg25064712	10	90611646	ANKRD22;ANKRD22	1stExon;5'UTR		4.88	1.71e-06	0.991	0.00393
cg22158051	5	143172092				-4.87	1.79e-06	1	0.00409
cg09699594	12	90127518				4.87	1.8e-06	1	0.00409
cg05036909	5	66139656	MAST4;MAST4;MAST4;MAST4	Body;Body;Body;Body		4.87	1.8e-06	1	0.00409
cg12987761	22	18631457	USP18	TSS1500	N_Shore	-4.87	1.83e-06	1	0.00414
cg21395123	4	89978388	FAM13A	TSS200		-4.86	1.9e-06	1	0.00425
cg10488920	12	11923307	ETV6	Body		4.86	1.9e-06	1	0.00425
cg02566627	12	58232984	CTDSP2	Body		4.86	1.9e-06	1	0.00425
cg04514047	5	10562456			N_Shore	-4.86	1.93e-06	1	0.0043
cg02011520	3	12881672	RPL32;RPL32;RPL32	Body;Body;1stExon	N_Shore	4.85	1.95e-06	1	0.00433
cg02469199	10	105602815	SH3PXD2A	Body		4.85	2.01e-06	1	0.00445
cg07395110	1	246493579	SMYD3;SMYD3	Body;Body		4.85	2.03e-06	1	0.00447
cg12728690	11	123446370	GRAMD1B;GRAMD1B;GRAMD1B	5'UTR;Body;Body	N_Shore	-4.84	2.06e-06	1	0.00449
cg10636246	1	159046973	AIM2	TSS1500		-4.84	2.06e-06	1	0.00449
cg11507178	11	118781515	BCL9L;BCL9L	1stExon;5'UTR	Island	4.84	2.06e-06	1	0.00449
cg22781321	11	117679598				-4.84	2.09e-06	1	0.00454
cg18770635	22	50984368			N_Shore	-4.83	2.19e-06	1	0.00474
cg08099136	6	32811251	PSMB8;PSMB8	Body;Body	N_Shore	-4.83	2.21e-06	1	0.00476
cg10601991	9	108188231				-4.83	2.22e-06	1	0.00477
cg04406204	4	38530952				4.82	2.29e-06	1	0.0049
cg01510990	6	4914643	CDYL;CDYL;CDYL;CDYL	Body;Body;Body;Body		-4.81	2.42e-06	1	0.00516
cg04831870	4	113065795	C4orf32	TSS1500	N_Shore	-4.8	2.47e-06	1	0.00524
cg09246203	3	114018592	TIGIT	Body		-4.8	2.48e-06	1	0.00525
cg00485574	11	123104546				-4.8	2.49e-06	1	0.00525
cg11881963	1	92497576	EPHX4	Body	S_Shore	-4.8	2.5e-06	1	0.00525
cg05077668	12	4074086				-4.8	2.53e-06	1	0.00529
cg21594043	15	92491578	SLCO3A1;SLCO3A1	Body;Body		-4.79	2.57e-06	1	0.00536
cg24404630	18	13611824	C18orf1;C18orf1;C18orf1;C18orf1;C18orf1;C18orf1	5'UTR;Body;Body;5'UTR;1stExon;1stExon		4.79	2.58e-06	1	0.00536
cg18808777	6	31431503	HCP5	3'UTR		-4.79	2.62e-06	1	0.00542
cg00221794	2	20776620				-4.79	2.64e-06	1	0.00543
cg06068711	2	132287077	CCDC74A;CCDC74A;CCDC74A;CCDC74A;RNU6-81P	Body;Body;Body;Body;Body	S_Shore	-4.79	2.64e-06	1	0.00543
cg00063073	3	113932102				-4.78	2.74e-06	1	0.00561
cg09917274	2	152144828	NMI	5'UTR	N_Shore	-4.77	2.81e-06	1	0.00573
cg27618240	7	20824770	SP8;SP8	Body;Body	Island	4.77	2.82e-06	1	0.00573
cg10552523	11	313478	IFITM1	TSS1500	N_Shelf	-4.77	2.84e-06	1	0.00576
cg18542464	10	76767691	KAT6B;KAT6B;KAT6B	Body;Body;Body		-4.77	2.88e-06	1	0.00582
cg03016445	4	110915704	EGF;EGF;EGF	Body;Body;Body		-4.77	2.92e-06	1	0.00586
cg08092025	6	89471777	RNGTT;RNGTT;RNGTT	Body;Body;Body		4.77	2.92e-06	1	0.00586
cg04321197	1	206945656	IL10	1stExon		-4.76	2.95e-06	1	0.0059
cg16785077	21	42791867	MX1	TSS1500	N_Shore	-4.76	2.97e-06	1	0.00592
cg06426784	7	91923764	ANKIB1	5'UTR		-4.76	3.03e-06	1	0.00601
cg00305993	15	76116615				-4.75	3.12e-06	1	0.00617
cg00160143	7	17442316	KCCAT333;KCCAT333	Body;Body		4.75	3.18e-06	1	0.00627
cg00092400	12	51788285			S_Shelf	4.74	3.24e-06	1	0.00637
cg10071824	13	28366759	GSX1	TSS200	Island	4.74	3.26e-06	1	0.00638
cg11690122	10	89825036				4.74	3.32e-06	1	0.00645
cg17439800	1	208056493				-4.74	3.32e-06	1	0.00645
cg21308660	1	10276442	KIF1B;KIF1B	5'UTR;5'UTR		-4.74	3.33e-06	1	0.00645
cg16093235	3	33072290	GLB1;GLB1;GLB1	Body;Body;Body		4.74	3.34e-06	1	0.00645
cg10021234	2	67459360	LOC101927661;LOC102800447	Body;Body		4.74	3.37e-06	1	0.00649
cg06958842	13	80099778	NDFIP2;NDFIP2	Body;Body		-4.73	3.41e-06	1	0.00654
cg20172269	5	172337112	ERGIC1	Body		-4.73	3.46e-06	1	0.00657
cg06146977	13	43469464	EPSTI1;EPSTI1	Body;Body		4.73	3.46e-06	1	0.00657
cg09313918	1	54232631	NDC1;NDC1;NDC1	3'UTR;3'UTR;Body		-4.73	3.46e-06	1	0.00657
cg12877361	12	113356935	OAS1;OAS1	Body;Body		4.73	3.47e-06	1	0.00657
cg00043905	18	60280313				-4.73	3.51e-06	1	0.00663
cg03195748	2	71298866	NAGK	Body	S_Shelf	4.72	3.54e-06	1	0.00666
cg07605370	5	156997914	ADAM19;ADAM19	ExonBnd;Body	N_Shelf	4.72	3.56e-06	1	0.00668
cg16223546	5	158768976				4.72	3.59e-06	1	0.0067
cg18340991	14	69238595				4.72	3.6e-06	1	0.0067
cg24156957	10	22902974	PIP4K2A	Body		4.72	3.62e-06	1	0.0067
cg09065326	5	35853926				4.72	3.63e-06	1	0.0067
cg07139547	6	38540063	BTBD9;BTBD9;BTBD9;BTBD9	Body;Body;Body;Body		-4.72	3.63e-06	1	0.0067
cg19218470	1	59573855				-4.71	3.83e-06	1	0.00704
cg10274453	13	43378116				-4.71	3.84e-06	1	0.00704
cg14283454	18	46449389	SMAD7	Body	S_Shore	4.71	3.88e-06	1	0.00709
cg06348206	2	198062669	ANKRD44;ANKRD44	Body;Body		4.7	3.95e-06	1	0.00719
cg16037947	8	22305714	PPP3CC;PPP3CC;PPP3CC	Body;Body;Body		-4.7	3.96e-06	1	0.00719
cg07489546	21	44790580				-4.69	4.08e-06	1	0.00739
cg00548775	5	68266634	LOC101928885	Body		-4.69	4.18e-06	1	0.00755
cg26724018	11	5716255	TRIM22	5'UTR		-4.68	4.32e-06	1	0.00778
cg05653697	13	21807473	LINC01046	TSS1500		-4.68	4.36e-06	1	0.00782
cg17864646	17	80297148				4.68	4.42e-06	1	0.00791
cg05884572	5	133410809			S_Shelf	-4.68	4.44e-06	1	0.00792
cg18045470	19	47218745	PRKD2;PRKD2;PRKD2;PRKD2	TSS1500;Body;Body;Body	S_Shore	-4.67	4.47e-06	1	0.00795
cg02977443	3	184523815				-4.67	4.53e-06	1	0.008
cg18159802	11	123309227				4.67	4.53e-06	1	0.008
cg16374343	17	1014352	ABR;ABR	Body;Body	S_Shore	-4.66	4.68e-06	1	0.00824
cg18736281	3	17096966	PLCL2;PLCL2	Body;Body		4.66	4.73e-06	1	0.00828
cg26091247	11	118784336			S_Shelf	-4.66	4.73e-06	1	0.00828
cg02336323	4	54931210	CHIC2	TSS1500	S_Shore	-4.66	4.79e-06	1	0.00834
cg11657043	2	127734511			Island	-4.66	4.79e-06	1	0.00834
cg12128467	9	124116096	STOM;STOM;STOM;STOM;STOM	Body;Body;Body;Body;Body		-4.66	4.81e-06	1	0.00834
cg13125964	8	116858346				-4.66	4.82e-06	1	0.00834
cg17081125	10	104931314	NT5C2;NT5C2	Body;Body		4.66	4.87e-06	1	0.00839
cg03256960	17	6331743	AIPL1;AIPL1;AIPL1;AIPL1;AIPL1;AIPL1;AIPL1;AIPL1	Body;Body;Body;Body;Body;Body;Body;Body		-4.65	4.88e-06	1	0.00839
cg21019156	12	71930408	LGR5;LGR5;LGR5;LGR5	Body;Body;Body;Body		4.65	4.98e-06	1	0.00854
cg18367467	16	31265116				4.65	5.06e-06	1	0.00865
cg05088892	16	86029443				-4.64	5.16e-06	1	0.0088
cg01237738	11	102322056	TMEM123	Body	N_Shore	4.64	5.3e-06	1	0.00901
cg26622683	6	157396835	ARID1B;ARID1B	Body;Body		4.64	5.32e-06	1	0.00901
cg26418314	1	247690586	GCSAML;GCSAML;GCSAML;GCSAML-AS1;GCSAML;GCSAML;GCSAML	5'UTR;5'UTR;5'UTR;Body;5'UTR;5'UTR;5'UTR	N_Shelf	4.64	5.33e-06	1	0.00901
cg13977167	6	41764577	USP49	Body		4.63	5.35e-06	1	0.00901
cg22548088	19	6271786	MLLT1	Body	N_Shore	4.63	5.49e-06	1	0.00922
cg19830650	22	50976445				-4.63	5.52e-06	1	0.00925
cg11898538	5	35118197	PRLR;PRLR;PRLR;PRLR;PRLR;PRLR;PRLR;PRLR;PRLR;PRLR;PRLR;PRLR	1stExon;1stExon;1stExon;1stExon;1stExon;Body;5'UTR;5'UTR;5'UTR;5'UTR;5'UTR;5'UTR		4.63	5.56e-06	1	0.00929
cg03152187	17	75417165	SEPT9;SEPT9;SEPT9;SEPT9;SEPT9	Body;Body;Body;Body;Body		4.62	5.58e-06	1	0.00929
cg19376807	11	85744995	PICALM;PICALM	Body;Body		4.62	5.6e-06	1	0.0093
cg09461545	4	25845210	SEL1L3	Body		-4.62	5.62e-06	1	0.00931
cg22892577	18	3452579	TGIF1;TGIF1;TGIF1;TGIF1;TGIF1;TGIF1;TGIF1;TGIF1;TGIF1;TGIF1;TGIF1	5'UTR;5'UTR;TSS1500;5'UTR;5'UTR;Body;Body;Body;Body;Body;Body	S_Shore	4.62	5.67e-06	1	0.00936
cg17267239	1	173640200	ANKRD45	TSS1500	S_Shore	-4.62	5.78e-06	1	0.00952
cg24326398	11	118788296				4.61	6e-06	1	0.00985
cg22243690	17	47952618				-4.61	6.05e-06	1	0.00991
cg01599826	9	116648438	ZNF618	Body		-4.6	6.12e-06	1	0.00999
cg06023506	2	45903843	PRKCE	Body		-4.6	6.19e-06	1	0.0101
cg14065857	2	33436054	LTBP1;LTBP1;LTBP1;LTBP1;LTBP1	Body;Body;Body;Body;Body		4.6	6.34e-06	1	0.0103
cg23186366	19	47296586				4.59	6.53e-06	1	0.0106
cg11787891	7	137655522	CREB3L2;CREB3L2	Body;Body		-4.59	6.56e-06	1	0.0106
cg04907289	20	4707552	PRND	3'UTR		-4.59	6.61e-06	1	0.0106
cg09736951	14	81985937	SEL1L;SEL1L	Body;Body		4.59	6.65e-06	1	0.0107
cg05432083	15	99995383				-4.59	6.67e-06	1	0.0107
cg17692821	9	117769024				4.58	6.74e-06	1	0.0107
cg00783712	1	239974513	CHRM3	5'UTR		4.58	6.75e-06	1	0.0107
cg09611279	11	86792640	TMEM135;TMEM135;TMEM135	Body;Body;Body		-4.58	6.77e-06	1	0.0107
cg05994974	7	139761087	PARP12	Body	N_Shore	-4.58	6.77e-06	1	0.0107
cg21174128	20	8229345	PLCB1;PLCB1	Body;Body		4.58	6.89e-06	1	0.0109
cg13600488	13	43385844	LINC01050	Body		-4.58	6.94e-06	1	0.0109
cg25127026	12	96606023	ELK3	5'UTR		4.57	7.15e-06	1	0.0112
cg23749353	12	109083899	CORO1C;CORO1C;CORO1C	Body;Body;Body		4.56	7.3e-06	1	0.0114
cg13296334	18	24594127	CHST9;CHST9	Body;Body		4.56	7.37e-06	1	0.0115
cg20596419	4	108038659				-4.56	7.38e-06	1	0.0115
cg26651978	17	76965407				4.56	7.49e-06	1	0.0116
cg05704952	4	113040636				-4.56	7.55e-06	1	0.0117
cg19005210	6	41168960	TREML2	TSS200		4.56	7.57e-06	1	0.0117
cg07097354	2	111610028	ACOXL	Body		4.56	7.61e-06	1	0.0117
cg03257014	11	111391945	C11orf88;C11orf88	Body;Body		4.56	7.62e-06	1	0.0117
cg08632810	8	141609470	EIF2C2;EIF2C2	Body;Body		4.56	7.62e-06	1	0.0117
cg11202345	17	76976057	LGALS3BP;LGALS3BP	1stExon;5'UTR		-4.55	7.72e-06	1	0.0118
cg16954505	1	150949839			S_Shore	4.55	7.74e-06	1	0.0118
cg07832135	8	20798886				-4.55	7.79e-06	1	0.0119
cg04222728	7	138549665	KIAA1549;KIAA1549	Body;Body	N_Shelf	-4.55	7.84e-06	1	0.0119
cg20157127	6	166658103	LOC101929297	Body		-4.55	7.9e-06	1	0.012
cg22066587	12	27314459				-4.55	7.96e-06	1	0.012
cg06359086	6	10723648	TMEM14C;TMEM14C	5'UTR;5'UTR	S_Shore	4.54	7.99e-06	1	0.012
cg27372452	15	101715819				-4.54	8.04e-06	1	0.0121
cg15256491	7	4729610	FOXK1	Body		-4.54	8.1e-06	1	0.0121
cg24416513	2	176994764	HOXD8;HOXD8	5'UTR;1stExon	Island	4.54	8.21e-06	1	0.0123
cg06139388	5	33965176	SLC45A2;SLC45A2;SLC45A2	Body;Body;Body		-4.54	8.25e-06	1	0.0123
cg17607231	2	231090329	SP140;SP140	TSS200;TSS200		-4.54	8.28e-06	1	0.0123
cg09326440	6	30458161	HLA-E	Body	Island	-4.54	8.33e-06	1	0.0123
cg07596065	22	50984393			N_Shore	-4.53	8.39e-06	1	0.0124
cg17131410	20	2882140	PTPRA;PTPRA	5'UTR;5'UTR		-4.53	8.39e-06	1	0.0124
cg08857201	15	56536865	RFX7	TSS1500	S_Shore	4.53	8.41e-06	1	0.0124
cg01028142	2	7004578	CMPK2	Body	N_Shore	-4.53	8.43e-06	1	0.0124
cg12293160	16	17331473	XYLT1	Body		4.53	8.55e-06	1	0.0125
cg07839457	16	57023022	NLRC5	TSS1500	N_Shore	-4.53	8.59e-06	1	0.0125
cg14967268	5	37198289	C5orf42	Body		-4.53	8.61e-06	1	0.0125
cg06871497	19	2087708	MOB3A	5'UTR		4.52	8.84e-06	1	0.0128
cg19197158	12	116498620	MED13L	Body		-4.52	9.02e-06	1	0.0131
cg01975156	4	15783402	CD38	Body	S_Shelf	-4.52	9.03e-06	1	0.0131
cg03319967	18	60128655				4.52	9.06e-06	1	0.0131
cg20250397	14	92807379	SLC24A4;SLC24A4;SLC24A4	Body;Body;Body		4.51	9.11e-06	1	0.0131
cg08019690	17	48158480	ITGA3;ITGA3	Body;Body		-4.51	9.15e-06	1	0.0131
cg21769117	6	31705273	CLIC1	TSS1500	N_Shelf	4.51	9.17e-06	1	0.0131
cg10045861	7	43821686	BLVRA;BLVRA	Body;Body		-4.51	9.21e-06	1	0.0131
cg09992818	17	46591533				-4.51	9.25e-06	1	0.0132
cg23913713	10	7486755				4.51	9.34e-06	1	0.0132
cg25178683	17	76976267	LGALS3BP	TSS1500		-4.51	9.35e-06	1	0.0132
cg06085204	17	6659164	XAF1;XAF1;XAF1;XAF1	5'UTR;5'UTR;1stExon;1stExon		-4.51	9.35e-06	1	0.0132
cg21587506	10	91092162	IFIT3;IFIT3;IFIT3;IFIT3	TSS200;TSS200;5'UTR;Body		-4.51	9.35e-06	1	0.0132
cg04171324	15	67390757	SMAD3	Body		4.51	9.44e-06	1	0.0133
cg11028188	7	24939923	OSBPL3	5'UTR		-4.5	9.61e-06	1	0.0135
cg08710868	15	52228584				-4.5	9.68e-06	1	0.0136
cg21018887	17	8857715	PIK3R5;PIK3R5;PIK3R5;PIK3R5;PIK3R5	5'UTR;5'UTR;5'UTR;5'UTR;5'UTR		4.5	9.75e-06	1	0.0136
cg23352030	20	62198469	PRIC285;PRIC285	Body;1stExon	Island	4.5	9.75e-06	1	0.0136
cg02138684	11	72864108				-4.49	1.02e-05	1	0.0141
cg04864378	7	151037217			N_Shore	-4.49	1.02e-05	1	0.0141
cg09019938	10	52834498	PRKG1;PRKG1	1stExon;Body	Island	4.49	1.03e-05	1	0.0142
cg06130787	19	51523550	KLK10;KLK10;KLK10	TSS1500;TSS200;TSS1500	S_Shore	-4.49	1.04e-05	1	0.0144
cg06460333	11	32797512	CCDC73	5'UTR		-4.48	1.05e-05	1	0.0145
cg25571136	6	127612751	ECHDC1;ECHDC1;ECHDC1;ECHDC1;ECHDC1	3'UTR;3'UTR;Body;Body;Body		4.48	1.06e-05	1	0.0145
cg24002003	15	101668143				-4.48	1.06e-05	1	0.0145
cg20058097	12	111163129	PPP1CC;PPP1CC	Body;Body		-4.48	1.07e-05	1	0.0146
cg07862320	16	57024770			S_Shore	-4.48	1.07e-05	1	0.0146
cg13007080	4	89198694	PPM1K	Body		-4.48	1.07e-05	1	0.0146
cg10377026	17	37295245	PLXDC1	Body		-4.48	1.08e-05	1	0.0147
cg27541604	1	159046451	AIM2;AIM2	5'UTR;1stExon		-4.47	1.1e-05	1	0.0149
cg07372034	22	48486164				4.47	1.11e-05	1	0.015
cg24090369	7	17352885	AHR	Body		-4.47	1.11e-05	1	0.015
cg05160295	12	58226751	CTDSP2	Body		4.47	1.13e-05	1	0.0152
cg12398079	5	93222917	FAM172A;FAM172A;FAM172A;FAM172A	Body;Body;Body;Body		-4.46	1.16e-05	1	0.0155
cg01971671	17	46240670	SKAP1;SKAP1	Body;Body		-4.46	1.16e-05	1	0.0155
cg00214566	17	263918	C17orf97	3'UTR	S_Shore	4.46	1.18e-05	1	0.0157
cg00218406	6	31431407	HCP5	3'UTR		-4.46	1.18e-05	1	0.0157
cg21794222	6	167536063	CCR6;CCR6	5'UTR;TSS200		4.45	1.19e-05	1	0.0158
cg00909668	8	141582617	AGO2;AGO2	Body;Body		4.45	1.21e-05	1	0.016
cg01682504	12	57620607			S_Shore	-4.45	1.22e-05	1	0.0161
cg08081995	12	56077740	METTL7B	Body		4.45	1.23e-05	1	0.0162
cg11904686	3	52811517	ITIH1;ITIH1	TSS1500;TSS200		-4.45	1.23e-05	1	0.0162
cg09310718	9	19441929	ACER2	Body		-4.44	1.26e-05	1	0.0166
cg13901957	17	29907534				-4.44	1.27e-05	1	0.0167
cg15566798	9	82439301	LINC01507	TSS200		4.44	1.28e-05	1	0.0167
cg17036007	1	156460747	MEF2D	5'UTR		-4.44	1.28e-05	1	0.0167
cg22505924	2	64488157				4.43	1.3e-05	1	0.0169
cg25882572	17	14105123	COX10	Body		4.43	1.3e-05	1	0.0169
cg13648651	20	62198014	PRIC285;PRIC285	Body;Body	Island	4.43	1.31e-05	1	0.0169
cg21766725	4	182752018				4.43	1.31e-05	1	0.0169
cg06500646	19	5966527	RANBP3;RANBP3;RANBP3;RANBP3	Body;Body;Body;Body		4.43	1.32e-05	1	0.017
cg03555715	8	129554440	LINC00824	Body		4.43	1.32e-05	1	0.017
cg16388657	7	130718963	LINC-PINT;LINC-PINT;LINC-PINT;LINC-PINT;LINC-PINT;LINC-PINT;LINC-PINT;LINC-PINT	Body;Body;Body;Body;Body;Body;Body;Body		-4.42	1.39e-05	1	0.0179
cg05926358	9	96264047	FAM120A;FAM120A;FAM120A;FAM120A	Body;Body;Body;Body		-4.42	1.4e-05	1	0.018
cg22565550	2	233949242	INPP5D;INPP5D	Body;Body		4.41	1.42e-05	1	0.0182
cg01299977	1	186979849				4.41	1.44e-05	1	0.0183
cg09944764	3	150917159	GPR171;MED12L	Body;Body		4.41	1.44e-05	1	0.0183
cg16307490	11	18045567	TPH1	Body		-4.41	1.45e-05	1	0.0183
cg04927537	17	76976091	LGALS3BP	TSS200		-4.41	1.45e-05	1	0.0183
cg24053108	11	104905165	CASP1;CASP1;CASP1;CASP1;CASP1;CASP1;CASP1;CASP1;CASP1;CASP1	Body;Body;Body;Body;Body;Body;Body;ExonBnd;ExonBnd;ExonBnd		-4.41	1.45e-05	1	0.0183
cg10517312	15	45027253	TRIM69;TRIM69	TSS1500;TSS1500		-4.4	1.49e-05	1	0.0188
cg10363550	2	145170401	ZEB2;ZEB2	Body;Body		-4.4	1.49e-05	1	0.0188
cg04761231	9	127623571	RPL35	Body	Island	4.4	1.52e-05	1	0.0191
cg13065206	15	41062017	DNAJC17;C15orf62	Body;TSS200		-4.4	1.53e-05	1	0.0192
cg16987437	2	231282895	SP100;SP100;SP100;SP100;SP100;SP100	Body;Body;5'UTR;Body;Body;Body		-4.39	1.54e-05	1	0.0193
cg14770151	4	145277673				4.39	1.57e-05	1	0.0196
cg25420948	21	42752731	MX2	Body		4.39	1.58e-05	1	0.0196
cg20217465	2	217420142				4.39	1.58e-05	1	0.0196
cg11080651	5	10445523	ROPN1L	Body	S_Shelf	4.39	1.58e-05	1	0.0196
cg21650697	21	20339784				4.38	1.61e-05	1	0.0199
cg07760161	17	7588378	TP53;WRAP53;TP53;TP53;TP53	5'UTR;TSS1500;5'UTR;5'UTR;5'UTR	N_Shore	4.38	1.61e-05	1	0.0199
cg24418589	22	28425338	TTC28	Body		-4.38	1.61e-05	1	0.0199
cg00586070	2	64248840			S_Shore	-4.38	1.64e-05	1	0.0202
cg16263857	19	10201790	C19orf66;C19orf66	Body;Body	S_Shelf	-4.38	1.65e-05	1	0.0202
cg01343174	2	6987060	CMPK2	Body		4.38	1.65e-05	1	0.0202
cg04791659	15	91415812	FURIN;FURIN;FURIN	5'UTR;TSS1500;5'UTR	S_Shore	4.37	1.7e-05	1	0.0207
cg04320983	20	8638302	PLCB1;PLCB1	Body;Body		4.37	1.7e-05	1	0.0207
cg24158160	1	151693222	C1orf230	TSS1500	N_Shore	-4.37	1.73e-05	1	0.0211
cg17602614	12	39393078				-4.37	1.74e-05	1	0.0211
cg11596902	11	123324834				4.37	1.75e-05	1	0.0212
cg03006193	7	2078036	MAD1L1;MAD1L1;MAD1L1;MAD1L1;MAD1L1	Body;Body;Body;Body;Body		-4.36	1.76e-05	1	0.0213
cg22723842	14	55070261	SAMD4A;SAMD4A	Body;Body		-4.36	1.79e-05	1	0.0216
cg03889890	10	6188223	PFKFB3;PFKFB3	TSS200;Body	S_Shore	4.36	1.79e-05	1	0.0216
cg12944551	2	191839759	STAT1	Body		-4.36	1.83e-05	1	0.022
cg19685627	4	101112395	DDIT4L;LOC101929353	TSS1500;Body	S_Shore	4.35	1.84e-05	1	0.022
cg21370522	6	31543219	TNF	TSS200		4.35	1.84e-05	1	0.022
cg15156941	15	76578733	ETFA;ETFA	Body;Body		-4.35	1.85e-05	1	0.0221
cg03351460	19	19007311	GDF1;LASS1;LASS1	TSS1500;TSS1500;TSS1500	Island	4.35	1.85e-05	1	0.0221
cg01250845	11	82708076	RAB30	Body		4.35	1.89e-05	1	0.0225
cg03733549	1	23467368	LUZP1;LUZP1	5'UTR;5'UTR		-4.35	1.91e-05	1	0.0226
cg00059309	17	78293397	RNF213;RNF213	3'UTR;Body		4.35	1.91e-05	1	0.0226
cg03130292	17	60642442	TLK2;TLK2	Body;Body		4.34	1.93e-05	1	0.0228
cg04323831	3	127294820	TPRA1;TPRA1;MIR6825;TPRA1	Body;Body;TSS1500;Body		4.34	1.94e-05	1	0.0229
cg13044014	8	87369169	WWP1	5'UTR		-4.34	1.94e-05	1	0.0229
cg16592182	10	91127497				-4.34	1.95e-05	1	0.0229
cg01569083	6	31543289	TNF	TSS200		4.34	1.96e-05	1	0.023
cg05440642	10	73507806	C10orf54;CDH23	3'UTR;Body		4.34	1.98e-05	1	0.0232
cg02402217	15	69336136	NOX5;NOX5;NOX5;NOX5;NOX5;MIR548H4	Body;Body;Body;Body;Body;Body		-4.34	1.99e-05	1	0.0232
cg26382697	11	2406712	CD81	Body	Island	-4.33	1.99e-05	1	0.0232
cg02825478	1	51078187	FAF1	Body		-4.33	2e-05	1	0.0233
cg08485677	13	27673088	USP12	Body		-4.33	2.02e-05	1	0.0234
cg10957531	18	29147253				4.33	2.02e-05	1	0.0234
