# Supplementary material for: Computationally inferred cell-type specific epigenome-wide DNA methylation analysis unveils distinct methylation patterns among immune cells for HIV infection in three cohorts
Source: PLoS Pathog. 2024 Mar 11;20(3):e1012063. doi: 10.1371/journal.ppat.1012063 (PMC10957090; doi:10.1371/journal.ppat.1012063)
Supplement: S18 Table — (XLSX) [file ppat.1012063.s018.xlsx]

## Sheet: sTable 18
Supplemental Table 18	Cohort 3: Top 500 significant differentially methylated CpG positions between HIV-positive and HIV-negative CD4+ T cells in GSE217633
probe	CHR	MAPINFO (genome Build 37)	UCSC_REFGENE_NAME	UCSC_REFGENE_GROUP	RELATION_TO_UCSC_CPG_ISLAND	t value	P value	bonferroni_adj	BH_fdr_adj
cg17534464	3	194218750				8.16	9.44e-14	5.47e-08	2.74e-08
cg16411857	16	57023191	NLRC5	TSS1500	Island	-7.94	3.38e-13	1.96e-07	6.53e-08
cg15398299	4	4463724	STX18	Body		7.79	7.92e-13	4.59e-07	1.15e-07
cg08364283	12	120686590	PXN;PXN;PXN;PXN	Body;Body;Body;5'UTR		7.66	1.72e-12	9.97e-07	1.99e-07
cg14889387	2	198024604	ANKRD44;ANKRD44	Body;Body		7.38	8.13e-12	4.71e-06	7.85e-07
cg02818077	6	137546389				7.2	2.23e-11	1.29e-05	1.85e-06
cg14936194	2	216949469	TMEM169;TMEM169;TMEM169;TMEM169	5'UTR;5'UTR;5'UTR;5'UTR	S_Shelf	7.12	3.47e-11	2.01e-05	2.51e-06
cg04728363	6	109268171	ARMC2;ARMC2	Body;Body		7.1	3.92e-11	2.27e-05	2.52e-06
cg05177263	12	111875818	SH2B3;SH2B3	Body;Body		6.92	1e-10	5.8e-05	5.48e-06
cg06061483	17	8057770			N_Shore	6.92	1.04e-10	6.03e-05	5.48e-06
cg03565674	11	1507321	HCCA2	Body		6.76	2.49e-10	0.000144	1.2e-05
cg03725573	11	113962901	ZBTB16;ZBTB16	Body;Body		6.74	2.69e-10	0.000156	1.2e-05
cg19501502	10	12401458	CAMK1D;CAMK1D	Body;Body		6.65	4.45e-10	0.000258	1.84e-05
cg08913523	8	126649807				-6.53	8.13e-10	0.000471	3.02e-05
cg22768358	11	113947148	ZBTB16;ZBTB16	Body;Body		6.53	8.35e-10	0.000484	3.02e-05
cg03221779	14	99897083	SETD3;SETD3	Body;Body		6.49	1.04e-09	0.000603	3.55e-05
cg15636519	2	191894418	STAT4	3'UTR		-6.39	1.7e-09	0.000985	5.47e-05
cg01877880	11	113933972	ZBTB16;ZBTB16	5'UTR;5'UTR	S_Shore	6.36	2.01e-09	0.00116	6.13e-05
cg04804748	15	52028433	LYSMD2;LYSMD2	Body;5'UTR	N_Shore	-6.32	2.52e-09	0.00146	7.3e-05
cg08679405	7	151165830	RHEB	Body		6.23	4.04e-09	0.00234	0.000108
cg02404349	15	60862256	RORA;RORA;RORA;RORA	Body;Body;Body;Body		6.22	4.1e-09	0.00238	0.000108
cg02391922	15	60837277	RORA;RORA;RORA;RORA	Body;Body;Body;Body		6.06	9.64e-09	0.00559	0.000243
cg20189782	5	156772757	CYFIP2;C5orf40;CYFIP2;CYFIP2	Body;TSS200;Body;Body		-5.98	1.39e-08	0.00806	0.000336
cg05281410	19	49848199	TEAD2;TEAD2;TEAD2;TEAD2;TEAD2;TEAD2	Body;Body;Body;Body;Body;Body		5.96	1.54e-08	0.00893	0.000346
cg24174557	17	57903544	TMEM49	Body		-5.96	1.55e-08	0.00898	0.000346
cg09296453	6	29692035	HLA-F;HLA-F;HLA-F	Body;Body;Body	Island	-5.94	1.7e-08	0.00985	0.000361
cg23235965	6	30459540	HLA-E	Body	S_Shore	-5.93	1.78e-08	0.0103	0.000361
cg20440784	6	109034082				-5.93	1.81e-08	0.0105	0.000361
cg12820235	6	138112783				5.92	1.87e-08	0.0108	0.000361
cg24880620	3	169583469	LRRC31;LRRC31;LRRC31	Body;Body;Body		-5.9	2.14e-08	0.0124	0.0004
cg11544308	1	59320324	LINC01135;LINC01135;LINC01135	Body;Body;Body		-5.87	2.42e-08	0.014	0.000438
cg14559409	10	65930703			Island	-5.83	2.95e-08	0.0171	0.000518
cg21979287	15	45007854	B2M	Body	S_Shelf	-5.81	3.22e-08	0.0187	0.000543
cg05201185	6	30459139	HLA-E	Body	S_Shore	-5.8	3.37e-08	0.0195	0.000543
cg10133462	4	1305113	MAEA;MAEA	Body;Body	Island	5.8	3.37e-08	0.0195	0.000543
cg16998839	9	134531983	RAPGEF1;RAPGEF1;RAPGEF1	Body;Body;Body		5.79	3.7e-08	0.0214	0.00058
cg03725115	6	30458102	HLA-E	Body	Island	-5.76	4.24e-08	0.0246	0.000647
cg06492235	2	205823322	PARD3B;PARD3B;PARD3B;PARD3B	Body;Body;Body;Body		-5.75	4.44e-08	0.0257	0.00066
cg07878065	18	2641871				-5.73	4.77e-08	0.0276	0.000691
cg20782689	14	23234972	OXA1L	TSS1500	N_Shore	5.72	5.11e-08	0.0296	0.000722
cg26862622	21	43860746	UBASH3A;UBASH3A;UBASH3A	Body;Body;Body		-5.69	5.88e-08	0.0341	0.000811
cg21812277	13	25085776	PARP4	5'UTR	N_Shore	5.69	6.02e-08	0.0349	0.000811
cg07279377	2	202056013	CASP10;CASP10;CASP10;CASP10;CASP10;CASP10;CASP10	Body;Body;Body;Body;Body;Body;Body		5.67	6.38e-08	0.037	0.00084
cg08818207	6	32820355	TAP1	Body	N_Shore	-5.67	6.62e-08	0.0384	0.000853
cg27592871	1	228585413	MIR6742;TRIM11	TSS1500;Body	S_Shelf	5.66	6.9e-08	0.04	0.000869
cg25220336	12	120675922	PXN;PXN;PXN;PXN	Body;Body;Body;5'UTR		5.65	7.33e-08	0.0425	0.000891
cg22231928	3	23900698	UBE2E1;UBE2E1;UBE2E1	Body;Body;Body		5.64	7.38e-08	0.0428	0.000891
cg09109351	8	22412273	SORBS3	Body	S_Shelf	5.64	7.71e-08	0.0447	0.000912
cg12071879	10	112511854	RBM20	Body		-5.63	7.95e-08	0.0461	0.000922
cg08382137	12	12224264	BCL2L14;BCL2L14;BCL2L14	5'UTR;TSS200;TSS200		-5.62	8.46e-08	0.049	0.000961
cg13537146	3	12926674				5.6	9e-08	0.0522	0.001
cg00777546	6	230932				-5.59	9.43e-08	0.0547	0.00103
cg07362849	19	17516901	BISPR;BISPR;BST2;MVB12A;BISPR;BISPR;MVB12A	Body;Body;TSS1500;ExonBnd;ExonBnd;ExonBnd;5'UTR		-5.59	9.8e-08	0.0568	0.00105
cg13973240	19	422682	SHC2	Body	S_Shore	5.58	1.02e-07	0.0591	0.00107
cg05305278	15	45803025	SLC30A4;C15orf21	Body;TSS1500		-5.57	1.06e-07	0.0614	0.00107
cg13301454	5	146000293	PPP2R2B;PPP2R2B;PPP2R2B;PPP2R2B;PPP2R2B;PPP2R2B;PPP2R2B	Body;Body;Body;Body;Body;Body;Body		5.57	1.07e-07	0.062	0.00107
cg01593421	7	65303149				-5.57	1.07e-07	0.062	0.00107
cg14043562	1	101185297	VCAM1;VCAM1;VCAM1;VCAM1;VCAM1;VCAM1	5'UTR;5'UTR;5'UTR;1stExon;1stExon;1stExon		-5.55	1.14e-07	0.0661	0.00112
cg23304252	17	1101093				-5.55	1.17e-07	0.0678	0.00112
cg23038529	1	173176465	TNFSF4	TSS200		-5.55	1.18e-07	0.0684	0.00112
cg05181279	11	11982794				5.54	1.2e-07	0.0696	0.00112
cg08840620	2	110272121				-5.49	1.55e-07	0.0898	0.0014
cg01210399	1	85100853	LINC01555	TSS200		5.49	1.58e-07	0.0916	0.0014
cg12667999	17	47901743	KAT7;KAT7;KAT7;KAT7;KAT7	Body;Body;Body;Body;Body		-5.48	1.59e-07	0.0922	0.0014
cg18628639	6	636869	EXOC2;EXOC2	Body;Body		5.48	1.59e-07	0.0922	0.0014
cg12894711	7	43821949	BLVRA	Body		-5.46	1.75e-07	0.101	0.00151
cg26534993	2	3291401	TSSC1	Body	Island	-5.45	1.84e-07	0.107	0.00157
cg12456446	2	113673521	IL37;IL37;IL37;IL37;IL37	Body;Body;Body;Body;Body		-5.45	1.9e-07	0.11	0.0016
cg16549633	17	60094144	MED13	Body		-5.44	1.97e-07	0.114	0.00162
cg18153680	15	69691143	PAQR5;PAQR5	Body;Body		5.43	2.02e-07	0.117	0.00162
cg19631792	8	74222249	RDH10	Body		-5.43	2.04e-07	0.118	0.00162
cg23434468	6	109245348	ARMC2-AS1;ARMC2;ARMC2	TSS200;Body;Body		5.43	2.06e-07	0.119	0.00162
cg16484450	15	100350984			S_Shelf	-5.43	2.07e-07	0.12	0.00162
cg20181262	12	132283956	SFRS8	Body	N_Shore	5.42	2.12e-07	0.123	0.00164
cg04741449	2	101947106				5.42	2.18e-07	0.126	0.00166
cg26399035	16	20753649	THUMPD1	TSS1500	S_Shore	-5.42	2.2e-07	0.128	0.00166
cg19381374	1	108440322	VAV3	Body		5.41	2.27e-07	0.132	0.00168
cg08795320	16	66982803			Island	5.41	2.3e-07	0.133	0.00168
cg23089225	15	67440902	SMAD3;SMAD3;SMAD3	5'UTR;Body;Body		5.4	2.36e-07	0.137	0.00168
cg20777796	7	1980117	MAD1L1;MAD1L1;MAD1L1	Body;Body;Body	S_Shore	5.4	2.37e-07	0.137	0.00168
cg16861964	12	104998531	CHST11	Body		5.39	2.43e-07	0.141	0.00168
cg17255752	3	147073044				-5.39	2.44e-07	0.141	0.00168
cg21135033	11	46367757	DGKZ;DGKZ;DGKZ;DGKZ;DGKZ;DGKZ	TSS1500;TSS1500;TSS1500;TSS1500;Body;Body	N_Shore	5.39	2.44e-07	0.141	0.00168
cg24570159	17	28934601	LRRC37BP1	Body		5.39	2.48e-07	0.144	0.00168
cg18022896	16	30938373	FBXL19;FBXL19	5'UTR;Body	N_Shelf	5.39	2.49e-07	0.144	0.00168
cg25132244	3	195627583	TNK2	5'UTR		5.38	2.55e-07	0.148	0.00169
cg06123714	11	48000611	PTPRJ;PTPRJ	TSS1500;TSS1500	N_Shore	-5.38	2.57e-07	0.149	0.00169
cg21179895	2	106480342	NCK2;NCK2;NCK2	Body;Body;Body		5.37	2.7e-07	0.156	0.00176
cg08441633	16	88765295	RNF166	Body	Island	5.36	2.93e-07	0.17	0.00189
cg17370404	16	4148824	ADCY9	Body		-5.35	3.03e-07	0.176	0.0019
cg15067003	5	61638093	KIF2A;KIF2A;KIF2A;KIF2A	Body;Body;Body;Body		5.35	3.06e-07	0.177	0.0019
cg06899549	5	34045339	C1QTNF3-AMACR	Body		5.34	3.09e-07	0.179	0.0019
cg16171213	10	43824469				-5.34	3.1e-07	0.18	0.0019
cg18654464	19	2234079	MIR1227;PLEKHJ1	Body;Body	N_Shore	5.34	3.12e-07	0.181	0.0019
cg16918327	17	78694651	RPTOR;RPTOR	Body;Body		5.31	3.56e-07	0.206	0.00213
cg22949616	19	10136161			N_Shelf	-5.31	3.56e-07	0.206	0.00213
cg07832056	8	125698322	MTSS1;MTSS1;MTSS1	Body;Body;Body		5.3	3.77e-07	0.219	0.00222
cg03085859	6	29457094	MAS1L	TSS1500		-5.3	3.8e-07	0.22	0.00222
cg13515233	7	158448712	NCAPG2;NCAPG2;NCAPG2;NCAPG2	Body;Body;Body;Body		-5.28	4.15e-07	0.241	0.00241
cg15382568	22	25800078			N_Shore	-5.28	4.22e-07	0.245	0.00242
cg16394974	1	92941604	GFI1;GFI1;GFI1	Body;Body;Body		5.27	4.29e-07	0.249	0.00244
cg22843428	17	48620231	EPN3	3'UTR	S_Shore	5.27	4.39e-07	0.254	0.00247
cg14183136	2	127736736			S_Shelf	5.26	4.48e-07	0.26	0.00249
cg08499057	7	150909642	ABCF2;ABCF2	3'UTR;Body		-5.26	4.52e-07	0.262	0.00249
cg20817228	1	149614778	LOC728855	Body	N_Shore	5.26	4.57e-07	0.265	0.0025
cg16763954	13	44379437				-5.26	4.62e-07	0.268	0.0025
cg13857933	1	208046539			S_Shelf	5.25	4.71e-07	0.273	0.00253
cg25887236	18	74844781	MBP;MBP	TSS200;TSS200	Island	5.24	5.09e-07	0.295	0.00267
cg22798849	7	27155234	HOXA3;HOXA3	5'UTR;5'UTR	Island	-5.23	5.12e-07	0.297	0.00267
cg09113046	6	37008627			N_Shelf	-5.23	5.13e-07	0.297	0.00267
cg26667500	20	48651479				5.23	5.16e-07	0.299	0.00267
cg00829063	2	8596070			N_Shore	5.22	5.47e-07	0.317	0.00281
cg10513161	3	183705727	ABCC5;ABCC5	Body;Body		5.21	5.74e-07	0.333	0.00289
cg08757868	6	90832027	BACH2;BACH2	5'UTR;5'UTR		-5.21	5.77e-07	0.334	0.00289
cg16550438	11	64112387	CCDC88B	Body	Island	-5.2	5.88e-07	0.341	0.00289
cg15646741	1	208021736				5.2	5.9e-07	0.342	0.00289
cg14650244	10	112232755				-5.2	5.91e-07	0.343	0.00289
cg26009124	20	21306246	XRN2	Body		5.2	5.93e-07	0.344	0.00289
cg03746008	3	184269909	EIF2B5-AS1	Body		5.19	6.21e-07	0.36	0.003
cg20527733	2	97866355	ANKRD36	Body		-5.19	6.36e-07	0.369	0.00305
cg07901251	14	23503042	PSMB5;PSMB5;PSMB5	Body;Body;5'UTR		5.17	6.8e-07	0.394	0.00323
cg10798815	1	12570695	VPS13D;VPS13D	3'UTR;3'UTR		5.17	6.89e-07	0.399	0.00325
cg19005210	6	41168960	TREML2	TSS200		5.16	7.2e-07	0.417	0.00337
cg01784525	16	75035268	ZNRF1	Body	S_Shore	-5.15	7.51e-07	0.435	0.00341
cg23428192	13	101315400	TMTC4;TMTC4	Body;Body		5.15	7.51e-07	0.435	0.00341
cg25248312	10	65226116	JMJD1C-AS1;JMJD1C	Body;TSS1500	S_Shore	-5.15	7.52e-07	0.436	0.00341
cg18297196	6	41168941	TREML2	TSS200		5.15	7.53e-07	0.436	0.00341
cg15101089	5	166353514	CTB-7E3.1	TSS200		-5.15	7.58e-07	0.439	0.00341
cg22368507	3	58159978			N_Shelf	5.14	7.8e-07	0.452	0.00347
cg27361520	2	103038171	IL18RAP	5'UTR		5.14	7.84e-07	0.454	0.00347
cg24295139	19	34850788			S_Shore	5.14	8.09e-07	0.469	0.00355
cg03135704	11	5712109	TRIM22;TRIM22	5'UTR;5'UTR		-5.13	8.35e-07	0.484	0.00364
cg19067886	12	125589223	AACS	Body		5.12	8.56e-07	0.496	0.0037
cg00759043	17	73894891	MRPL38	3'UTR	S_Shore	5.12	8.61e-07	0.499	0.0037
cg25646239	2	106756310	UXS1;UXS1;UXS1;UXS1	TSS1500;Body;Body;Body		-5.12	8.83e-07	0.512	0.00376
cg17273837	10	7662985	ITIH5;ITIH5;ITIH5	Body;TSS1500;Body		-5.11	8.94e-07	0.518	0.00378
cg04321197	1	206945656	IL10	1stExon		-5.11	9.09e-07	0.527	0.00382
cg22214259	2	227702099	RHBDD1;RHBDD1	5'UTR;5'UTR	S_Shore	5.11	9.24e-07	0.536	0.00383
cg04525398	11	82400857			Island	-5.11	9.25e-07	0.536	0.00383
cg06135995	18	32490231				5.1	9.35e-07	0.542	0.00384
cg03771282	2	198062750	ANKRD44;ANKRD44	5'UTR;1stExon		5.1	9.62e-07	0.558	0.00393
cg21296632	5	90355362	ADGRV1;ADGRV1	Body;Body		-5.1	9.71e-07	0.563	0.00394
cg06254604	16	66573734	TK2;TK2;TK2;TK2;TK2;TK2;TK2;TK2	Body;Body;Body;Body;Body;Body;Body;5'UTR		5.09	9.8e-07	0.568	0.00394
cg05567143	22	50980910			N_Shore	-5.08	1.02e-06	0.591	0.00405
cg01977520	1	21618056	ECE1;ECE1;ECE1	TSS1500;TSS1500;Body	S_Shore	5.08	1.02e-06	0.591	0.00405
cg06650105	16	4459619	CORO7	Body		5.07	1.07e-06	0.62	0.00419
cg03638567	1	206290355				-5.07	1.07e-06	0.62	0.00419
cg18419651	13	45629921				-5.07	1.08e-06	0.626	0.0042
cg26155520	1	943647				-5.07	1.1e-06	0.638	0.0042
cg15644837	4	1139955			S_Shore	-5.07	1.1e-06	0.638	0.0042
cg23345038	14	100732577	YY1	Body		5.07	1.11e-06	0.643	0.0042
cg01928646	11	33313105	HIPK3;HIPK3;HIPK3;HIPK3	Body;Body;Body;Body		5.07	1.11e-06	0.643	0.0042
cg24537886	9	82493300	LINC01507	Body		5.06	1.12e-06	0.649	0.00422
cg10065210	17	839526	NXN	Body		5.06	1.13e-06	0.655	0.00423
cg23025244	6	31622347	APOM	TSS1500	S_Shore	-5.06	1.15e-06	0.667	0.00427
cg06733881	11	44787547	TSPAN18	5'UTR		-5.05	1.17e-06	0.678	0.00432
cg09771512	11	60083976				-5.05	1.18e-06	0.684	0.00433
cg04252939	12	69206578	MDM2;MDM2;MDM2;MDM2;MDM2;MDM2;MDM2;MDM2	Body;Body;Body;Body;Body;Body;Body;Body	S_Shelf	-5.05	1.19e-06	0.69	0.00434
cg00753676	4	38662991	FLJ13197	Body	N_Shore	5.05	1.2e-06	0.696	0.00435
cg01087254	15	57052190				-5.04	1.22e-06	0.707	0.00438
cg10890829	6	119450707	FAM184A	5'UTR		5.04	1.23e-06	0.713	0.00438
cg09364501	16	1609468	IFT140	Body		5.04	1.24e-06	0.719	0.00438
cg01309328	6	32811253	PSMB8;PSMB8	Body;Body	N_Shore	-5.04	1.24e-06	0.719	0.00438
cg05342240	16	9246537				5.04	1.27e-06	0.736	0.00444
cg10215678	3	151940284				-5.03	1.28e-06	0.742	0.00444
cg16102825	2	235055287				5.03	1.28e-06	0.742	0.00444
cg13270625	18	21452819	LAMA3;LAMA3;LAMA3;LAMA3	TSS200;TSS200;Body;Body		5.03	1.29e-06	0.748	0.00445
cg10457768	19	41848126	TGFB1	Body		5.02	1.34e-06	0.777	0.0046
cg18234533	7	218310	FAM20C	Body	Island	-5.02	1.36e-06	0.788	0.00461
cg04478147	16	786393	NARFL;NARFL;NARFL;NARFL	Body;ExonBnd;ExonBnd;Body	N_Shore	-5.02	1.36e-06	0.788	0.00461
cg01737054	2	238907858	UBE2F;UBE2F;UBE2F;UBE2F-SCLY;UBE2F;UBE2F;UBE2F;UBE2F;UBE2F	Body;Body;Body;Body;Body;Body;Body;Body;Body		-5.02	1.39e-06	0.806	0.00468
cg26733897	17	78694592	RPTOR;RPTOR	Body;Body		5.01	1.4e-06	0.811	0.00469
cg19307389	1	1028583	C1orf159	5'UTR	S_Shore	5.01	1.42e-06	0.823	0.00473
cg14798803	4	154551347	KIAA0922;KIAA0922	Body;Body		5.01	1.45e-06	0.84	0.00477
cg21352393	22	41457605			N_Shelf	-5.01	1.45e-06	0.84	0.00477
cg19188021	22	50970742	ODF3B	5'UTR	Island	-5	1.47e-06	0.852	0.00481
cg22224642	11	60738387	CD6;CD6;CD6;CD6	TSS1500;TSS1500;TSS1500;TSS1500		5	1.51e-06	0.875	0.00492
cg13720639	14	72061746	SIPA1L1	Body		-5	1.52e-06	0.881	0.00492
cg02896250	16	28305533	SBK1	5'UTR	S_Shore	4.99	1.54e-06	0.893	0.00493
cg03746763	5	142377916	ARHGAP26;ARHGAP26	Body;Body		4.99	1.54e-06	0.893	0.00493
cg20951978	9	139796368	TRAF2	Body		-4.99	1.57e-06	0.91	0.005
cg10578446	19	54849249	LILRA4	Body		4.99	1.59e-06	0.922	0.00504
cg01637609	17	42461342	ITGA2B	Body	N_Shore	4.98	1.61e-06	0.933	0.00507
cg19498752	3	134128986			S_Shelf	-4.98	1.63e-06	0.945	0.00508
cg08152083	17	20482829	CDRT15L2	TSS1500		-4.98	1.63e-06	0.945	0.00508
cg18825531	11	62321136				4.98	1.65e-06	0.956	0.00508
cg16650472	8	54851599	RGS20;RGS20;RGS20;RGS20;RGS20;RGS20	Body;Body;Body;Body;Body;Body		4.98	1.67e-06	0.968	0.00508
cg20368294	16	79203277	WWOX;WWOX	Body;Body		-4.97	1.67e-06	0.968	0.00508
cg16060163	17	80454814			Island	4.97	1.68e-06	0.974	0.00508
cg00416610	6	159026634	TMEM181	Body		4.97	1.68e-06	0.974	0.00508
cg13099242	5	35922910	CAPSL;CAPSL	5'UTR;5'UTR		-4.97	1.69e-06	0.979	0.00508
cg05345039	1	43401889	SLC2A1	Body		-4.97	1.7e-06	0.985	0.00508
cg00146755	21	45551519			N_Shore	4.97	1.7e-06	0.985	0.00508
cg20665338	8	71378068				-4.97	1.72e-06	0.997	0.00511
cg12856433	11	44084185			N_Shelf	-4.97	1.73e-06	1	0.00512
cg06981294	2	128631466	AMMECR1L;AMMECR1L	Body;Body		4.96	1.75e-06	1	0.00515
cg00840791	19	16453259				-4.96	1.76e-06	1	0.00515
cg12937150	2	46706	FAM110C	TSS200	S_Shore	4.96	1.79e-06	1	0.00516
cg11738543	12	93967225	SOCS2	Body	Island	-4.96	1.79e-06	1	0.00516
cg08258230	1	94534670	ABCA4	Body		4.96	1.79e-06	1	0.00516
cg25278298	4	1305282	MAEA;MAEA	Body;Body	S_Shore	4.96	1.8e-06	1	0.00516
cg02358434	16	28995271	SPNS1;LAT;SPNS1;LAT;LAT;LAT;SPNS1;SPNS1;SPNS1	Body;TSS1500;Body;TSS1500;TSS1500;TSS1500;Body;Body;Body		4.96	1.82e-06	1	0.00517
cg19406103	12	123322531	HIP1R;HIP1R;HIP1R	Body;Body;Body	S_Shore	4.95	1.83e-06	1	0.00517
cg04992603	16	89597459	SPG7;SPG7	Body;Body		4.95	1.83e-06	1	0.00517
cg01027405	5	35860337	IL7R	Body		4.95	1.88e-06	1	0.00526
cg15601915	5	1065775	SLC12A7	Body	S_Shore	4.95	1.88e-06	1	0.00526
cg24376022	2	3215598	TSSC1	Body		4.95	1.91e-06	1	0.00532
cg10919522	14	74227441	C14orf43;C14orf43	5'UTR;TSS1500	S_Shore	-4.94	1.94e-06	1	0.00536
cg05704952	4	113040636				-4.94	1.95e-06	1	0.00536
cg04869854	11	67186575	ATPGD1;ATPGD1	Body;Body	N_Shore	4.94	1.95e-06	1	0.00536
cg22884082	6	88039023	C6orf162;GJB7;C6orf162	5'UTR;TSS200;5'UTR		-4.94	1.98e-06	1	0.00541
cg11348478	18	67834126	RTTN	Body		-4.94	1.99e-06	1	0.00541
cg26226245	3	113556871	GRAMD1C	TSS1500	N_Shore	-4.93	2e-06	1	0.00542
cg04582576	15	38902925				4.92	2.11e-06	1	0.00566
cg14863940	12	22115964				-4.92	2.11e-06	1	0.00566
cg13931396	7	65615910	CRCP;CRCP;CRCP;CRCP;CRCP	Body;Body;Body;Body;Body		4.92	2.12e-06	1	0.00566
cg11611244	11	1507263	HCCA2	Body		4.92	2.14e-06	1	0.00569
cg05127574	8	121714454	SNTB1	Body		4.92	2.16e-06	1	0.00569
cg23304023	10	123949949	TACC2;TACC2;TACC2;TACC2	Body;Body;Body;Body		-4.92	2.17e-06	1	0.00569
cg10717214	6	31543557	TNF	1stExon		4.92	2.17e-06	1	0.00569
cg14033779	1	232056404	DISC1;DISC1;DISC1;DISC1;DISC1;DISC1;DISC1;DISC1;DISC1;TSNAX-DISC1	Body;Body;Body;Body;Body;Body;Body;Body;Body;Body		4.91	2.21e-06	1	0.00577
cg18886436	12	54785171	ZNF385A;ZNF385A	TSS200;TSS200	Island	4.91	2.22e-06	1	0.00577
cg18234547	4	1247683			S_Shelf	4.91	2.26e-06	1	0.00585
cg18808777	6	31431503	HCP5	3'UTR		-4.9	2.28e-06	1	0.00587
cg14455590	22	50010191			S_Shore	-4.9	2.3e-06	1	0.0059
cg26507409	22	40672689	TNRC6B;TNRC6B;TNRC6B	Body;Body;Body		-4.9	2.32e-06	1	0.00592
cg09442159	5	131282622	MEIKIN	TSS1500	S_Shore	-4.9	2.34e-06	1	0.00595
cg21041694	3	9623509				-4.89	2.4e-06	1	0.00605
cg08440129	8	6230365				-4.89	2.41e-06	1	0.00605
cg25251586	16	50430073				4.89	2.42e-06	1	0.00605
cg02256315	11	18500649	LDHAL6A;LDHAL6A	3'UTR;3'UTR		-4.89	2.42e-06	1	0.00605
cg16014491	9	123267471	CDK5RAP2;CDK5RAP2;CDK5RAP2;CDK5RAP2;CDK5RAP2;CDK5RAP2;CDK5RAP2;CDK5RAP2	Body;Body;Body;Body;Body;Body;Body;Body		-4.89	2.46e-06	1	0.00612
cg22667851	16	11405878				-4.89	2.48e-06	1	0.00614
cg10703101	17	7384645	AMAC1L3;ZBTB4	TSS200;5'UTR	S_Shore	4.88	2.5e-06	1	0.00616
cg19578864	4	4464456	STX18	Body		4.88	2.51e-06	1	0.00616
cg14879094	1	184861477	FAM129A	Body		-4.88	2.52e-06	1	0.00616
cg13698714	1	12676759	DHRS3	Body	N_Shore	4.88	2.55e-06	1	0.00618
cg08497299	17	14107462	COX10	Body	N_Shelf	4.88	2.56e-06	1	0.00618
cg05575220	3	138557288			S_Shelf	-4.88	2.57e-06	1	0.00618
cg14530679	4	88364394	NUDT9;NUDT9	Body;Body		-4.88	2.59e-06	1	0.00618
cg00459802	20	1794524				-4.88	2.59e-06	1	0.00618
cg01981733	7	56297714			S_Shore	-4.88	2.59e-06	1	0.00618
cg03984375	22	46484046	LOC400931	Body	S_Shelf	4.87	2.65e-06	1	0.00629
cg00174103	7	116654903	ST7;ST7	Body;Body		4.87	2.69e-06	1	0.00636
cg11203714	6	31588231	BAT2	TSS1500	Island	4.87	2.7e-06	1	0.00636
cg05300773	13	24904017			S_Shore	-4.86	2.73e-06	1	0.00636
cg22505778	3	113822317			Island	-4.86	2.75e-06	1	0.00636
cg14645856	6	18368844				-4.86	2.78e-06	1	0.00636
cg02831521	19	42026012			N_Shelf	-4.86	2.78e-06	1	0.00636
cg09087363	16	874411			Island	-4.86	2.78e-06	1	0.00636
cg02321197	2	158755934				-4.86	2.79e-06	1	0.00636
cg06177555	16	29678624	SPN;SPN	3'UTR;3'UTR	S_Shelf	4.86	2.79e-06	1	0.00636
cg11359279	18	2733514	SMCHD1	Body		4.86	2.8e-06	1	0.00636
cg03393802	1	33738772	ZNF362	Body	N_Shelf	4.86	2.8e-06	1	0.00636
cg26873329	5	32522933				-4.86	2.82e-06	1	0.00638
cg09114446	11	9166483	DENND5A;DENND5A	Body;Body		4.85	2.85e-06	1	0.00642
cg04355884	22	37475946	TMPRSS6;TMPRSS6;TMPRSS6	Body;Body;Body		4.85	2.86e-06	1	0.00642
cg00395140	19	3063728	AES;AES;AES	TSS1500;TSS1500;TSS1500	S_Shore	-4.85	2.88e-06	1	0.00642
cg09184899	8	42234243	DKK4	Body		-4.85	2.88e-06	1	0.00642
cg11927995	3	171671934				-4.85	2.9e-06	1	0.00644
cg14314196	15	64235247	DAPK2	Body		4.85	2.93e-06	1	0.00647
cg09357831	7	100214622			N_Shelf	-4.85	2.96e-06	1	0.00647
cg19033690	6	13547010				-4.85	2.96e-06	1	0.00647
cg18343899	1	61907616	NFIA;NFIA;NFIA;NFIA	Body;Body;Body;Body		-4.85	2.96e-06	1	0.00647
cg05966228	16	67666442	CTCF	Body		4.84	3.02e-06	1	0.00657
cg20919336	14	76602653			S_Shore	-4.84	3.03e-06	1	0.00657
cg16440309	1	89776303				-4.84	3.04e-06	1	0.00657
cg26873823	9	71597058	PIP5K1B;PIP5K1B	Body;Body		-4.84	3.08e-06	1	0.00664
cg05549575	17	5137892	C17orf87	Body		4.83	3.12e-06	1	0.00669
cg12329329	1	11889727	CLCN6;CLCN6;CLCN6	Body;Body;Body		4.83	3.13e-06	1	0.00669
cg03534504	5	171594998	STK10	Body		4.83	3.15e-06	1	0.00671
cg13286582	2	37883934	CDC42EP3	5'UTR		4.83	3.23e-06	1	0.00685
cg13638028	19	4495838	HDGF2;HDGF2	Body;Body	S_Shore	4.83	3.24e-06	1	0.00685
cg12705408	6	161162300	PLG	Body		-4.82	3.25e-06	1	0.00685
cg04615771	16	2821486	TCEB2;TCEB2	3'UTR;Body		-4.82	3.28e-06	1	0.00688
cg02587383	15	26237648			S_Shelf	-4.82	3.29e-06	1	0.00688
cg03348902	1	569603				-4.82	3.31e-06	1	0.00689
cg10832035	6	170564889	LOC154449	Body	Island	-4.82	3.32e-06	1	0.00689
cg04030584	16	67871218	CENPT	5'UTR	S_Shelf	-4.82	3.33e-06	1	0.00689
cg16031567	10	46195673			Island	-4.82	3.35e-06	1	0.00691
cg17967134	17	17024192	MPRIP;MPRIP	Body;Body		4.82	3.38e-06	1	0.00692
cg15070616	10	1464363	ADARB2	Body		4.82	3.38e-06	1	0.00692
cg08468422	1	112016803	C1orf162;C1orf162;C1orf162	5'UTR;5'UTR;5'UTR		4.81	3.45e-06	1	0.00704
cg09313918	1	54232631	NDC1;NDC1;NDC1	3'UTR;3'UTR;Body		-4.81	3.49e-06	1	0.0071
cg03810376	1	48460892			N_Shore	4.8	3.56e-06	1	0.00721
cg18238927	14	69136286				4.8	3.61e-06	1	0.00727
cg16086098	1	246768797	CNST;CNST	Body;Body		-4.8	3.63e-06	1	0.00727
cg14137885	14	24782354	LTB4R;LTB4R;LTB4R	5'UTR;1stExon;5'UTR	S_Shore	4.8	3.64e-06	1	0.00727
cg10288995	3	43332555	SNRK;SNRK	5'UTR;5'UTR		4.8	3.64e-06	1	0.00727
cg07713807	16	69458177	CYB5B	TSS1500	N_Shore	-4.79	3.73e-06	1	0.00743
cg02901887	4	153877952	FHDC1	Body		4.79	3.75e-06	1	0.00744
cg12855044	8	7275380				-4.79	3.78e-06	1	0.00748
cg25470023	8	121772624	LOC101927543;SNTB1	TSS1500;Body		-4.78	3.93e-06	1	0.00775
cg05169066	22	27062070	MIAT;MIAT;MIAT;MIAT	Body;Body;Body;Body		-4.78	3.99e-06	1	0.00784
cg24973755	4	1304972	MAEA;MAEA	Body;Body	Island	4.77	4.05e-06	1	0.00793
cg13683975	1	27943724	FGR;FGR;FGR	Body;Body;Body	S_Shore	4.77	4.07e-06	1	0.00794
cg12946518	15	78189695				-4.77	4.12e-06	1	0.00801
cg02380585	17	33776683	SLFN13	TSS1500	Island	-4.77	4.13e-06	1	0.00801
cg01936702	2	208393204	CREB1;CREB1	TSS1500;TSS1500	N_Shore	4.77	4.16e-06	1	0.00803
cg17467146	1	153723713	INTS3;INTS3	ExonBnd;Body		4.77	4.17e-06	1	0.00803
cg08264122	7	1882997	MAD1L1;MAD1L1;MAD1L1	Body;Body;Body	S_Shore	-4.77	4.19e-06	1	0.00803
cg03934879	8	81854806				4.77	4.2e-06	1	0.00803
cg02544571	7	139187165				-4.76	4.23e-06	1	0.00806
cg14056206	2	233914254				4.76	4.26e-06	1	0.0081
cg08944997	20	4093252				4.76	4.29e-06	1	0.00811
cg13695076	14	61225294	MNAT1	Body		4.76	4.3e-06	1	0.00811
cg21474838	12	10460612	KLRD1;KLRD1;KLRD1;KLRD1;KLRD1	1stExon;5'UTR;5'UTR;5'UTR;1stExon		-4.76	4.32e-06	1	0.00811
cg02793750	7	92643975				4.76	4.34e-06	1	0.00811
cg03016445	4	110915704	EGF;EGF;EGF	Body;Body;Body		-4.76	4.34e-06	1	0.00811
cg02719245	14	95624293	FLJ45244;DICER1	Body;TSS1500	S_Shore	4.76	4.38e-06	1	0.00811
cg22333163	15	42275814	PLA2G4E;PLA2G4E-AS1	3'UTR;Body		4.76	4.38e-06	1	0.00811
cg06097168	16	14752113	BFAR	Body		4.75	4.41e-06	1	0.00811
cg01749467	2	98340073	ZAP70	5'UTR	N_Shore	4.75	4.42e-06	1	0.00811
cg20097289	12	112888005	PTPN11	Body		-4.75	4.42e-06	1	0.00811
cg09141304	20	3203445	ITPA;ITPA;ITPA;ITPA;ITPA;ITPA	Body;Body;Body;Body;Body;Body		4.75	4.43e-06	1	0.00811
cg26894333	20	32923755				4.75	4.44e-06	1	0.00811
cg17338146	2	147142856				-4.75	4.45e-06	1	0.00811
cg22918656	8	122361503				-4.75	4.47e-06	1	0.00812
cg21475526	12	1026288	RAD52	Body		4.75	4.49e-06	1	0.00813
cg04069351	22	46732972	TRMU	Body	S_Shore	4.75	4.52e-06	1	0.00816
cg21196942	4	140357489			Island	-4.75	4.55e-06	1	0.00819
cg17475445	22	31344026	MORC2;MORC2;MORC2	Body;Body;Body		4.74	4.6e-06	1	0.00825
cg19138253	14	69224668				4.74	4.62e-06	1	0.00826
cg11347840	17	38804311	SMARCE1	TSS1500	Island	4.74	4.65e-06	1	0.00829
cg01046945	22	38034539	SH3BP1	TSS1500	N_Shore	-4.74	4.67e-06	1	0.0083
cg26329756	15	99250482	IGF1R	Body	N_Shore	-4.74	4.69e-06	1	0.00831
cg26111913	13	99093662	FARP1	Body		-4.74	4.76e-06	1	0.0084
cg02737307	1	152190020	HRNR	Body	S_Shore	4.74	4.77e-06	1	0.0084
cg01717524	1	120204880				4.73	4.87e-06	1	0.00855
cg02498072	16	12088037	RUNDC2A	Body		4.73	4.9e-06	1	0.00855
cg13048921	4	87960180	AFF1;AFF1	Body;Body		4.73	4.9e-06	1	0.00855
cg20912593	19	45972316	FOSB;FOSB	Body;Body	Island	4.73	4.99e-06	1	0.00868
cg17321607	17	26079225				-4.73	5e-06	1	0.00868
cg20126656	17	76801712	USP36	Body	S_Shelf	4.72	5.02e-06	1	0.00868
cg06991078	9	131655627	LRRC8A;LRRC8A;LRRC8A	5'UTR;5'UTR;5'UTR		4.72	5.03e-06	1	0.00868
cg21158184	6	56349663	RNU6-71P;DST;DST;DST;DST	Body;Body;Body;Body;Body		4.72	5.06e-06	1	0.0087
cg27214047	10	106075308	ITPRIP	Body	Island	4.72	5.13e-06	1	0.0088
cg02582427	8	121873731				4.72	5.18e-06	1	0.00886
cg01175610	12	12224246	BCL2L14;BCL2L14;BCL2L14	5'UTR;TSS200;TSS200		-4.71	5.24e-06	1	0.00892
cg13410725	9	71200677				-4.71	5.26e-06	1	0.00892
cg09060129	3	3868974	LRRN1	5'UTR		-4.71	5.27e-06	1	0.00892
cg01559650	1	1907395	KIAA1751	Body	N_Shelf	-4.71	5.28e-06	1	0.00892
cg23855986	11	129980502	APLP2;APLP2;APLP2;APLP2;APLP2;APLP2	Body;Body;Body;Body;Body;Body		4.71	5.32e-06	1	0.00896
cg07429581	16	70475668			S_Shelf	-4.71	5.35e-06	1	0.00898
cg21896348	6	34548342				4.71	5.38e-06	1	0.00898
cg24103302	6	161118689				-4.71	5.38e-06	1	0.00898
cg15567929	17	42645955				-4.71	5.39e-06	1	0.00898
cg10004774	4	84138841				4.71	5.42e-06	1	0.009
cg04593880	2	225298537				4.71	5.45e-06	1	0.00902
cg01156663	4	154360462				-4.7	5.5e-06	1	0.00908
cg27312843	6	108887175	FOXO3;FOXO3	Body;Body	S_Shelf	4.7	5.54e-06	1	0.00912
cg07917528	7	55412268			Island	-4.7	5.66e-06	1	0.00929
cg27607838	17	29728	DOC2B	Body	N_Shore	4.7	5.69e-06	1	0.00929
cg08880904	3	66535344	LRIG1	Body		-4.7	5.69e-06	1	0.00929
cg10819238	19	1155184	SBNO2	5'UTR	Island	-4.69	5.72e-06	1	0.00931
cg25468907	1	201380680	TNNI1	Body		4.69	5.77e-06	1	0.00937
cg07250238	12	123599384				4.69	5.82e-06	1	0.00942
cg01097196	11	71295678				-4.69	5.92e-06	1	0.00955
cg11081833	22	37975941	LGALS2;LGALS2	1stExon;5'UTR		4.69	5.93e-06	1	0.00955
cg05988358	10	74082489			S_Shelf	4.68	5.96e-06	1	0.00957
cg01566216	1	31379146	SDC3	Body	N_Shore	4.68	5.99e-06	1	0.00958
cg01807748	1	94534645	ABCA4	Body		4.68	6e-06	1	0.00958
cg10096321	11	113934294	ZBTB16;ZBTB16	Body;Body	S_Shelf	4.68	6.04e-06	1	0.00962
cg20033091	22	39860241	MGAT3	5'UTR		-4.68	6.11e-06	1	0.00966
cg09222674	8	27471955	CLU	5'UTR	Island	4.68	6.11e-06	1	0.00966
cg21807343	14	76290848	TTLL5	Body		-4.68	6.12e-06	1	0.00966
cg26045524	7	150035522	RARRES2	3'UTR	N_Shore	4.68	6.14e-06	1	0.00967
cg11040581	4	113203173	TIFA	5'UTR	N_Shelf	-4.68	6.2e-06	1	0.00973
cg09971549	16	89487322	ANKRD11	5'UTR	N_Shore	4.67	6.21e-06	1	0.00973
cg08861091	19	51891339	LIM2;LIM2	TSS200;TSS200		4.67	6.23e-06	1	0.00973
cg09268449	10	126212700	LHPP;LHPP	Body;Body		-4.67	6.27e-06	1	0.00974
cg04784128	1	27180467	ZDHHC18	3'UTR		4.67	6.27e-06	1	0.00974
cg26903873	10	75635186	CAMK2G;CAMK2G;CAMK2G;CAMK2G;CAMK2G;CAMK2G	TSS1500;TSS1500;TSS1500;TSS1500;TSS1500;TSS1500	S_Shore	-4.67	6.4e-06	1	0.00989
cg23320029	3	171004750	TNIK;TNIK;TNIK;TNIK;TNIK;TNIK;TNIK;TNIK	Body;Body;Body;Body;Body;Body;Body;Body		-4.67	6.4e-06	1	0.00989
cg26185411	2	159596049				-4.67	6.48e-06	1	0.00996
cg07869078	6	106593157				-4.66	6.49e-06	1	0.00996
cg00852771	6	52017445				4.66	6.5e-06	1	0.00996
cg04100482	16	1872354	HAGH;HAGH;HAGH;HAGH;HAGH;HAGH	ExonBnd;ExonBnd;ExonBnd;Body;Body;Body	S_Shelf	4.66	6.51e-06	1	0.00996
cg20491017	15	74656876	CYP11A1;CYP11A1	Body;5'UTR	N_Shore	-4.66	6.54e-06	1	0.00997
cg08015507	3	48720378	NCKIPSD;NCKIPSD	Body;Body	N_Shelf	4.66	6.71e-06	1	0.0102
cg16447252	10	29775308	SVIL-AS1;SVIL;SVIL	Body;Body;Body		-4.66	6.72e-06	1	0.0102
cg18052606	13	97876459	MBNL2;MBNL2	5'UTR;5'UTR		4.66	6.72e-06	1	0.0102
cg09508289	6	3978604				4.65	6.77e-06	1	0.0102
cg16163697	1	113498742	SLC16A1;SLC16A1;SLC16A1	1stExon;5'UTR;TSS200	Island	4.65	6.86e-06	1	0.0103
cg00575186	6	159434608				4.65	6.88e-06	1	0.0103
cg07651189	4	88753434	MEPE	TSS1500		-4.65	6.9e-06	1	0.0103
cg14523475	20	62550740	MIR941-3;MIR941-3;MIR941-2;MIR941-1;MIR941-3;MIR941-3;MIR941-2;DNAJC5;MIR941-2;MIR941-1;MIR941-2	TSS1500;TSS200;TSS1500;TSS1500;TSS200;TSS1500;TSS200;5'UTR;TSS1500;TSS200;TSS200	Island	-4.65	7.03e-06	1	0.0105
cg15063381	13	99088664	FARP1;FARP1	Body;Body		4.65	7.04e-06	1	0.0105
cg12777599	12	72290114	TBC1D15;TBC1D15;TBC1D15;TBC1D15	Body;Body;Body;Body		4.65	7.05e-06	1	0.0105
cg07996981	11	11888045	USP47;USP47	Body;Body		4.64	7.06e-06	1	0.0105
cg05789736	16	46977317				-4.64	7.09e-06	1	0.0105
cg16975899	7	150362198				-4.64	7.09e-06	1	0.0105
cg23572908	7	158937969	VIPR2	TSS1500	Island	-4.64	7.15e-06	1	0.0105
cg01529454	12	112040990			S_Shelf	-4.64	7.17e-06	1	0.0105
cg20402628	12	20922263				-4.64	7.2e-06	1	0.0105
cg00515814	11	115581955				4.64	7.25e-06	1	0.0106
cg06681029	8	118896047	EXT1	Body		4.64	7.27e-06	1	0.0106
cg02034843	19	11094821	SMARCA4;SMARCA4;SMARCA4;SMARCA4;SMARCA4;SMARCA4;SMARCA4	TSS200;TSS200;TSS200;TSS200;5'UTR;5'UTR;5'UTR	N_Shelf	4.64	7.31e-06	1	0.0106
cg03453574	2	103036499	IL18RAP	5'UTR		4.64	7.35e-06	1	0.0106
cg05296608	10	134537282	INPP5A	Body	S_Shore	-4.63	7.38e-06	1	0.0106
cg12488895	1	203317913	FMOD;FMOD	Body;5'UTR		4.63	7.43e-06	1	0.0106
cg22702259	17	38490520	RARA;RARA;RARA	Body;Body;Body		4.63	7.44e-06	1	0.0106
cg21222743	6	31543545	TNF	1stExon		4.63	7.46e-06	1	0.0106
cg15914335	2	1746253	PXDN	Body	N_Shore	4.63	7.46e-06	1	0.0106
cg11828076	15	68659041	ITGA11	Body		4.63	7.46e-06	1	0.0106
cg24158160	1	151693222	C1orf230	TSS1500	N_Shore	-4.63	7.52e-06	1	0.0107
cg00378423	17	36876238	MLLT6	Body		-4.63	7.6e-06	1	0.0108
cg23891909	15	26107382	ATP10A	Body	N_Shore	-4.63	7.61e-06	1	0.0108
cg00554421	7	1513368	INTS1	Body	N_Shore	4.62	7.72e-06	1	0.0109
cg24214470	17	1665119	SERPINF1	TSS200		4.62	7.73e-06	1	0.0109
cg09333299	6	144462191				-4.62	7.74e-06	1	0.0109
cg24455875	12	56536089	ESYT1;ESYT1	Body;Body		4.62	7.75e-06	1	0.0109
cg08394510	19	47143683			S_Shore	-4.62	7.77e-06	1	0.0109
cg17424859	6	71319002				-4.62	7.8e-06	1	0.0109
cg02723293	11	104774423	LOC643733;LOC643733	Body;Body		-4.62	7.81e-06	1	0.0109
cg07578772	3	150420821	FAM194A	Body	N_Shore	4.62	7.81e-06	1	0.0109
cg11191814	1	41311012				-4.62	7.83e-06	1	0.0109
cg17003221	11	67433133	ALDH3B2;ALDH3B2	Body;Body	S_Shore	4.62	7.89e-06	1	0.0109
cg04170508	9	34663048	CCL27	TSS1500	N_Shore	4.62	7.91e-06	1	0.0109
cg06482263	19	57901022	ZNF548	TSS200	N_Shore	4.62	7.93e-06	1	0.0109
cg26501039	11	128292538				4.61	8.07e-06	1	0.0111
cg27136295	15	42486667	VPS39;VPS39	Body;Body		-4.61	8.1e-06	1	0.0111
cg13805993	12	6473444	SCNN1A;SCNN1A;SCNN1A	Body;Body;Body	S_Shore	4.61	8.17e-06	1	0.0112
cg06362048	16	15051589				-4.61	8.18e-06	1	0.0112
cg00396427	16	25023604	ARHGAP17;ARHGAP17	Body;Body	N_Shelf	4.61	8.21e-06	1	0.0112
cg18741277	19	10420441	ZGLP1	TSS1500	Island	4.61	8.22e-06	1	0.0112
cg01138791	16	990105	LMF1	Body		-4.61	8.28e-06	1	0.0112
cg20772590	17	75446431	SEPT9;SEPT9;SEPT9;SEPT9;SEPT9;SEPT9	TSS200;Body;Body;Body;Body;Body	N_Shore	4.61	8.3e-06	1	0.0112
cg16889245	7	70113001	AUTS2;AUTS2	Body;Body		4.61	8.3e-06	1	0.0112
cg24765794	5	140938422	LOC100505658;DIAPH1;DIAPH1	Body;Body;Body		4.61	8.31e-06	1	0.0112
cg03395546	19	41222599	ADCK4;ADCK4;ITPKC	1stExon;5'UTR;TSS1500	Island	4.61	8.35e-06	1	0.0112
cg19451191	15	52121398	TMOD3	TSS1500	N_Shore	4.61	8.36e-06	1	0.0112
cg16001460	6	57181802	PRIM2	TSS1500		4.6	8.42e-06	1	0.0112
cg23030923	1	185529768	LINC01350	Body		4.6	8.52e-06	1	0.0113
cg08855953	9	71629130	PRKACG	TSS200	S_Shore	-4.6	8.54e-06	1	0.0113
cg00203915	7	1314422			N_Shore	4.6	8.56e-06	1	0.0113
cg08022364	12	110477306				4.6	8.57e-06	1	0.0113
cg21789440	2	8288267				-4.6	8.61e-06	1	0.0114
cg15993774	5	52545222				4.6	8.65e-06	1	0.0114
cg03752278	12	2977347	FOXM1;FOXM1;FOXM1;FOXM1;FOXM1	Body;Body;Body;Body;Body		-4.6	8.7e-06	1	0.0114
cg15756630	3	122201056	KPNA1;KPNA1	Body;Body		-4.59	8.75e-06	1	0.0115
cg09843829	12	48876998	C12orf54	5'UTR		4.59	8.88e-06	1	0.0116
cg16491362	1	19665070			Island	4.59	8.89e-06	1	0.0116
cg17391339	3	136556829	TMEM22;TMEM22;TMEM22	5'UTR;5'UTR;5'UTR		-4.59	8.94e-06	1	0.0116
cg03642463	17	77178665	HRNBP3	5'UTR	N_Shore	4.59	8.94e-06	1	0.0116
cg08564752	9	85947982	FRMD3;FRMD3;FRMD3;FRMD3	TSS1500;Body;Body;Body		4.59	8.95e-06	1	0.0116
cg13646941	5	133914676	PHF15	Body		4.59	8.96e-06	1	0.0116
cg05273006	15	62534197				-4.59	9.01e-06	1	0.0116
cg23494498	11	117572655	DSCAML1	Body		4.59	9.01e-06	1	0.0116
cg27626216	20	17826974				4.58	9.18e-06	1	0.0118
cg03898463	5	178561725	ADAMTS2	Body	N_Shelf	-4.58	9.18e-06	1	0.0118
cg10334778	22	38711498	CSNK1E;CSNK1E;LOC400927-CSNK1E	5'UTR;5'UTR;5'UTR	N_Shore	4.58	9.19e-06	1	0.0118
cg02242370	6	53613091				-4.58	9.27e-06	1	0.0118
cg08362102	15	69087774	ANP32A	Body		4.58	9.31e-06	1	0.0118
cg15487208	5	53362533	ARL15	Body		-4.58	9.31e-06	1	0.0118
cg09199486	17	48259448				4.58	9.32e-06	1	0.0118
cg25780496	15	101137253	LINS	5'UTR		-4.58	9.34e-06	1	0.0118
cg01971671	17	46240670	SKAP1;SKAP1	Body;Body		-4.58	9.35e-06	1	0.0118
cg17185237	3	121870481				-4.58	9.38e-06	1	0.0118
cg19748840	12	132864231	GALNT9	Body	N_Shore	-4.58	9.38e-06	1	0.0118
cg00328381	4	153034349				4.58	9.43e-06	1	0.0118
cg16395911	14	57700568	EXOC5	Body		-4.58	9.45e-06	1	0.0118
cg26710926	16	68014808	DPEP3;DPEP3	TSS1500;TSS1500	S_Shore	-4.58	9.45e-06	1	0.0118
cg05925776	6	109559675	LOC100996634	Body		-4.57	9.55e-06	1	0.0119
cg13375255	1	171399407				-4.57	9.57e-06	1	0.0119
cg13250656	9	94503156	ROR2	Body		-4.57	9.6e-06	1	0.0119
cg02205957	1	89737118	GBP5;GBP5	5'UTR;5'UTR		-4.57	9.62e-06	1	0.0119
cg11818149	2	132795839			Island	4.57	9.64e-06	1	0.0119
cg04947533	14	69604488	DCAF5	Body		-4.57	9.69e-06	1	0.0119
cg01310605	7	4118609	SDK1	Body		-4.57	9.72e-06	1	0.012
cg10734665	15	26107410	ATP10A	Body	N_Shore	-4.57	9.84e-06	1	0.0121
cg22052010	20	33541934	GSS	5'UTR	N_Shore	-4.56	1.01e-05	1	0.0123
cg04896348	1	205633750	SLC45A3	Body	S_Shore	4.56	1.01e-05	1	0.0123
cg10430625	1	59320924				-4.56	1.01e-05	1	0.0123
cg17575471	17	61561519	ACE;ACE;ACE	TSS1500;TSS1500;Body		-4.56	1.01e-05	1	0.0123
cg14595083	9	140652711	EHMT1;EHMT1	Body;Body		-4.56	1.02e-05	1	0.0124
cg23651585	7	70252448	AUTS2;AUTS2	Body;Body	N_Shelf	4.56	1.03e-05	1	0.0125
cg03387050	1	117728167	VTCN1;VTCN1;VTCN1;VTCN1;VTCN1	Body;Body;Body;Body;5'UTR		-4.55	1.05e-05	1	0.0127
cg06962642	14	35675373	KIAA0391;KIAA0391;KIAA0391;KIAA0391;KIAA0391	Body;Body;Body;Body;Body		4.55	1.05e-05	1	0.0127
cg01445100	16	88103339	BANP;BANP	Body;Body	S_Shore	4.55	1.05e-05	1	0.0127
cg16289349	3	46784830	PRSS45	Body		4.55	1.06e-05	1	0.0127
cg10158598	7	47344579	TNS3	Body		4.55	1.06e-05	1	0.0127
cg10182697	10	134600357	NKX6-2	TSS1500	Island	4.55	1.07e-05	1	0.0128
cg18107408	18	33060798	INO80C;INO80C;INO80C	Body;Body;5'UTR		4.55	1.07e-05	1	0.0128
cg06382562	19	777198				-4.54	1.08e-05	1	0.0129
cg22669123	19	15782644	CYP4F12;CYP4F12	TSS1500;TSS1500		4.54	1.1e-05	1	0.0131
cg07554046	11	15933403				-4.54	1.11e-05	1	0.0132
cg00497149	6	41870007				4.54	1.11e-05	1	0.0132
cg10213935	3	172238177	TNFSF10;TNFSF10;TNFSF10;TNFSF10	Body;Body;Body;Body		-4.54	1.12e-05	1	0.0132
cg03081118	8	1440117			N_Shore	-4.54	1.12e-05	1	0.0132
cg05940672	2	10438486			N_Shelf	4.54	1.12e-05	1	0.0132
cg05354882	15	43925825	CATSPER2;CATSPER2;CATSPER2;CATSPER2;CATSPER2	Body;Body;Body;Body;Body		4.54	1.12e-05	1	0.0132
cg24515868	22	20137695	LOC388849	TSS1500	S_Shelf	4.53	1.13e-05	1	0.0132
cg17864646	17	80297148				4.53	1.13e-05	1	0.0132
cg25141642	10	5807561	GDI2;GDI2	3'UTR;3'UTR		-4.53	1.13e-05	1	0.0132
cg14128369	6	34231203			Island	-4.53	1.14e-05	1	0.0133
cg15319981	12	8201665	FOXJ2	Body		-4.53	1.15e-05	1	0.0133
cg23356121	15	22553480	REREP3	Body		4.53	1.15e-05	1	0.0133
cg10650821	6	31543686	TNF	1stExon		4.53	1.15e-05	1	0.0133
cg14081861	6	151288153	MTHFD1L	Body		4.53	1.16e-05	1	0.0134
