# Supplementary material for: Computationally inferred cell-type specific epigenome-wide DNA methylation analysis unveils distinct methylation patterns among immune cells for HIV infection in three cohorts
Source: PLoS Pathog. 2024 Mar 11;20(3):e1012063. doi: 10.1371/journal.ppat.1012063 (PMC10957090; doi:10.1371/journal.ppat.1012063)
Supplement: S19 Table — (XLSX) [file ppat.1012063.s019.xlsx]

## Sheet: sTable 19
Supplemental Table 19			Cohort 3: Significant differentially methylated CpG positions between HIV-positive and HIV-negative CD8+ T cells in GSE217633
probe	CHR	MAPINFO (genome Build 37)	UCSC_REFGENE_NAME	UCSC_REFGENE_GROUP	RELATION_TO_UCSC_CPG_ISLAND	t value	P value	bonferroni_adj	BH_fdr_adj
cg16411857	16	57023191	NLRC5	TSS1500	Island	-6.19	4.9e-09	0.00284	0.00284
cg07774680	7	29127983	CPVL;CPVL	Body;Body		-5.59	9.53e-08	0.0552	0.0276
