# Supplementary material for: Computationally inferred cell-type specific epigenome-wide DNA methylation analysis unveils distinct methylation patterns among immune cells for HIV infection in three cohorts
Source: PLoS Pathog. 2024 Mar 11;20(3):e1012063. doi: 10.1371/journal.ppat.1012063 (PMC10957090; doi:10.1371/journal.ppat.1012063)
Supplement: S20 Table — (XLSX) [file ppat.1012063.s020.xlsx]

## Sheet: sTable 20
Supplemental Table 20			Cohort 3: Significant differentially methylated CpG positions between HIV-positive and HIV-negative B cells in GSE217633
probe	CHR	MAPINFO (genome Build 37)	UCSC_REFGENE_NAME	UCSC_REFGENE_GROUP	RELATION_TO_UCSC_CPG_ISLAND	t value	P value	bonferroni_adj	BH_fdr_adj
cg16411857	16	57023191	NLRC5	TSS1500	Island	-6.06	9.34e-09	0.00541	7.22e-05
cg10217889	5	143172149				-5.01	1.4e-06	0.811	0.0107
cg22158051	5	143172092				-4.8	3.55e-06	1	0.0267
cg24880620	3	169583469	LRRC31;LRRC31;LRRC31	Body;Body;Body		-4.79	3.81e-06	1	0.0283
