# Supplementary material for: Computationally inferred cell-type specific epigenome-wide DNA methylation analysis unveils distinct methylation patterns among immune cells for HIV infection in three cohorts
Source: PLoS Pathog. 2024 Mar 11;20(3):e1012063. doi: 10.1371/journal.ppat.1012063 (PMC10957090; doi:10.1371/journal.ppat.1012063)
Supplement: S21 Table — (XLSX) [file ppat.1012063.s021.xlsx]

## Sheet: sTable 21
Supplemental Table 21			Cohort 3: Significant differentially methylated CpG positions between HIV-positive and HIV-negative NK cells in GSE217633
probe	CHR	MAPINFO (genome Build 37)	UCSC_REFGENE_NAME	UCSC_REFGENE_GROUP	RELATION_TO_UCSC_CPG_ISLAND	t value	P value	bonferroni_adj	BH_fdr_adj
cg19349476	13	101315254	TMTC4;TMTC4	Body;Body		5.16	7.23e-07	0.419	0.0246
