# Supplementary material for: Computationally inferred cell-type specific epigenome-wide DNA methylation analysis unveils distinct methylation patterns among immune cells for HIV infection in three cohorts
Source: PLoS Pathog. 2024 Mar 11;20(3):e1012063. doi: 10.1371/journal.ppat.1012063 (PMC10957090; doi:10.1371/journal.ppat.1012063)
Supplement: S22 Table — (XLSX) [file ppat.1012063.s022.xlsx]

## Sheet: sTable 22
Supplemental Table 22			Cohort 3: Significant differentially methylated CpG positions between HIV-positive and HIV-negative monocytes in GSE217633
probe	CHR	MAPINFO (genome Build 37)	UCSC_REFGENE_NAME	UCSC_REFGENE_GROUP	RELATION_TO_UCSC_CPG_ISLAND	t value	P value	bonferroni_adj	BH_fdr_adj
cg16744314	20	30446221			N_Shelf	-6.25	3.66e-09	0.00212	0.000236
cg09801824	10	74076930			N_Shelf	5.81	3.27e-08	0.019	0.0019
cg21296632	5	90355362	ADGRV1;ADGRV1	Body;Body		-5.71	5.46e-08	0.0316	0.00288
cg24170085	3	15311269	SH3BP5;SH3BP5	Body;5'UTR		5.56	1.09e-07	0.0632	0.00526
cg06139388	5	33965176	SLC45A2;SLC45A2;SLC45A2	Body;Body;Body		-5.51	1.38e-07	0.08	0.00615
cg07727594	20	45187423	SLC13A3;SLC13A3	3'UTR;3'UTR		-5.47	1.7e-07	0.0985	0.00641
cg06492235	2	205823322	PARD3B;PARD3B;PARD3B;PARD3B	Body;Body;Body;Body		-5.46	1.77e-07	0.103	0.00641
cg15116775	20	50127943	NFATC2;NFATC2;NFATC2;NFATC2;NFATC2;NFATC2;NFATC2;NFATC2	Body;Body;Body;Body;Body;Body;Body;Body		5.46	1.77e-07	0.103	0.00641
cg13099242	5	35922910	CAPSL;CAPSL	5'UTR;5'UTR		-5.43	2.07e-07	0.12	0.00706
cg21964662	13	79234715	RNF219	TSS1500	S_Shore	5.31	3.59e-07	0.208	0.0116
cg00055945	6	36595688				-5.29	3.94e-07	0.228	0.012
cg05807666	8	121769788	SNTB1	Body		-5.2	6.02e-07	0.349	0.0174
cg01769750	4	105888571				5.11	8.99e-07	0.521	0.0248
cg19005210	6	41168960	TREML2	TSS200		5.1	9.52e-07	0.552	0.0251
cg21802118	11	3030816	CARS;CARS;CARS;CARS;CARS	Body;Body;Body;Body;Body		-5.05	1.18e-06	0.684	0.0297
cg02818077	6	137546389				4.99	1.53e-06	0.887	0.0369
cg19897698	2	235346782				-4.96	1.82e-06	1	0.0422
