# Supplementary material for: Computationally inferred cell-type specific epigenome-wide DNA methylation analysis unveils distinct methylation patterns among immune cells for HIV infection in three cohorts
Source: PLoS Pathog. 2024 Mar 11;20(3):e1012063. doi: 10.1371/journal.ppat.1012063 (PMC10957090; doi:10.1371/journal.ppat.1012063)
Supplement: S23 Table — (XLSX) [file ppat.1012063.s023.xlsx]

## Sheet: sTable 23
Supplemental Table 23			Cohort 3: Significant differentially methylated CpG positions between HIV-positive and HIV-negative granulocytes in GSE217633
probe	CHR	MAPINFO (genome Build 37)	UCSC_REFGENE_NAME	UCSC_REFGENE_GROUP	RELATION_TO_UCSC_CPG_ISLAND	t value	P value	bonferroni_adj	BH_fdr_adj
cg16411857	16	57023191	NLRC5	TSS1500	Island	-8.42	1.99e-14	1.15e-08	1.15e-08
cg09801824	10	74076930			N_Shelf	7.91	4.02e-13	2.33e-07	1.16e-07
cg03152187	17	75417165	SEPT9;SEPT9;SEPT9;SEPT9;SEPT9	Body;Body;Body;Body;Body		7.18	2.45e-11	1.42e-05	4.73e-06
cg23434468	6	109245348	ARMC2-AS1;ARMC2;ARMC2	TSS200;Body;Body		6.66	4.21e-10	0.000244	4.17e-05
cg16744314	20	30446221			N_Shelf	-6.66	4.22e-10	0.000245	4.17e-05
cg02818077	6	137546389				6.64	4.62e-10	0.000268	4.17e-05
cg09858955	2	58135951	VRK2;VRK2	5'UTR;5'UTR		-6.62	5.04e-10	0.000292	4.17e-05
cg07878065	18	2641871				-6.51	9.44e-10	0.000547	6.84e-05
cg22492709	6	109245383	ARMC2-AS1;ARMC2;ARMC2	TSS200;Body;Body		6.43	1.41e-09	0.000817	9.08e-05
cg19005210	6	41168960	TREML2	TSS200		6.41	1.6e-09	0.000927	9.27e-05
cg04867484	4	149297469	NR3C2;NR3C2	Body;Body		6.34	2.2e-09	0.00128	0.000113
cg18544413	12	65019442	RASSF3;RASSF3	Body;Body		6.33	2.34e-09	0.00136	0.000113
cg19060601	1	8586003	RERE;RERE	Body;Body		6.23	4.05e-09	0.00235	0.000181
cg03753191	13	43566902	EPSTI1;EPSTI1	TSS1500;TSS1500	S_Shore	-6.18	5.1e-09	0.00296	0.000211
cg27287578	1	8586010	RERE;RERE	Body;Body		6.13	6.61e-09	0.00383	0.000249
cg27540367	19	41848134	TGFB1	Body		6.12	6.87e-09	0.00398	0.000249
cg27209881	2	158309911				6.06	9.24e-09	0.00536	0.000309
cg21296632	5	90355362	ADGRV1;ADGRV1	Body;Body		-6.06	9.61e-09	0.00557	0.000309
cg24170085	3	15311269	SH3BP5;SH3BP5	Body;5'UTR		6.04	1.02e-08	0.00591	0.000311
cg05177263	12	111875818	SH2B3;SH2B3	Body;Body		5.98	1.39e-08	0.00806	0.000403
cg06061483	17	8057770			N_Shore	5.92	1.9e-08	0.011	0.000524
cg15636519	2	191894418	STAT4	3'UTR		-5.88	2.28e-08	0.0132	0.000601
cg14137885	14	24782354	LTB4R;LTB4R;LTB4R	5'UTR;1stExon;5'UTR	S_Shore	5.83	3.04e-08	0.0176	0.000766
cg07244253	1	154298839	ATP8B2;ATP8B2	TSS1500;5'UTR	S_Shore	5.63	7.84e-08	0.0454	0.00189
cg04741449	2	101947106				5.61	8.86e-08	0.0514	0.00205
cg13099242	5	35922910	CAPSL;CAPSL	5'UTR;5'UTR		-5.55	1.15e-07	0.0667	0.00255
cg25652701	7	105348517	ATXN7L1	Body		5.54	1.2e-07	0.0696	0.00255
cg10457768	19	41848126	TGFB1	Body		5.54	1.23e-07	0.0713	0.00255
cg24121277	11	36431235	PRR5L;PRR5L;PRR5L;PRR5L	Body;Body;Body;Body		5.53	1.3e-07	0.0753	0.0026
cg23089225	15	67440902	SMAD3;SMAD3;SMAD3	5'UTR;Body;Body		5.51	1.41e-07	0.0817	0.00269
cg25220336	12	120675922	PXN;PXN;PXN;PXN	Body;Body;Body;5'UTR		5.51	1.44e-07	0.0835	0.00269
cg06492235	2	205823322	PARD3B;PARD3B;PARD3B;PARD3B	Body;Body;Body;Body		-5.46	1.78e-07	0.103	0.00322
cg01769750	4	105888571				5.44	1.96e-07	0.114	0.00341
cg07774680	7	29127983	CPVL;CPVL	Body;Body		-5.44	2e-07	0.116	0.00341
cg06139388	5	33965176	SLC45A2;SLC45A2;SLC45A2	Body;Body;Body		-5.36	2.9e-07	0.168	0.0048
cg13857933	1	208046539			S_Shelf	5.34	3.11e-07	0.18	0.00501
cg05440642	10	73507806	C10orf54;CDH23	3'UTR;Body		5.3	3.87e-07	0.224	0.0059
cg25132244	3	195627583	TNK2	5'UTR		5.29	3.95e-07	0.229	0.0059
cg05704952	4	113040636				-5.29	3.97e-07	0.23	0.0059
cg05515866	2	242298062	FARP2	5'UTR	S_Shore	-5.27	4.4e-07	0.255	0.00638
cg21596995	17	1547990	SCARF1;SCARF1;SCARF1;SCARF1	Body;Body;Body;Body	S_Shore	5.26	4.56e-07	0.264	0.00645
cg02553170	1	84556762	PRKACB;PRKACB	Body;Body		-5.24	4.98e-07	0.289	0.00685
cg16440309	1	89776303				-5.24	5.11e-07	0.296	0.00685
cg22892577	18	3452579	TGIF1;TGIF1;TGIF1;TGIF1;TGIF1;TGIF1;TGIF1;TGIF1;TGIF1;TGIF1;TGIF1	5'UTR;5'UTR;TSS1500;5'UTR;5'UTR;Body;Body;Body;Body;Body;Body	S_Shore	5.23	5.2e-07	0.301	0.00685
cg08574558	5	76112996			N_Shore	-5.2	6e-07	0.348	0.00758
cg01346152	1	12678761	DHRS3	TSS1500	S_Shore	5.2	6.08e-07	0.352	0.00758
cg22702259	17	38490520	RARA;RARA;RARA	Body;Body;Body		5.2	6.15e-07	0.356	0.00758
cg14604519	12	65019458	RASSF3;RASSF3	Body;Body		5.18	6.49e-07	0.376	0.00784
cg22585786	2	169037808	STK39	Body		-5.16	7.15e-07	0.414	0.00846
cg21222743	6	31543545	TNF	1stExon		5.07	1.07e-06	0.62	0.0124
cg22231928	3	23900698	UBE2E1;UBE2E1;UBE2E1	Body;Body;Body		5.05	1.18e-06	0.684	0.0133
cg17864646	17	80297148				5.05	1.19e-06	0.69	0.0133
cg10717214	6	31543557	TNF	1stExon		5.04	1.22e-06	0.707	0.0133
cg01717524	1	120204880				5	1.5e-06	0.869	0.0159
cg20971158	11	35159382	CD44;CD44;CD44;CD44;CD44	TSS1500;TSS1500;TSS1500;TSS1500;TSS1500	N_Shore	-5	1.51e-06	0.875	0.0159
cg16643088	3	39188743	CSRNP1	5'UTR	S_Shelf	4.99	1.55e-06	0.898	0.016
cg18825531	11	62321136				4.99	1.58e-06	0.916	0.0161
cg16918327	17	78694651	RPTOR;RPTOR	Body;Body		4.97	1.7e-06	0.985	0.0169
cg04980099	15	63836733	USP3;USP3;USP3;USP3	Body;Body;Body;Body		4.97	1.72e-06	0.997	0.0169
cg14889387	2	198024604	ANKRD44;ANKRD44	Body;Body		4.96	1.8e-06	1	0.0174
cg10488920	12	11923307	ETV6	Body		4.95	1.86e-06	1	0.0177
cg03490609	4	40123292	N4BP2	Body		4.94	1.95e-06	1	0.0182
cg07171956	22	37558687				-4.91	2.19e-06	1	0.0201
cg11029830	16	84652429	COTL1	TSS1500	S_Shore	4.89	2.48e-06	1	0.0225
cg18545596	22	40322629	GRAP2	5'UTR		4.87	2.61e-06	1	0.0233
cg24536818	12	55371892	KIAA0748;KIAA0748	5'UTR;5'UTR		4.83	3.13e-06	1	0.0275
cg11544308	1	59320324	LINC01135;LINC01135;LINC01135	Body;Body;Body		-4.82	3.24e-06	1	0.0278
cg05305278	15	45803025	SLC30A4;C15orf21	Body;TSS1500		-4.82	3.26e-06	1	0.0278
cg25127026	12	96606023	ELK3	5'UTR		4.82	3.33e-06	1	0.028
cg14283454	18	46449389	SMAD7	Body	S_Shore	4.8	3.56e-06	1	0.029
cg02391922	15	60837277	RORA;RORA;RORA;RORA	Body;Body;Body;Body		4.8	3.56e-06	1	0.029
cg00055945	6	36595688				-4.8	3.6e-06	1	0.029
cg22364165	14	76035306				-4.79	3.74e-06	1	0.0297
cg24774357	14	77504364				4.79	3.79e-06	1	0.0297
cg08840620	2	110272121				-4.79	3.85e-06	1	0.0298
cg12071879	10	112511854	RBM20	Body		-4.78	3.95e-06	1	0.03
cg06716655	1	154579727	ADAR;ADAR;ADAR;ADAR;ADAR	TSS1500;Body;Body;Body;5'UTR	N_Shore	-4.78	3.98e-06	1	0.03
cg16113883	6	138190021	TNFAIP3;TNFAIP3;TNFAIP3;LOC100130476	5'UTR;5'UTR;5'UTR;TSS1500	S_Shore	-4.77	4.05e-06	1	0.0301
cg07279377	2	202056013	CASP10;CASP10;CASP10;CASP10;CASP10;CASP10;CASP10	Body;Body;Body;Body;Body;Body;Body		4.75	4.43e-06	1	0.0325
cg16102825	2	235055287				4.74	4.6e-06	1	0.0328
cg26009124	20	21306246	XRN2	Body		4.74	4.64e-06	1	0.0328
cg10111977	3	5058550				4.74	4.64e-06	1	0.0328
cg07447194	3	148711966	GYG1;GYG1;GYG1	Body;Body;Body	S_Shore	-4.74	4.71e-06	1	0.0329
cg05562282	19	3801818	MATK;MIR1268A	TSS200;Body	Island	4.73	4.82e-06	1	0.0333
cg17864553	1	201140944	TMEM9	TSS1500	S_Shore	4.73	4.89e-06	1	0.0333
cg01924952	2	8627933				4.71	5.39e-06	1	0.0358
cg24174557	17	57903544	TMEM49	Body		-4.71	5.45e-06	1	0.0358
cg01845111	20	31446967	EFCAB8	5'UTR		-4.7	5.49e-06	1	0.0358
cg06254604	16	66573734	TK2;TK2;TK2;TK2;TK2;TK2;TK2;TK2	Body;Body;Body;Body;Body;Body;Body;5'UTR		4.7	5.59e-06	1	0.0358
cg01046945	22	38034539	SH3BP1	TSS1500	N_Shore	-4.7	5.61e-06	1	0.0358
cg03915901	10	106087985	ITPRIP;ITPRIP;ITPRIP	5'UTR;5'UTR;5'UTR		4.7	5.62e-06	1	0.0358
cg10782071	17	75417278	SEPT9;SEPT9;SEPT9;SEPT9;SEPT9;SEPT9;SEPT9	Body;Body;Body;Body;Body;Body;Body		4.68	6.09e-06	1	0.0384
cg01156663	4	154360462				-4.67	6.36e-06	1	0.0395
cg03599224	6	31541349	LTA;LTA	Body;Body		4.67	6.4e-06	1	0.0395
cg04728363	6	109268171	ARMC2;ARMC2	Body;Body		4.66	6.54e-06	1	0.0399
cg04869854	11	67186575	ATPGD1;ATPGD1	Body;Body	N_Shore	4.65	6.78e-06	1	0.0409
cg02836135	6	108052093	SCML4	Body		4.64	7.28e-06	1	0.0433
cg13531542	1	36004559	KIAA0319L	Body		-4.64	7.32e-06	1	0.0433
cg18297196	6	41168941	TREML2	TSS200		4.63	7.44e-06	1	0.0436
cg26245420	22	37696724	CYTH4	Body		4.63	7.52e-06	1	0.0436
cg00959259	3	122281975	PARP9;PARP9;DTX3L;PARP9;PARP9;PARP9;PARP9	5'UTR;5'UTR;TSS1500;5'UTR;5'UTR;5'UTR;5'UTR	N_Shore	-4.63	7.67e-06	1	0.044
cg06528575	1	207082828	FAIM3;FAIM3;FAIM3	Body;Body;Body	Island	4.62	7.89e-06	1	0.0448
cg17534464	3	194218750				4.61	8.04e-06	1	0.0452
cg11728331	3	72008020				4.61	8.17e-06	1	0.0455
cg16861964	12	104998531	CHST11	Body		4.61	8.24e-06	1	0.0455
cg19687311	3	5063546				-4.61	8.34e-06	1	0.0456
cg05201185	6	30459139	HLA-E	Body	S_Shore	-4.6	8.52e-06	1	0.0462
cg07474842	6	136915088	MAP3K5	Body		4.59	8.84e-06	1	0.0469
cg00146755	21	45551519			N_Shore	4.59	8.9e-06	1	0.0469
cg02321197	2	158755934				-4.59	8.91e-06	1	0.0469
cg15490177	4	151540382	LRBA;LRBA	Body;Body		-4.59	9.1e-06	1	0.0475
