# Supplementary material for: Computationally inferred cell-type specific epigenome-wide DNA methylation analysis unveils distinct methylation patterns among immune cells for HIV infection in three cohorts
Source: PLoS Pathog. 2024 Mar 11;20(3):e1012063. doi: 10.1371/journal.ppat.1012063 (PMC10957090; doi:10.1371/journal.ppat.1012063)
Supplement: S24 Table — (XLSX) [file ppat.1012063.s024.xlsx]

## Sheet: sTable 24
Supplemental Table 24			Epigenome-wide meta-analysis of PBMC DNA methylation in three combined cohorts for HIV infection, top 500
probe	CHR	Position	Nearest gene(s)	Cohort 1 P	Cohort 1 Effect (SE)	Cohort 2 P	Cohort 2 Effect (SE)	Cohort 3 P	Cohort 3 Effect (SE)	Meta P	Direction	bonferroni_adj	BH_fdr_adj
cg16411857	16	57023191	NLRC5	8.76e-20	-0.0565 ( 0.006 )	8.93e-06	-0.0188 ( 0.00417 )	2.33e-14	-0.0913 ( 0.0109 )	5.19e-34	---	1.3e-28	1.3e-28
cg07839457	16	57023022	NLRC5	4.17e-15	-0.104 ( 0.0129 )	1.85e-08	-0.0733 ( 0.0127 )	1.27e-07	-0.134 ( 0.0243 )	5.67e-28	---	1.42e-22	7.12e-23
cg11429292	12	6888035		3.17e-09	0.027 ( 0.00449 )	2.17e-06	0.0304 ( 0.0063 )	0.000746	0.0316 ( 0.00919 )	1.05e-16	+++	2.63e-11	8.77e-12
cg16272981	5	1489889	LPCAT1	5.37e-16	-0.0436 ( 0.00524 )	0.22	-0.0126 ( 0.0102 )	5.5e-05	-0.0463 ( 0.0112 )	3.13e-16	---	7.86e-11	1.96e-11
cg18808777	6	31431503	HCP5	3.06e-08	-0.044 ( 0.00784 )	0.00102	-0.0306 ( 0.00922 )	7.43e-05	-0.0813 ( 0.02 )	9.55e-14	---	2.4e-08	4.8e-09
cg12051710	12	2989070	C12orf32;C12orf32;C12orf32	0.000227	-0.0214 ( 0.00578 )	3.59e-13	-0.0613 ( 0.00812 )	0.816	-0.00149 ( 0.00641 )	8.3e-12	---	2.08e-06	3.47e-07
cg15636519	2	191894418	STAT4	2.52e-05	-0.0161 ( 0.0038 )	0.0119	-0.019 ( 0.0075 )	1.26e-08	-0.0297 ( 0.00495 )	1.35e-11	---	3.38e-06	4.82e-07
cg26730763	16	28205389	XPO6	3.56e-06	-0.0124 ( 0.00266 )	0.000779	-0.0157 ( 0.00462 )	0.000278	-0.0185 ( 0.00497 )	2e-11	---	5.03e-06	6.29e-07
cg25843003	6	31431312	HCP5	1.27e-07	-0.0383 ( 0.00716 )	0.000302	-0.0195 ( 0.00535 )	0.0364	-0.0394 ( 0.0187 )	2.28e-11	---	5.72e-06	6.35e-07
cg07440398	14	99712966	BCL11B;BCL11B	1.43e-06	0.0238 ( 0.0049 )	0.0122	0.0196 ( 0.00779 )	4.65e-05	0.0468 ( 0.0112 )	6.24e-11	+++	1.56574e-05	1.57e-06
cg08416875	6	119669226	MAN1A1	7.56e-10	-0.0103 ( 0.00165 )	0.00319	-0.0112 ( 0.00378 )	0.384	-0.00331 ( 0.00379 )	1.16e-10	---	2.92212e-05	2.66e-06
cg08697251	5	1489875	LPCAT1	3.61e-10	-0.0208 ( 0.00326 )	0.112	-0.00937 ( 0.00588 )	0.0145	-0.0231 ( 0.00933 )	1.51e-10	---	3.77817e-05	3e-06
cg18740175	20	50110833	NFATC2;NFATC2;NFATC2	6.47e-05	-0.0213 ( 0.00529 )	4.13e-05	-0.0336 ( 0.0081 )	0.00273	-0.0295 ( 0.0097 )	1.55e-10	---	3.90118e-05	3e-06
cg02131853	4	39034637	TMEM156	1.56e-05	-0.0166 ( 0.00381 )	1.26e-05	-0.0312 ( 0.00705 )	0.0606	-0.0194 ( 0.0103 )	2.48e-10	---	6.22833e-05	4.45e-06
cg02571055	6	158896790	TULP4;TULP4	2.63e-12	-0.0348 ( 0.00488 )	0.659	-0.00387 ( 0.00876 )	0.0188	-0.0326 ( 0.0137 )	4.24e-10	---	0.000106542	6.89e-06
cg26832294	4	122078348	TNIP3;TNIP3	1.6e-05	0.0174 ( 0.00401 )	3.56e-05	0.0289 ( 0.0069 )	0.0467	0.0193 ( 0.00965 )	4.39e-10	+++	0.000110282	6.89e-06
cg00505318	3	69130918	UBA3;UBA3	2.56e-06	-0.0139 ( 0.00294 )	0.00231	-0.0134 ( 0.00438 )	0.00881	-0.0168 ( 0.00634 )	7.02e-10	---	0.000176231	1.03665e-05
cg03957124	6	37016869		1.23e-08	-0.0218 ( 0.00377 )	0.0156	-0.0131 ( 0.00541 )	0.118	-0.0101 ( 0.00644 )	1.08e-09	---	0.000270371	1.49832e-05
cg23387863	15	77472416	SGK269	0.00574	-0.0153 ( 0.00554 )	6.1e-07	-0.0351 ( 0.00692 )	0.00142	-0.0382 ( 0.0118 )	1.13e-09	---	0.00028468	1.49832e-05
cg24774357	14	77504364		0.00394	0.00905 ( 0.00313 )	0.000864	0.0152 ( 0.00451 )	6.77e-07	0.0305 ( 0.00589 )	2.38e-09	+++	0.000598231	2.92283e-05
cg13413982	13	44868172		1.51e-05	-0.0225 ( 0.00517 )	0.000449	-0.0282 ( 0.00797 )	0.0312	-0.0295 ( 0.0136 )	2.45e-09	---	0.000613795	2.92283e-05
cg02001279	19	940967	ARID3A	1.16e-07	-0.0376 ( 0.00701 )	0.00991	-0.0409 ( 0.0158 )	0.107	-0.0301 ( 0.0185 )	3.17e-09	---	0.000796051	3.61841e-05
cg10190416	19	40168876	LOC400696	0.000321	-0.0229 ( 0.00633 )	0.000264	-0.0216 ( 0.00586 )	0.00188	-0.0353 ( 0.0112 )	3.51e-09	---	0.000881907	3.6652e-05
cg16312514	11	70650521	SHANK2	5.37e-08	-0.0236 ( 0.00428 )	0.00431	-0.023 ( 0.00799 )	0.348	-0.0102 ( 0.0108 )	3.56e-09	---	0.000894459	3.6652e-05
cg01449341	19	55044295	KIR3DX1	1.89e-07	-0.0171 ( 0.00325 )	0.137	-0.00889 ( 0.00596 )	0.00129	-0.0268 ( 0.00819 )	3.67e-09	---	0.000921823	3.6652e-05
cg13458803	3	119276917	CD80	0.00142	-0.0121 ( 0.00378 )	4.91e-10	-0.0522 ( 0.00816 )	0.805	-0.00224 ( 0.00906 )	3.8e-09	---	0.000952952	3.6652e-05
cg00124375	6	31698218	DDAH2	4.62e-07	-0.0168 ( 0.0033 )	0.024	-0.0231 ( 0.0102 )	0.0171	-0.0291 ( 0.0121 )	4.35e-09	---	0.00109303	3.99155e-05
cg10919522	14	74227441	C14orf43;C14orf43	0.00213	-0.0149 ( 0.00485 )	0.000245	-0.022 ( 0.00594 )	8.94e-05	-0.0376 ( 0.00935 )	4.45e-09	---	0.00111764	3.99155e-05
cg18505752	6	32808752	PSMB8;PSMB8	1.72e-06	-0.0139 ( 0.00287 )	0.0002	-0.016 ( 0.00425 )	0.488	-0.00444 ( 0.0064 )	5.98e-09	---	0.00150223	5.1801e-05
cg08752433	12	111016566	PPTC7	1.66e-07	-0.0272 ( 0.00513 )	0.0524	-0.0178 ( 0.00912 )	0.0232	-0.0195 ( 0.00852 )	7.29e-09	---	0.00183034	6.10113e-05
cg20971158	11	35159382	CD44;CD44;CD44;CD44;CD44	0.000114	-0.0318 ( 0.00819 )	0.0788	-0.0235 ( 0.0133 )	1.38e-06	-0.103 ( 0.0205 )	9.94e-09	---	0.0024956	8.05032e-05
cg16744314	20	30446221		0.000319	-0.0145 ( 0.00401 )	0.33	-0.00361 ( 0.0037 )	2.34e-10	-0.0571 ( 0.00843 )	1.07e-08	---	0.00268865	8.40203e-05
cg04478428	20	61584072	SLC17A9;SLC17A9	1.84e-05	-0.0328 ( 0.00759 )	0.00477	-0.0271 ( 0.00954 )	0.0109	-0.0339 ( 0.0132 )	1.15e-08	---	0.00288697	8.7484e-05
cg08052292	3	56789178	ARHGEF3;ARHGEF3;ARHGEF3	0.000601	-0.0149 ( 0.00432 )	3.36e-06	-0.0406 ( 0.0086 )	0.156	-0.0112 ( 0.00782 )	1.52e-08	---	0.00382335	0.000112452
cg01595951	5	54834655		0.000154	-0.0321 ( 0.00843 )	0.00369	-0.034 ( 0.0116 )	0.0015	-0.0574 ( 0.0178 )	1.61e-08	---	0.0040518	0.000112759
cg05376738	1	212923780	NSL1;NSL1	3.57e-08	-0.024 ( 0.0043 )	0.0442	-0.0103 ( 0.00509 )	0.178	-0.0112 ( 0.00827 )	1.62e-08	---	0.00405933	0.000112759
cg00199007	20	61583910	SLC17A9	2.92e-05	-0.0381 ( 0.00904 )	0.00382	-0.0325 ( 0.0112 )	0.0148	-0.0404 ( 0.0164 )	1.83e-08	---	0.00459154	0.000124096
cg03054277	1	228400217	OBSCN;OBSCN	1.89e-06	0.0436 ( 0.00907 )	0.0201	0.0268 ( 0.0115 )	0.0304	0.04 ( 0.0183 )	1.92e-08	+++	0.00481497	0.00012671
cg12917475	14	23775787	BCL2L2	0.000535	-0.00827 ( 0.00237 )	0.00748	-0.0114 ( 0.00424 )	7.35e-05	-0.0248 ( 0.00609 )	2.02e-08	---	0.00508107	0.000130284
cg01817521	20	61584108	SLC17A9;SLC17A9	8.62e-05	-0.0316 ( 0.008 )	0.00231	-0.0344 ( 0.0112 )	0.0113	-0.0404 ( 0.0158 )	2.53e-08	---	0.00636138	0.000159034
cg17585031	17	25798942	KSR1	0.000461	-0.0082 ( 0.00233 )	0.0149	-0.00825 ( 0.00337 )	4.32e-05	-0.0184 ( 0.00438 )	2.78e-08	---	0.00697392	0.000170096
cg15085883	12	68848994		1.11e-06	-0.045 ( 0.00916 )	0.00181	-0.0636 ( 0.0202 )	0.484	-0.0187 ( 0.0267 )	2.92e-08	---	0.00732789	0.000173452
cg00052964	2	85135823		2.39e-06	-0.0132 ( 0.00278 )	0.000517	-0.0189 ( 0.00538 )	0.632	-0.00153 ( 0.00318 )	2.97e-08	---	0.00745843	0.000173452
cg01175610	12	12224246	BCL2L14;BCL2L14;BCL2L14	0.00131	-0.0255 ( 0.00789 )	0.000148	-0.0489 ( 0.0127 )	0.00782	-0.0543 ( 0.0202 )	3.23e-08	---	0.00811364	0.000184401
cg27320518	10	81678829	MBL1P	0.000366	-0.0196 ( 0.00546 )	0.0267	-0.0182 ( 0.00816 )	2.62e-05	-0.055 ( 0.0127 )	3.34e-08	---	0.00838979	0.00018644
cg09933355	16	27237998	NSMCE1	8.73e-05	-0.0168 ( 0.00426 )	0.0628	-0.0143 ( 0.00767 )	5.48e-05	-0.0385 ( 0.00929 )	3.52e-08	---	0.00884668	0.000191325
cg13427748	15	70767649		2.15e-08	-0.0168 ( 0.00297 )	0.121	-0.00858 ( 0.00552 )	0.137	-0.011 ( 0.00734 )	3.58e-08	---	0.00899229	0.000191325
cg02326058	8	8993102		4.33e-06	-0.0193 ( 0.00417 )	0.0157	-0.0167 ( 0.00687 )	0.043	-0.0153 ( 0.0075 )	4.01e-08	---	0.0100542	0.000209462
cg24900983	6	152128528	ESR1;ESR1;ESR1;ESR1;ESR1	0.000344	-0.00992 ( 0.00276 )	0.00333	-0.0128 ( 0.00433 )	0.00218	-0.0188 ( 0.00604 )	4.39e-08	---	0.0110132	0.000224759
cg00159243	12	109023799	SELPLG	1.76e-07	-0.0261 ( 0.00494 )	0.146	-0.00798 ( 0.00547 )	0.0335	-0.0218 ( 0.0102 )	5.19e-08	---	0.013024	0.00026048
cg23088126	1	207078912	FAIM3;FAIM3;FAIM3	3.53e-07	-0.0167 ( 0.00325 )	0.0943	-0.00944 ( 0.00563 )	0.041	-0.0124 ( 0.00604 )	5.32e-08	---	0.0133453	0.000261673
cg12635790	8	96112814		0.0002	-0.0214 ( 0.00572 )	0.0054	-0.00648 ( 0.00232 )	0.00434	-0.0361 ( 0.0125 )	6.57e-08	---	0.0165034	0.000317374
cg01210113	16	11352835		2.2e-05	-0.00891 ( 0.00208 )	0.000259	-0.0132 ( 0.00358 )	0.502	-0.00279 ( 0.00415 )	7.37e-08	---	0.0184942	0.000348947
cg18598117	19	941126	ARID3A	1.46e-06	-0.0528 ( 0.0109 )	0.0412	-0.0422 ( 0.0206 )	0.0713	-0.05 ( 0.0275 )	8.76e-08	---	0.0219962	0.000407337
cg08053523	2	220026863	NHEJ1;SLC23A3;SLC23A3;SLC23A3	2.48e-10	0.0181 ( 0.00281 )	0.28	0.0046 ( 0.00425 )	0.668	0.0024 ( 0.00559 )	9.26e-08	+++	0.0232364	0.000422479
cg26333652	5	2750758	IRX2;IRX2	4.8e-06	0.021 ( 0.00455 )	0.00252	0.0194 ( 0.00638 )	0.43	0.00902 ( 0.0114 )	1.08e-07	+++	0.0271375	0.000484599
cg12547807	1	9473751		3.38e-08	-0.0219 ( 0.00392 )	0.853	-0.000857 ( 0.00463 )	0.00256	-0.032 ( 0.0105 )	1.1e-07	---	0.0276647	0.000485346
cg16671238	13	20987145	CRYL1	4.75e-06	-0.0141 ( 0.00305 )	0.00174	-0.0174 ( 0.00551 )	0.577	-0.00293 ( 0.00524 )	1.28e-07	---	0.032083	0.000553156
cg09781028	7	90355905	CDK14	8.02e-05	-0.0151 ( 0.0038 )	0.00126	-0.0163 ( 0.005 )	0.125	-0.0113 ( 0.00733 )	1.32e-07	---	0.033037	0.000559949
cg24414363	22	42336273	CENPM;CENPM;CENPM	6.58e-07	-0.0142 ( 0.00283 )	0.0587	-0.00702 ( 0.0037 )	0.128	-0.00828 ( 0.00542 )	1.41e-07	---	0.0353466	0.00058911
cg18545596	22	40322629	GRAP2	0.000934	0.0114 ( 0.00344 )	0.0525	0.0106 ( 0.00547 )	1.53e-05	0.0345 ( 0.00773 )	1.67e-07	+++	0.0418485	0.000685909
cg24174557	17	57903544	TMEM49	0.00447	-0.0184 ( 0.00644 )	0.0333	-0.0181 ( 0.00846 )	1.05e-06	-0.0757 ( 0.0149 )	1.69e-07	---	0.0425263	0.000685909
cg03078551	17	41656298		6.64e-07	-0.0163 ( 0.00325 )	0.0697	-0.00749 ( 0.00412 )	0.126	-0.011 ( 0.00717 )	1.76e-07	---	0.044133	0.000700524
cg04431788	3	132317811	CCRL1;CCRL1;ACAD11	1.68e-06	0.0177 ( 0.00367 )	0.0252	0.0117 ( 0.00522 )	0.208	0.00946 ( 0.00747 )	1.8e-07	+++	0.0450619	0.000704092
cg09800500	12	24992256	BCAT1	0.00192	-0.00966 ( 0.0031 )	0.0136	-0.0139 ( 0.00559 )	8.94e-05	-0.0275 ( 0.00684 )	1.84e-07	---	0.0461413	0.000709867
cg14686919	20	61584159	SLC17A9;SLC17A9	0.000359	-0.0192 ( 0.00535 )	0.00389	-0.022 ( 0.00757 )	0.0139	-0.0235 ( 0.00946 )	2.07e-07	---	0.0519153	0.000786595
cg27192248	15	65285669		7.06e-05	-0.0492 ( 0.0123 )	5.95e-05	-0.0728 ( 0.0179 )	0.859	-0.00579 ( 0.0326 )	2.1e-07	---	0.0527688	0.000787594
cg06071604	13	100069110		4.28e-07	-0.0168 ( 0.00328 )	0.104	-0.00772 ( 0.00474 )	0.128	-0.0116 ( 0.0076 )	2.28e-07	---	0.057162	0.000840618
cg09017434	5	16179660	2023-03-11	4.14e-06	0.0236 ( 0.00508 )	0.0146	0.0186 ( 0.00756 )	0.253	0.0159 ( 0.0138 )	2.55e-07	+++	0.0640657	0.000923472
cg16385335	11	71710614	IL18BP;IL18BP;IL18BP;IL18BP;IL18BP;IL18BP	1.06e-05	-0.026 ( 0.00585 )	0.0136	-0.0163 ( 0.00656 )	0.145	-0.0166 ( 0.0113 )	2.58e-07	---	0.0646431	0.000923472
cg04441775	16	58045643	C16orf57	1.24e-06	0.0127 ( 0.00259 )	0.00982	0.0106 ( 0.0041 )	0.624	0.0029 ( 0.0059 )	2.7e-07	+++	0.0678062	0.000955017
cg19927816	19	46319153	SYMPK;RSPH6A	3.7e-05	0.0177 ( 0.00425 )	0.0729	0.0103 ( 0.0057 )	0.00437	0.028 ( 0.00967 )	2.76e-07	+++	0.0692371	0.000955991
cg13224583	1	156883745	PEAR1	1.62e-06	0.0265 ( 0.00547 )	0.0363	0.0154 ( 0.00732 )	0.215	0.0135 ( 0.0109 )	2.81e-07	+++	0.0706178	0.000955991
cg14376106	10	118609842		0.000283	0.0128 ( 0.0035 )	0.00212	0.0137 ( 0.00444 )	0.051	0.0126 ( 0.00642 )	2.82e-07	+++	0.0707434	0.000955991
cg01663440	12	1056096	RAD52	0.00788	-0.00943 ( 0.00354 )	6.25e-05	-0.0291 ( 0.00717 )	0.0196	-0.0191 ( 0.00809 )	3.19e-07	---	0.0800319	0.00104687
cg03711485	10	101296036	NKX2-3	0.000277	-0.0208 ( 0.00568 )	0.0228	-0.0209 ( 0.00913 )	0.00288	-0.0405 ( 0.0134 )	3.21e-07	---	0.0805088	0.00104687
cg19011752	21	45772638	TRPM2	0.00308	-0.00914 ( 0.00308 )	0.00885	-0.013 ( 0.00493 )	0.00021	-0.0237 ( 0.00625 )	3.21e-07	---	0.0806093	0.00104687
cg22064182	6	129972878	ARHGAP18	7.77e-06	0.0102 ( 0.00227 )	0.00621	0.0151 ( 0.00549 )	0.403	0.00444 ( 0.00529 )	3.42e-07	+++	0.0859313	0.00109791
cg22016995	11	614787	IRF7;IRF7;IRF7	0.000222	0.0311 ( 0.00838 )	0.0611	0.0159 ( 0.00849 )	0.000667	0.0876 ( 0.0252 )	3.46e-07	+++	0.0867347	0.00109791
cg00147638	1	25228039	RUNX3;RUNX3	2.03e-06	-0.0137 ( 0.00285 )	0.132	-0.00747 ( 0.00495 )	0.0461	-0.0127 ( 0.0063 )	3.77e-07	---	0.0946927	0.00118366
cg25482132	6	41873172	MED20	1.29e-05	-0.0124 ( 0.00283 )	0.000356	-0.0219 ( 0.00608 )	0.84	0.000923 ( 0.00458 )	4.07e-07	--+	0.102249	0.00126233
cg09504612	10	116467988		3.65e-05	0.0131 ( 0.00315 )	0.00864	0.0159 ( 0.00601 )	0.14	0.0141 ( 0.0095 )	4.43e-07	+++	0.111086	0.00135411
cg15690347	19	50931515	SPIB	0.00039	0.0522 ( 0.0146 )	0.0795	0.0262 ( 0.0149 )	0.000212	0.117 ( 0.0309 )	4.48e-07	+++	0.112391	0.00135411
cg26404422	11	128367010	ETS1;ETS1;ETS1	8.82e-05	-0.0185 ( 0.00468 )	0.012	-0.0208 ( 0.00824 )	0.0478	-0.0226 ( 0.0113 )	4.63e-07	---	0.116257	0.00138401
cg21400802	1	153312501	PGLYRP4	5.04e-06	-0.0158 ( 0.00344 )	0.0639	-0.00941 ( 0.00507 )	0.0808	-0.00942 ( 0.00536 )	4.69e-07	---	0.117663	0.00138427
cg26878655	17	38481877	RARA;RARA;RARA	0.000638	-0.0142 ( 0.00414 )	0.000117	-0.0293 ( 0.00753 )	0.311	-0.0097 ( 0.00954 )	4.76e-07	---	0.119445	0.0013889
cg17806401	8	56791649	LYN;LYN	3.19e-05	-0.0147 ( 0.0035 )	0.149	-0.01 ( 0.00691 )	0.00299	-0.022 ( 0.0073 )	5.3e-07	---	0.132926	0.00152789
cg25466245	1	223407095	SUSD4	7.83e-05	-0.0118 ( 0.00296 )	0.019	-0.0137 ( 0.00583 )	0.0372	-0.0149 ( 0.00707 )	5.43e-07	---	0.13624	0.00154818
cg16230553	5	66456383	MAST4;MAST4	0.000316	-0.0133 ( 0.00367 )	0.00023	-0.0176 ( 0.00474 )	0.407	-0.00366 ( 0.0044 )	5.71e-07	---	0.143294	0.00157283
cg00320765	14	69264333	C14orf181	6.08e-07	-0.0134 ( 0.00265 )	0.00967	-0.0141 ( 0.0054 )	0.907	0.000755 ( 0.00646 )	5.74e-07	--+	0.144148	0.00157283
cg11924638	6	25408223	LRRC16A	0.00022	-0.0138 ( 0.00372 )	0.00326	-0.0267 ( 0.00902 )	0.0921	-0.0137 ( 0.00807 )	5.75e-07	---	0.144223	0.00157283
cg00898920	2	241504756		0.00157	-0.00993 ( 0.00313 )	1.55e-05	-0.0164 ( 0.00374 )	0.469	-0.00472 ( 0.0065 )	5.76e-07	---	0.1447	0.00157283
cg01511232	4	155661929		3.16e-07	0.0218 ( 0.00421 )	0.102	0.0135 ( 0.00825 )	0.354	0.0106 ( 0.0114 )	6.36e-07	+++	0.159762	0.00171788
cg05794813	7	1057827	C7orf50;C7orf50;C7orf50	1.26e-05	-0.0134 ( 0.00304 )	0.00342	-0.0157 ( 0.00532 )	0.655	-0.00337 ( 0.00754 )	6.63e-07	---	0.16644	0.00177064
cg27308682	7	157637500	PTPRN2;PTPRN2;PTPRN2	6.13e-07	0.0111 ( 0.00221 )	0.205	0.00791 ( 0.00623 )	0.103	0.00853 ( 0.00521 )	6.75e-07	+++	0.169428	0.00178345
cg00625963	1	32740034	LCK;LCK	4.04e-07	-0.0132 ( 0.00257 )	0.257	-0.00727 ( 0.0064 )	0.0993	-0.0112 ( 0.00679 )	7.12e-07	---	0.178691	0.00186136
cg14377791	19	40169912	LOC400696	0.0131	-0.0146 ( 0.00585 )	0.000628	-0.0253 ( 0.00733 )	0.00222	-0.0365 ( 0.0117 )	7.34e-07	---	0.184139	0.00189834
cg16069986	11	70650456	SHANK2	1.2e-05	-0.0175 ( 0.00398 )	0.112	-0.0143 ( 0.00896 )	0.0267	-0.0282 ( 0.0126 )	7.49e-07	---	0.188055	0.00191893
cg05681859	6	30698734	FLOT1	0.00256	0.0158 ( 0.00522 )	0.00388	0.025 ( 0.0086 )	0.00466	0.0297 ( 0.0104 )	7.57e-07	+++	0.190113	0.00192034
cg16256390	14	99712336	BCL11B;BCL11B	0.0011	0.0158 ( 0.00481 )	0.0444	0.0175 ( 0.00869 )	0.000345	0.0332 ( 0.00909 )	7.95e-07	+++	0.199578	0.00199578
cg11080540	5	54897272		7.96e-05	-0.0119 ( 0.00299 )	0.0158	-0.0125 ( 0.00516 )	0.0717	-0.0126 ( 0.00695 )	8.19e-07	---	0.205477	0.00203443
cg08066673	14	52325747	GNG2	5.96e-05	-0.00943 ( 0.00233 )	0.00238	-0.0124 ( 0.00405 )	0.424	-0.00456 ( 0.0057 )	8.49e-07	---	0.213209	0.00209029
cg27545630	16	2013058	SNORA64;SNORA10;RPS2	9.03e-06	-0.0152 ( 0.0034 )	0.00752	-0.0182 ( 0.00675 )	0.593	-0.00517 ( 0.00966 )	8.8e-07	---	0.220816	0.00214384
cg25574849	11	118269825	UBE4A	0.000488	-0.0215 ( 0.00614 )	0.0484	-0.0182 ( 0.00917 )	0.00149	-0.0498 ( 0.0154 )	8.94e-07	---	0.224531	0.00215895
cg00700455	1	100179606	MIR548D1;FRRS1	3.81e-05	0.0115 ( 0.00277 )	0.00497	0.0175 ( 0.00618 )	0.375	0.00728 ( 0.00818 )	9.3e-07	+++	0.233569	0.00222446
cg21390852	10	126301842	LHPP;LHPP	0.00339	-0.0133 ( 0.00453 )	0.0372	-0.0125 ( 0.00596 )	7.44e-05	-0.0332 ( 0.00817 )	9.93e-07	---	0.249183	0.00232445
cg01439112	3	37904034	CTDSPL;CTDSPL	0.000166	0.008 ( 0.00211 )	0.011	0.00856 ( 0.00335 )	0.065	0.0121 ( 0.0065 )	9.99e-07	+++	0.25069	0.00232445
cg00741986	4	2748332	TNIP2;TNIP2	5.01e-06	-0.0175 ( 0.0038 )	0.00484	-0.013 ( 0.0046 )	0.959	-0.000424 ( 0.00817 )	1e-06	---	0.251041	0.00232445
cg09641578	15	40734696	BAHD1	0.00144	-0.00672 ( 0.0021 )	0.0212	-0.00809 ( 0.00349 )	0.00144	-0.0172 ( 0.0053 )	1.03e-06	---	0.257568	0.00236301
cg06892907	8	103818062		3.54e-07	-0.0181 ( 0.00352 )	0.081	-0.0106 ( 0.00607 )	0.575	-0.00395 ( 0.00704 )	1.08e-06	---	0.270371	0.00244935
cg15871766	12	52365222	ACVR1B;ACVR1B;ACVR1B	2.24e-06	-0.0295 ( 0.00618 )	0.0298	-0.0205 ( 0.00938 )	0.543	-0.00663 ( 0.0109 )	1.08e-06	---	0.271877	0.00244935
cg01823925	5	156967901	ADAM19	8.67e-06	-0.0117 ( 0.00261 )	0.000557	-0.0143 ( 0.00411 )	0.501	0.0039 ( 0.00578 )	1.12e-06	--+	0.281417	0.00251265
cg00179026	6	155654609		0.000256	-0.0123 ( 0.00336 )	0.0123	-0.013 ( 0.00518 )	0.0438	-0.015 ( 0.00738 )	1.17e-06	---	0.29422	0.00260372
cg03404662	9	114937740	SUSD1	1.96e-07	-0.0222 ( 0.00421 )	0.309	-0.00827 ( 0.00812 )	0.187	-0.0124 ( 0.00935 )	1.19e-06	---	0.29899	0.00260996
cg25194322	1	166131844	FAM78B	1.43e-06	0.0143 ( 0.00294 )	0.00767	0.0122 ( 0.00454 )	0.776	-0.00153 ( 0.00536 )	1.21e-06	++-	0.302504	0.00260996
cg03145486	6	32180187	NOTCH4	8.88e-07	0.0194 ( 0.00391 )	0.0235	0.0109 ( 0.00479 )	0.919	0.000865 ( 0.00853 )	1.21e-06	+++	0.302755	0.00260996
cg18625627	14	81426015	TSHR;TSHR;TSHR	0.00151	-0.0208 ( 0.00654 )	0.215	-0.00243 ( 0.00196 )	4.48e-06	-0.0676 ( 0.0142 )	1.24e-06	---	0.311291	0.00265295
cg21142743	1	228272495	ARF1;ARF1;ARF1;ARF1	0.000261	0.00849 ( 0.00231 )	0.00402	0.0131 ( 0.00452 )	0.139	0.00782 ( 0.00526 )	1.25e-06	+++	0.313048	0.00265295
cg07379893	1	159902859	IGSF9;IGSF9	1.05e-07	-0.0128 ( 0.00237 )	0.966	0.000167 ( 0.00393 )	0.0109	-0.0163 ( 0.00631 )	1.27e-06	-+-	0.319826	0.00267986
cg03046925	6	30132133	TRIM15	8.63e-06	0.00973 ( 0.00217 )	0.00231	0.0109 ( 0.00354 )	0.856	-0.000875 ( 0.0048 )	1.28e-06	++-	0.321584	0.00267986
cg05875421	14	91709951	GPR68	5.27e-06	-0.0165 ( 0.0036 )	0.08	-0.00643 ( 0.00366 )	0.158	-0.0112 ( 0.0079 )	1.31e-06	---	0.328362	0.00271001
cg01220564	7	50633119	DDC;DDC	0.000678	0.0114 ( 0.00335 )	0.00188	0.0183 ( 0.00585 )	0.114	0.0117 ( 0.00738 )	1.32e-06	+++	0.330621	0.00271001
cg13108141	7	129590607	UBE2H;UBE2H	2.64e-05	-0.0148 ( 0.0035 )	0.0131	-0.00384 ( 0.00154 )	0.318	-0.00712 ( 0.00711 )	1.38e-06	---	0.34719	0.00282268
cg02341571	15	44968935	PATL2	0.00197	-0.0194 ( 0.00624 )	0.000341	-0.0261 ( 0.0072 )	0.152	-0.0203 ( 0.0141 )	1.41e-06	---	0.353215	0.00284851
cg08422172	16	11886668		4.78e-05	-0.0122 ( 0.00299 )	0.00308	-0.0188 ( 0.00632 )	0.572	-0.00447 ( 0.00789 )	1.43e-06	---	0.357733	0.00286187
cg04741118	12	96720813	CDK17;CDK17	1e-05	-0.018 ( 0.00404 )	0.192	-0.0101 ( 0.00773 )	0.0268	-0.0218 ( 0.00976 )	1.46e-06	---	0.367022	0.00286959
cg26142132	17	74463585	AANAT;AANAT	0.00557	0.0101 ( 0.00362 )	0.000639	0.0161 ( 0.00468 )	0.0268	0.0166 ( 0.00741 )	1.47e-06	+++	0.368528	0.00286959
cg07128021	10	80824237	LOC283050;LOC283050;LOC283050	2e-06	-0.0146 ( 0.00305 )	0.153	-0.00653 ( 0.00455 )	0.149	-0.0115 ( 0.00796 )	1.48e-06	---	0.370285	0.00286959
cg13475822	3	9210116	SRGAP3;SRGAP3	0.00015	-0.0112 ( 0.00295 )	0.00623	-0.0129 ( 0.00469 )	0.179	-0.00877 ( 0.00649 )	1.48e-06	---	0.370788	0.00286959
cg08858220	6	36805317	CPNE5	0.000741	0.00779 ( 0.0023 )	0.0162	0.0088 ( 0.00364 )	0.0112	0.0134 ( 0.00521 )	1.49e-06	+++	0.373047	0.00286959
cg13976502	14	74227875	C14orf43;C14orf43	0.000288	-0.0147 ( 0.00403 )	0.274	-0.00642 ( 0.00586 )	0.000102	-0.0322 ( 0.00808 )	1.53e-06	---	0.382838	0.00292242
cg20330521	8	121217010	COL14A1	1.47e-06	0.0111 ( 0.00229 )	0.0429	0.00886 ( 0.00436 )	0.641	0.0028 ( 0.006 )	1.62e-06	+++	0.406184	0.00307715
cg04869854	11	67186575	ATPGD1;ATPGD1	0.00747	0.0075 ( 0.00279 )	0.032	0.00988 ( 0.00459 )	4.65e-05	0.0242 ( 0.00578 )	1.68e-06	+++	0.421247	0.00316611
cg18401376	6	35141132		7.87e-07	0.0147 ( 0.00295 )	0.0125	0.0118 ( 0.0047 )	0.67	-0.00272 ( 0.00638 )	1.69e-06	++-	0.424259	0.00316611
cg16703934	7	128786732	TSPAN33	0.00291	-0.00969 ( 0.00324 )	6.94e-05	-0.0234 ( 0.00581 )	0.339	-0.00798 ( 0.00832 )	1.86e-06	---	0.467438	0.00346251
cg06528575	1	207082828	FAIM3;FAIM3;FAIM3	0.306	0.00682 ( 0.00665 )	1.25e-05	0.0481 ( 0.0109 )	0.000111	0.0501 ( 0.0126 )	1.91e-06	+++	0.478233	0.00351642
cg15975832	1	224030614	TP53BP2;TP53BP2	0.0116	-0.0176 ( 0.00695 )	0.00216	-0.026 ( 0.0084 )	0.00277	-0.0562 ( 0.0185 )	1.95e-06	---	0.489781	0.00357279
cg05007549	4	81103968		3.29e-06	-0.0162 ( 0.00346 )	0.0132	-0.0166 ( 0.00664 )	0.973	-0.000289 ( 0.00858 )	1.96e-06	---	0.493045	0.00357279
cg01364581	7	150175800	GIMAP8	0.0376	-0.00891 ( 0.00427 )	0.000244	-0.0223 ( 0.00602 )	0.00349	-0.0166 ( 0.00561 )	2.07e-06	---	0.519655	0.00373852
cg18735089	7	98738998	SMURF1;SMURF1	1.87e-05	-0.015 ( 0.00347 )	0.149	-0.00941 ( 0.00651 )	0.0369	-0.0158 ( 0.0075 )	2.1e-06	---	0.52819	0.00377279
cg18031663	12	77456902	E2F7	1.28e-05	-0.0153 ( 0.00347 )	0.0568	-0.0113 ( 0.00591 )	0.198	-0.0105 ( 0.00809 )	2.17e-06	---	0.543504	0.00383456
cg07483304	7	27211741	HOXA10;HOXA10	4.42e-06	-0.0145 ( 0.00313 )	0.533	-0.00297 ( 0.00475 )	0.00799	-0.018 ( 0.0067 )	2.17e-06	---	0.544508	0.00383456
cg03990905	6	43265619	SLC22A7;SLC22A7	2.89e-08	0.0137 ( 0.00244 )	0.218	0.00532 ( 0.00431 )	0.924	0.000628 ( 0.00657 )	2.27e-06	+++	0.569361	0.00397195
cg23643435	2	38893251	GALM;GALM	2.88e-05	0.0224 ( 0.00531 )	0.115	0.0202 ( 0.0128 )	0.0421	0.025 ( 0.0122 )	2.29e-06	+++	0.575386	0.00397195
cg10877430	12	113527336	DTX1	0.00502	-0.00763 ( 0.00271 )	0.000341	-0.0201 ( 0.00556 )	0.0888	-0.013 ( 0.00757 )	2.3e-06	---	0.576892	0.00397195
cg20331980	6	149554503		0.000493	-0.0148 ( 0.00422 )	0.00159	-0.0197 ( 0.00619 )	0.279	-0.0108 ( 0.00992 )	2.31e-06	---	0.579905	0.00397195
cg03035849	6	91003200	BACH2;BACH2	5.88e-06	-0.0134 ( 0.00293 )	0.168	-0.00702 ( 0.00508 )	0.0947	-0.0108 ( 0.00641 )	2.38e-06	---	0.596222	0.0040421
cg19266329	1	145456128		0.000527	-0.0184 ( 0.00527 )	0.0006	-0.0312 ( 0.009 )	0.471	-0.0083 ( 0.0115 )	2.38e-06	---	0.598231	0.0040421
cg26329715	20	61583987	SLC17A9	9.73e-05	-0.0293 ( 0.00746 )	0.0408	-0.0223 ( 0.0109 )	0.0627	-0.0224 ( 0.0119 )	2.43e-06	---	0.609779	0.00409247
cg26314722	1	234867300		0.000133	-0.0147 ( 0.00383 )	0.0389	-0.0114 ( 0.00549 )	0.0506	-0.0174 ( 0.00883 )	2.5e-06	---	0.627854	0.00418569
cg11354682	19	10978833	C19orf38	0.000204	-0.0217 ( 0.00582 )	0.0188	-0.0236 ( 0.00999 )	0.0844	-0.0291 ( 0.0167 )	2.63e-06	---	0.661242	0.00437909
cg24142603	8	72753888	MSC	5.58e-05	-0.0215 ( 0.0053 )	0.0839	-0.0177 ( 0.0102 )	0.0437	-0.0375 ( 0.0184 )	2.67e-06	---	0.669526	0.00440478
cg04353171	6	30698729	FLOT1	0.00134	0.013 ( 0.00403 )	0.0182	0.0165 ( 0.00695 )	0.00944	0.0223 ( 0.0085 )	2.69e-06	+++	0.675551	0.00441537
cg06484274	3	142164840	XRN1;XRN1	0.00134	-0.00778 ( 0.00242 )	0.000921	-0.0172 ( 0.00515 )	0.207	-0.00421 ( 0.00332 )	2.8e-06	---	0.703166	0.00456601
cg12664938	12	40622688	LRRK2	0.00224	-0.00912 ( 0.00297 )	3.54e-05	-0.0168 ( 0.004 )	0.699	-0.00206 ( 0.00532 )	2.85e-06	---	0.714463	0.00457989
cg26790059	5	156772562	CYFIP2;C5orf40;CYFIP2;CYFIP2;C5orf40	7.42e-05	-0.0104 ( 0.0026 )	0.866	-0.000963 ( 0.00569 )	2.08e-05	-0.0277 ( 0.00632 )	2.85e-06	---	0.714463	0.00457989
cg22103219	7	101934892	SH2B2	0.000313	-0.0193 ( 0.00533 )	0.125	-0.00951 ( 0.00619 )	0.00273	-0.043 ( 0.0141 )	2.9e-06	---	0.728019	0.00463706
cg10061361	4	122078167	TNIP3;TNIP3	0.0134	0.0145 ( 0.00584 )	1.25e-06	0.0438 ( 0.00888 )	0.673	0.00468 ( 0.0111 )	2.93e-06	+++	0.736554	0.00466174
cg03149958	6	36326677		0.000103	-0.0229 ( 0.00587 )	0.298	-0.00827 ( 0.00793 )	0.00152	-0.0515 ( 0.016 )	2.97e-06	---	0.746094	0.00469241
cg03915055	2	158301005	CYTIP	0.00128	-0.0208 ( 0.00642 )	0.000572	-0.0315 ( 0.00907 )	0.316	-0.0154 ( 0.0153 )	3.12e-06	---	0.784252	0.00487113
cg26890181	19	44285940	KCNN4	4.53e-05	-0.0101 ( 0.00246 )	0.0492	-0.0075 ( 0.0038 )	0.128	-0.00791 ( 0.00518 )	3.12e-06	---	0.784252	0.00487113
cg16784714	3	8275973		0.00197	0.00958 ( 0.00308 )	0.0317	0.00432 ( 0.002 )	0.00263	0.0188 ( 0.00617 )	3.16e-06	+++	0.793792	0.00487913
cg06970090	10	73848823	SPOCK2;SPOCK2	0.0159	0.00822 ( 0.0034 )	0.0811	0.0108 ( 0.0062 )	1.8e-06	0.0449 ( 0.00906 )	3.17e-06	+++	0.795298	0.00487913
cg11147309	8	145011888	PLEC1;PLEC1;PLEC1;PLEC1;PLEC1;PLEC1;PLEC1;PLEC1	0.000703	0.00873 ( 0.00256 )	0.00406	0.0135 ( 0.00466 )	0.141	0.00857 ( 0.00578 )	3.26e-06	+++	0.817892	0.00498714
cg02340056	19	55141979	LILRB1;LILRB1;LILRB1;LILRB1;LILRB1;LILRB1;LILRB1	0.000311	0.0127 ( 0.0035 )	0.22	0.00668 ( 0.00544 )	0.000926	0.0238 ( 0.00706 )	3.58e-06	+++	0.897723	0.00544074
cg22090404	13	51489972	RNASEH2B;RNASEH2B	1.1e-05	-0.0287 ( 0.00648 )	0.00787	-0.016 ( 0.00597 )	0.946	0.00115 ( 0.0169 )	3.61e-06	--+	0.907262	0.00546544
cg08641990	1	54822503	SSBP3;SSBP3;SSBP3	0.0015	-0.0169 ( 0.00529 )	0.00622	-0.0265 ( 0.00963 )	0.0476	-0.0248 ( 0.0124 )	3.66e-06	---	0.919312	0.00550486
cg09296453	6	29692035	HLA-F;HLA-F;HLA-F	0.00915	-0.0196 ( 0.00749 )	0.115	-0.0156 ( 0.00984 )	4.57e-06	-0.0817 ( 0.0172 )	3.69e-06	---	0.926592	0.00551543
cg12510708	7	26193805	NFE2L3	8.68e-06	-0.0239 ( 0.00532 )	0.119	-0.0167 ( 0.0107 )	0.184	-0.0149 ( 0.0112 )	3.83e-06	---	0.960483	0.00568333
cg03652336	4	141017399	MAML3	5.04e-05	-0.011 ( 0.00269 )	0.166	-0.00732 ( 0.00528 )	0.0252	-0.0147 ( 0.0065 )	4.04e-06	---	1	0.00596296
cg14392283	8	144103587	LY6E;LY6E	3.19e-05	0.034 ( 0.00811 )	0.586	0.00732 ( 0.0134 )	0.00135	0.0784 ( 0.024 )	4.08e-06	+++	1	0.00599562
cg07812957	19	16466298		0.000103	-0.0141 ( 0.00362 )	0.00334	-0.0165 ( 0.00558 )	0.703	-0.00298 ( 0.00778 )	4.21e-06	---	1	0.00613883
cg24003508	10	3824387	KLF6;KLF6;KLF6;KLF6	0.000157	-0.0274 ( 0.00721 )	0.194	-0.0112 ( 0.00865 )	0.00496	-0.0426 ( 0.015 )	4.31e-06	---	1	0.00621864
cg01837846	2	23755343	KLHL29	0.00023	-0.0154 ( 0.00417 )	0.105	-0.00775 ( 0.00477 )	0.0113	-0.0169 ( 0.00658 )	4.32e-06	---	1	0.00621864
cg14434062	15	70767419		0.000411	-0.0088 ( 0.00248 )	0.0472	-0.00818 ( 0.00411 )	0.0216	-0.0122 ( 0.00524 )	4.34e-06	---	1	0.00621864
cg01059398	3	172235808	TNFSF10	0.0207	-0.0194 ( 0.00836 )	0.000249	-0.0403 ( 0.0109 )	0.0326	-0.0333 ( 0.0155 )	4.36e-06	---	1	0.00622325
cg23795217	12	54812000	ITGA5	0.000101	-0.00976 ( 0.00249 )	0.0378	-0.00754 ( 0.00362 )	0.126	-0.00941 ( 0.00611 )	4.43e-06	---	1	0.00626493
cg01701634	19	51876119	NKG7	9.32e-06	-0.00822 ( 0.00184 )	0.0289	-0.00794 ( 0.00362 )	0.679	-0.00161 ( 0.00387 )	4.46e-06	---	1	0.00626493
cg07143083	7	70597921	WBSCR17	2.52e-05	0.0205 ( 0.00484 )	0.0359	0.0215 ( 0.0102 )	0.358	0.0132 ( 0.0143 )	4.48e-06	+++	1	0.00626493
cg19481686	9	22005288	CDKN2BAS;CDKN2B;CDKN2B	0.00172	0.012 ( 0.00381 )	0.0243	0.0125 ( 0.00553 )	0.00899	0.0168 ( 0.00634 )	4.51e-06	+++	1	0.00626493
cg05785988	1	204655147	LRRN2;LRRN2	3.08e-06	0.0132 ( 0.00281 )	0.109	0.00795 ( 0.00495 )	0.425	0.00475 ( 0.00593 )	4.52e-06	+++	1	0.00626493
cg01418188	11	3145609	OSBPL5;OSBPL5;OSBPL5	2.81e-06	0.0118 ( 0.00249 )	0.518	0.00355 ( 0.00549 )	0.0383	0.0159 ( 0.00759 )	4.63e-06	+++	1	0.00638086
cg13152690	14	91695017		9.54e-06	-0.0119 ( 0.00267 )	0.0103	-0.00866 ( 0.00336 )	0.9	0.00069 ( 0.00547 )	4.66e-06	--+	1	0.00639674
cg15989068	2	5837057	SOX11;SOX11	1.64e-06	0.0143 ( 0.00296 )	0.0462	0.0118 ( 0.00589 )	0.998	0.000028 ( 0.00966 )	4.78e-06	+++	1	0.00652434
cg11453837	6	32810551	PSMB8;PSMB8	0.00193	-0.0087 ( 0.00279 )	0.000853	-0.0147 ( 0.00437 )	0.255	-0.00822 ( 0.0072 )	4.88e-06	---	1	0.0066207
cg05100282	14	99713430	BCL11B;BCL11B	0.00592	0.00971 ( 0.00352 )	0.0386	0.0144 ( 0.00694 )	0.000476	0.0309 ( 0.00867 )	4.97e-06	+++	1	0.00669131
cg17046484	17	19269624		1.88e-06	0.0118 ( 0.00245 )	0.109	0.00639 ( 0.00398 )	0.57	0.00337 ( 0.00592 )	5e-06	+++	1	0.00669131
cg20193802	22	19709696	SEPT5;GP1BB	2.71e-05	0.0161 ( 0.0038 )	0.22	0.00708 ( 0.00576 )	0.0363	0.0208 ( 0.00984 )	5.01e-06	+++	1	0.00669131
cg12642651	17	9861712	GAS7;GAS7;GAS7;GAS7	0.000845	0.00824 ( 0.00246 )	0.0261	0.0111 ( 0.00498 )	0.0255	0.0138 ( 0.00612 )	5.05e-06	+++	1	0.00670107
cg13957126	7	5597849		0.000586	-0.0101 ( 0.00294 )	0.0119	-0.0137 ( 0.00542 )	0.0999	-0.0118 ( 0.00714 )	5.14e-06	---	1	0.00678468
cg24713204	19	57019373	ZNF471	2.24e-06	0.0191 ( 0.00401 )	0.319	0.00548 ( 0.00549 )	0.147	0.0125 ( 0.00858 )	5.16e-06	+++	1	0.00678468
cg13304609	1	79085162	IFI44L	0.0024	0.0415 ( 0.0136 )	0.0116	0.0184 ( 0.00727 )	0.0195	0.0744 ( 0.0315 )	5.24e-06	+++	1	0.00685002
cg16134718	2	204973770		2.22e-06	-0.0155 ( 0.00324 )	0.233	-0.00643 ( 0.00538 )	0.247	-0.00804 ( 0.00692 )	5.35e-06	---	1	0.00694374
cg22626506	19	11279436	KANK2;KANK2	0.00315	-0.00825 ( 0.00278 )	0.000171	-0.0196 ( 0.00516 )	0.443	-0.00518 ( 0.00673 )	5.37e-06	---	1	0.00694374
cg03333253	6	44125693	CAPN11	2.28e-08	0.0167 ( 0.00294 )	0.03	0.0102 ( 0.00468 )	0.0859	-0.0115 ( 0.00665 )	5.45e-06	++-	1	0.00701112
cg08486432	6	33598003	ITPR3	0.000193	-0.00871 ( 0.00232 )	0.00197	-0.0153 ( 0.00489 )	0.797	-0.00141 ( 0.00546 )	5.94e-06	---	1	0.007588
cg00305993	15	76116615		9.89e-06	0.0124 ( 0.00279 )	0.0022	0.0129 ( 0.00419 )	0.356	-0.0055 ( 0.00594 )	5.96e-06	++-	1	0.007588
cg23690804	14	32672544		0.0122	-0.00323 ( 0.00129 )	0.000318	-0.0333 ( 0.00915 )	0.0859	-0.0178 ( 0.0103 )	6.01e-06	---	1	0.007588
cg18727075	3	52847250	ITIH4;ITIH4	7.63e-05	-0.0091 ( 0.00229 )	0.435	-0.00296 ( 0.0038 )	0.00236	-0.0143 ( 0.00461 )	6.02e-06	---	1	0.007588
cg14578363	17	42785078	DBF4B;DBF4B	7.43e-07	-0.0173 ( 0.00346 )	0.0479	-0.0112 ( 0.00563 )	0.704	0.00337 ( 0.00885 )	6.11e-06	--+	1	0.00766805
cg10825315	14	81425912	TSHR;TSHR;TSHR	0.00133	-0.018 ( 0.00558 )	0.466	-0.00185 ( 0.00254 )	9.91e-06	-0.0749 ( 0.0164 )	6.18e-06	---	1	0.00772232
cg11155924	11	70449258	SHANK2;SHANK2	2.35e-05	-0.0152 ( 0.00356 )	0.133	-0.0106 ( 0.00706 )	0.124	-0.0134 ( 0.00866 )	6.29e-06	---	1	0.00781707
cg00695112	9	71862747	TJP2;TJP2;TJP2;TJP2;TJP2;TJP2	2.01e-05	0.0177 ( 0.00412 )	0.0278	0.0139 ( 0.00629 )	0.618	0.00409 ( 0.00818 )	6.47e-06	+++	1	0.00800116
cg13844463	11	35436672	SLC1A2	6.6e-06	0.027 ( 0.00595 )	0.0108	0.0195 ( 0.00762 )	0.668	-0.00464 ( 0.0108 )	6.68e-06	++-	1	0.00814982
cg04602992	17	62009628	CD79B;CD79B;CD79B;CD79B;CD79B;CD79B	0.00131	0.00857 ( 0.00265 )	0.0221	0.0111 ( 0.00483 )	0.0266	0.0158 ( 0.00705 )	6.7e-06	+++	1	0.00814982
cg17547898	4	123769295	FGF2	0.000628	0.01 ( 0.00291 )	0.000246	0.0188 ( 0.00507 )	0.96	-0.000318 ( 0.00635 )	6.74e-06	++-	1	0.00814982
cg14918082	17	7833237	KCNAB3	6.71e-06	0.037 ( 0.00816 )	0.0362	0.0274 ( 0.0131 )	0.842	0.0047 ( 0.0235 )	6.75e-06	+++	1	0.00814982
cg23095451	4	83437412	TMEM150C	7.06e-06	0.0122 ( 0.00268 )	0.083	0.00795 ( 0.00457 )	0.475	0.00453 ( 0.00633 )	6.78e-06	+++	1	0.00814982
cg07533239	12	6422131	PLEKHG6;PLEKHG6;PLEKHG6;PLEKHG6	0.00899	-0.0101 ( 0.00386 )	3.23e-05	-0.0205 ( 0.00486 )	0.485	-0.00555 ( 0.00793 )	6.79e-06	---	1	0.00814982
cg04117404	5	140819300	PCDHGA4;PCDHGA12;PCDHGA11;PCDHGA11;PCDHGA9;PCDHGA1;PCDHGB1;PCDHGB6;PCDHGB3;PCDHGB7;PCDHGA6;PCDHGA8;PCDHGA10;PCDHGA5;PCDHGB4;PCDHGA3;PCDHGA2;PCDHGB2;PCDHGA7;PCDHGB5	1.35e-06	0.0238 ( 0.00487 )	0.547	0.00231 ( 0.00383 )	0.096	0.016 ( 0.00954 )	6.88e-06	+++	1	0.00822817
cg24913868	10	101296069	NKX2-3	0.00481	-0.0125 ( 0.0044 )	0.18	-0.00927 ( 0.00691 )	2.79e-05	-0.0347 ( 0.00803 )	7.15e-06	---	1	0.00850208
cg16664584	1	94454989		3.08e-07	0.0157 ( 0.00303 )	0.448	0.00421 ( 0.00555 )	0.359	0.00718 ( 0.0078 )	7.21e-06	+++	1	0.00851662
cg19693031	1	145441552	TXNIP	0.00147	-0.0301 ( 0.00941 )	4.45e-07	-0.0563 ( 0.0109 )	0.116	0.0247 ( 0.0156 )	7.23e-06	--+	1	0.00851662
cg23027580	8	67089513	CRH	3.63e-05	-0.00867 ( 0.00208 )	0.191	-0.00549 ( 0.00419 )	0.0565	-0.0113 ( 0.00588 )	7.26e-06	---	1	0.00851662
cg17617491	19	2607726	GNG7	3.1e-06	-0.0143 ( 0.00304 )	0.0525	-0.0124 ( 0.00639 )	0.931	-0.000794 ( 0.00919 )	7.31e-06	---	1	0.00853189
cg14702960	12	68634040		0.000177	-0.01 ( 0.00266 )	0.191	-0.00911 ( 0.00695 )	0.0104	-0.0183 ( 0.00705 )	7.51e-06	---	1	0.00873065
cg06214007	1	89829308	GBP6	4.91e-05	-0.0227 ( 0.00555 )	0.459	-0.00548 ( 0.0074 )	0.00522	-0.0263 ( 0.0093 )	7.55e-06	---	1	0.00873322
cg14055655	19	50117794	PRR12	1.95e-05	-0.0208 ( 0.00482 )	0.654	-0.00315 ( 0.00702 )	0.00481	-0.0266 ( 0.00932 )	7.61e-06	---	1	0.00875765
cg14038731	6	110732536	DDO;DDO	9.4e-06	0.0115 ( 0.00257 )	0.0847	0.0087 ( 0.00503 )	0.442	0.00522 ( 0.00678 )	7.71e-06	+++	1	0.00883343
cg11992736	19	18197544	IL12RB1;IL12RB1	0.00144	-0.0244 ( 0.00763 )	0.0549	-0.007 ( 0.00364 )	0.00727	-0.0484 ( 0.0178 )	7.97e-06	---	1	0.00906701
cg21949194	2	39355435		0.145	-0.00827 ( 0.00567 )	4.85e-07	-0.0375 ( 0.00731 )	0.147	-0.0165 ( 0.0113 )	7.98e-06	---	1	0.00906701
cg08388111	10	74032820	DDIT4	0.000212	-0.0163 ( 0.00437 )	0.604	-0.00408 ( 0.00786 )	0.000239	-0.0362 ( 0.00962 )	8.38e-06	---	1	0.00944387
cg17696044	11	70449316	SHANK2;SHANK2	0.00147	-0.0128 ( 0.00401 )	0.0694	-0.0162 ( 0.00891 )	0.00494	-0.0313 ( 0.011 )	8.39e-06	---	1	0.00944387
cg04469998	5	124745818		5.38e-05	0.0145 ( 0.00357 )	0.0156	0.0145 ( 0.00598 )	0.649	0.004 ( 0.00876 )	8.48e-06	+++	1	0.00948513
cg08331398	6	32808918	PSMB8;PSMB8	0.000218	-0.015 ( 0.00402 )	0.00311	-0.0238 ( 0.008 )	0.753	-0.0029 ( 0.00921 )	8.51e-06	---	1	0.00948513
cg04105923	6	106451610		7.77e-05	0.0197 ( 0.00496 )	0.0216	0.0115 ( 0.00496 )	0.44	0.00581 ( 0.0075 )	8.54e-06	+++	1	0.00948513
cg12906975	8	144105259		8.57e-05	0.0222 ( 0.00563 )	0.237	0.00585 ( 0.00495 )	0.019	0.0393 ( 0.0166 )	8.65e-06	+++	1	0.00952855
cg15319027	6	72088126	MIR30C2	0.00485	0.00699 ( 0.00247 )	0.00963	0.00984 ( 0.00378 )	0.0177	0.0135 ( 0.00563 )	8.65e-06	+++	1	0.00952855
cg08708961	1	227070630	PSEN2;PSEN2	2.67e-05	-0.0328 ( 0.00776 )	0.684	0.000509 ( 0.00125 )	5.2e-05	-0.0381 ( 0.00916 )	8.82e-06	-+-	1	0.00962906
cg20574436	14	99701416	BCL11B;BCL11B	0.00314	0.011 ( 0.00371 )	0.0706	0.0143 ( 0.00787 )	0.00139	0.0346 ( 0.0106 )	8.82e-06	+++	1	0.00962906
cg27587780	5	131817482	IRF1	0.0042	-0.00968 ( 0.00337 )	0.0104	-0.0152 ( 0.0059 )	0.0212	-0.0158 ( 0.00678 )	9.04e-06	---	1	0.00982103
cg27005749	8	141608646	EIF2C2;EIF2C2	0.0214	0.0112 ( 0.00485 )	0.158	0.0121 ( 0.00856 )	1.12e-06	0.0546 ( 0.0108 )	9.34e-06	+++	1	0.0101055
cg20364632	6	49636226		2.99e-05	-0.0147 ( 0.0035 )	0.138	-0.00864 ( 0.00581 )	0.149	-0.011 ( 0.00762 )	9.53e-06	---	1	0.0101965
cg21684411	6	31431573	HCP5	4.42e-05	-0.0147 ( 0.00358 )	0.581	-0.0012 ( 0.00217 )	0.00389	-0.0277 ( 0.00945 )	9.53e-06	---	1	0.0101965
cg00851028	1	234905772		5.93e-07	-0.0167 ( 0.00331 )	0.916	0.000621 ( 0.00587 )	0.029	-0.016 ( 0.00724 )	9.55e-06	-+-	1	0.0101965
cg03055671	3	172231528	TNFSF10	0.00433	-0.0186 ( 0.00648 )	0.0274	-0.0155 ( 0.007 )	0.0054	-0.0517 ( 0.0183 )	9.59e-06	---	1	0.0101969
cg16513459	17	7832932	KCNAB3	4.89e-05	0.0348 ( 0.00851 )	0.0179	0.0319 ( 0.0134 )	0.679	0.0101 ( 0.0245 )	9.7e-06	+++	1	0.0102121
cg10298052	10	57391055		5.41e-05	0.0158 ( 0.00389 )	0.011	0.0186 ( 0.00726 )	0.831	0.00225 ( 0.0106 )	9.72e-06	+++	1	0.0102121
cg01934781	12	12223947	BCL2L14;BCL2L14;BCL2L14;BCL2L14	0.0599	-0.0144 ( 0.00765 )	0.000865	-0.0359 ( 0.0107 )	0.00328	-0.0451 ( 0.0151 )	9.76e-06	---	1	0.0102121
cg04270489	11	85827505		0.000877	-0.0118 ( 0.00353 )	0.00628	-0.0202 ( 0.00736 )	0.228	-0.0107 ( 0.00881 )	9.76e-06	---	1	0.0102121
cg06807905	1	110776546	KCNC4;KCNC4	0.00683	0.0121 ( 0.00445 )	0.00164	0.0126 ( 0.00398 )	0.0841	0.0149 ( 0.00855 )	9.88e-06	+++	1	0.0102875
cg21393124	17	48981371		0.00074	-0.0148 ( 0.00436 )	0.048	-0.014 ( 0.00705 )	0.0313	-0.02 ( 0.0092 )	9.97e-06	---	1	0.0103466
cg21291385	21	35448215	MRPS6;SLC5A3	6.45e-06	-0.0187 ( 0.00412 )	0.509	-0.00399 ( 0.00604 )	0.051	-0.0151 ( 0.00769 )	1.009e-05	---	1	0.0103915
cg25939742	19	47746369		0.000457	0.0144 ( 0.00408 )	0.0144	0.0165 ( 0.00671 )	0.205	0.0102 ( 0.008 )	1.01e-05	+++	1	0.0103915
cg15013527	11	316339		6.89e-05	0.0505 ( 0.0126 )	0.167	0.0155 ( 0.0112 )	0.06	0.0572 ( 0.0302 )	1.039e-05	+++	1	0.0106288
cg06632549	6	31529993		9.65e-06	-0.0139 ( 0.00311 )	0.641	-0.00301 ( 0.00645 )	0.0187	-0.0239 ( 0.0101 )	1.049e-05	---	1	0.0106288
cg19529621	12	2045722		0.000397	0.0248 ( 0.00696 )	0.136	0.00902 ( 0.00604 )	0.0124	0.0308 ( 0.0122 )	1.049e-05	+++	1	0.0106288
cg24392889	17	77775305		0.004	-0.00782 ( 0.00271 )	0.0914	-0.0074 ( 0.00437 )	0.000665	-0.0179 ( 0.00517 )	1.05e-05	---	1	0.0106288
cg09198200	2	208123481		7.47e-07	0.0174 ( 0.00348 )	0.154	0.00676 ( 0.00473 )	0.932	0.000593 ( 0.0069 )	1.078e-05	+++	1	0.0108684
cg21232015	12	133424221	CHFR;CHFR;CHFR;CHFR;CHFR	4.21e-08	-0.0146 ( 0.00264 )	0.484	0.0037 ( 0.00528 )	0.0388	-0.0147 ( 0.00704 )	1.094e-05	-+-	1	0.0109856
cg10977115	11	122709471	CRTAM	0.00138	-0.0105 ( 0.00327 )	0.0348	-0.0187 ( 0.00882 )	0.0262	-0.0172 ( 0.00765 )	1.11e-05	---	1	0.0110876
cg09801936	1	102462632	OLFM3;OLFM3	5.88e-05	-0.007 ( 0.00173 )	0.245	-0.00316 ( 0.00271 )	0.0375	-0.00687 ( 0.00328 )	1.113e-05	---	1	0.0110876
cg26996569	12	121829743		0.000211	-0.0279 ( 0.00749 )	0.0193	-0.0236 ( 0.01 )	0.316	-0.022 ( 0.0219 )	1.125e-05	---	1	0.0111288
cg11512009	17	38220694	THRA;THRA	0.00106	0.0236 ( 0.00717 )	0.000382	0.0367 ( 0.0102 )	0.926	0.00134 ( 0.0144 )	1.126e-05	+++	1	0.0111288
cg15344504	3	31677078	STT3B	0.0016	-0.0174 ( 0.0055 )	0.0146	-0.022 ( 0.00898 )	0.0671	-0.021 ( 0.0114 )	1.132e-05	---	1	0.0111443
cg09340403	6	138247491		0.000131	-0.0208 ( 0.00541 )	0.628	-0.00316 ( 0.00652 )	0.000827	-0.0452 ( 0.0133 )	1.142e-05	---	1	0.0111845
cg20294319	13	47253842	LRCH1;LRCH1;LRCH1	0.000239	-0.0137 ( 0.00372 )	0.0256	-0.00844 ( 0.00376 )	0.231	-0.00588 ( 0.00489 )	1.145e-05	---	1	0.0111845
cg06045968	3	119273355	CD80	0.00011	0.0105 ( 0.0027 )	0.107	0.00683 ( 0.00423 )	0.0885	0.00989 ( 0.00577 )	1.161e-05	+++	1	0.0112968
cg27401784	1	46974443	DMBX1;DMBX1	0.00322	0.00726 ( 0.00245 )	0.00201	0.0107 ( 0.00343 )	0.196	0.00684 ( 0.00527 )	1.17e-05	+++	1	0.0113405
cg09826895	1	111744309	DENND2D	3.03e-06	-0.0193 ( 0.00409 )	0.0786	-0.0119 ( 0.00673 )	0.942	-0.000718 ( 0.00982 )	1.181e-05	---	1	0.0114031
cg08315613	19	11074303	SMARCA4;SMARCA4;SMARCA4	0.00237	-0.00737 ( 0.00242 )	0.000834	-0.0113 ( 0.00335 )	0.441	-0.00378 ( 0.0049 )	1.189e-05	---	1	0.0114363
cg21393163	1	12217629		0.00538	-0.00809 ( 0.0029 )	6.09e-05	-0.0137 ( 0.00339 )	0.767	-0.00268 ( 0.00901 )	1.202e-05	---	1	0.0114626
cg06178669	11	63334608		0.00155	-0.0217 ( 0.00684 )	0.111	-0.00652 ( 0.00408 )	0.00316	-0.0505 ( 0.0169 )	1.206e-05	---	1	0.0114626
cg04673446	22	39879951	MGAT3	0.000144	0.00918 ( 0.0024 )	0.165	0.00555 ( 0.00399 )	0.035	0.0123 ( 0.00579 )	1.207e-05	+++	1	0.0114626
cg18708986	12	52652590		0.005	0.0161 ( 0.00573 )	0.0329	0.0173 ( 0.00808 )	0.00452	0.0403 ( 0.014 )	1.21e-05	+++	1	0.0114626
cg06667178	3	44511431	ZNF445	0.000856	0.0131 ( 0.00392 )	0.0111	0.0265 ( 0.0104 )	0.18	0.0206 ( 0.0153 )	1.221e-05	+++	1	0.0115084
cg05249026	16	11031524	DEXI	0.000165	-0.0124 ( 0.00328 )	0.0233	-0.0117 ( 0.00515 )	0.344	-0.00903 ( 0.00952 )	1.224e-05	---	1	0.0115084
cg18758585	1	235115601		6.27e-06	-0.0134 ( 0.00293 )	0.00252	-0.0104 ( 0.00343 )	0.154	0.00932 ( 0.00651 )	1.238e-05	--+	1	0.0115966
cg01244006	12	6485916	SCNN1A;SCNN1A	0.00339	0.00807 ( 0.00274 )	0.0224	0.0125 ( 0.00547 )	0.0167	0.0184 ( 0.00761 )	1.259e-05	+++	1	0.0117495
cg04395431	14	45619710	FANCM	0.00734	-0.0106 ( 0.00393 )	0.00136	-0.0162 ( 0.00503 )	0.118	-0.00503 ( 0.0032 )	1.264e-05	---	1	0.0117524
cg04094838	2	45186145		1.68e-05	0.0118 ( 0.00272 )	0.112	0.00892 ( 0.00559 )	0.365	0.00705 ( 0.00775 )	1.29e-05	+++	1	0.0118557
cg15356966	11	33913187	LMO2	0.00104	-0.0131 ( 0.00398 )	0.0048	-0.0277 ( 0.00977 )	0.308	-0.0114 ( 0.0112 )	1.293e-05	---	1	0.0118557
cg00168240	1	3347457	PRDM16;PRDM16	0.000168	0.0101 ( 0.00267 )	0.0108	0.0113 ( 0.00441 )	0.591	0.00299 ( 0.00556 )	1.294e-05	+++	1	0.0118557
cg07266431	7	92460113	CDK6;CDK6	1.06e-05	-0.0152 ( 0.00342 )	0.131	-0.0142 ( 0.00938 )	0.404	-0.00714 ( 0.00854 )	1.294e-05	---	1	0.0118557
cg22040672	12	129299605	MGC16384;SLC15A4	0.014	-0.0118 ( 0.00478 )	0.00229	-0.0226 ( 0.00735 )	0.0317	-0.0157 ( 0.00724 )	1.318e-05	---	1	0.0120317
cg01936839	7	27198896		7.36e-06	-0.0236 ( 0.00523 )	0.838	-0.00168 ( 0.00822 )	0.0132	-0.0296 ( 0.0118 )	1.34e-05	---	1	0.0121882
cg13525276	14	81426012	TSHR;TSHR;TSHR	0.004	-0.0212 ( 0.00733 )	0.247	-0.00287 ( 0.00247 )	6.85e-05	-0.0696 ( 0.017 )	1.4e-05	---	1	0.0126875
cg15426006	13	99869897	UBAC2;UBAC2;UBAC2	0.00616	-0.0228 ( 0.00831 )	0.0011	-0.0267 ( 0.00812 )	0.187	-0.0258 ( 0.0195 )	1.405e-05	---	1	0.0126875
cg18257485	4	2956627	NOP14	1.37e-06	-0.0146 ( 0.003 )	0.654	-0.00186 ( 0.00416 )	0.134	-0.00807 ( 0.00536 )	1.418e-05	---	1	0.0127493
cg06618097	19	46999444	PNMAL2	1.62e-05	0.0193 ( 0.00445 )	0.0347	0.01 ( 0.00474 )	0.906	0.00099 ( 0.00841 )	1.422e-05	+++	1	0.0127493
cg03725115	6	30458102	HLA-E	0.0738	-0.00825 ( 0.00461 )	0.044	-0.00871 ( 0.00431 )	2.38e-06	-0.0409 ( 0.00836 )	1.432e-05	---	1	0.0127933
cg14505439	9	134605210	RAPGEF1	2.23e-05	-0.0101 ( 0.00236 )	0.0425	-0.00651 ( 0.0032 )	0.725	-0.00164 ( 0.00465 )	1.441e-05	---	1	0.012828
cg23813257	16	3115286	IL32;IL32;IL32;IL32;IL32;IL32;IL32;IL32	0.000605	-0.0142 ( 0.00411 )	0.182	-0.00955 ( 0.00713 )	0.00613	-0.0284 ( 0.0102 )	1.454e-05	---	1	0.0128791
cg06617636	14	69256690	ZFP36L1	0.00251	-0.0106 ( 0.00349 )	0.00369	-0.0227 ( 0.00776 )	0.195	-0.0118 ( 0.00907 )	1.457e-05	---	1	0.0128791
cg10336935	20	55969282	RBM38;RBM38	0.000304	-0.00888 ( 0.00244 )	0.0543	-0.0087 ( 0.00451 )	0.111	-0.0083 ( 0.00518 )	1.481e-05	---	1	0.0130453
cg27299776	1	174132239	RABGAP1L	0.000205	-0.0116 ( 0.0031 )	0.501	-0.0036 ( 0.00533 )	0.0017	-0.0256 ( 0.00802 )	1.491e-05	---	1	0.0130875
cg11729430	2	209028478	CRYGA	0.00184	0.0104 ( 0.00332 )	0.00304	0.0164 ( 0.00551 )	0.304	0.0077 ( 0.00747 )	1.514e-05	+++	1	0.0132407
cg16901627	19	19026289	COPE;COPE;COPE	0.000112	-0.00428 ( 0.0011 )	0.0446	-0.00153 ( 0.000758 )	0.308	-0.00529 ( 0.00517 )	1.519e-05	---	1	0.0132407
cg15726025	1	32681995	C1orf91	0.00177	-0.00761 ( 0.00242 )	0.00113	-0.0197 ( 0.006 )	0.549	-0.00382 ( 0.00636 )	1.528e-05	---	1	0.0132656
cg02566391	1	67805528	IL12RB2	0.000312	-0.0115 ( 0.00318 )	0.0484	-0.0131 ( 0.00659 )	0.129	-0.0104 ( 0.00685 )	1.535e-05	---	1	0.0132656
cg05877109	14	23775794	BCL2L2	0.000342	-0.0102 ( 0.00282 )	0.0837	-0.0076 ( 0.00438 )	0.0581	-0.0107 ( 0.00562 )	1.542e-05	---	1	0.0132656
cg12833931	17	9862893	GAS7;GAS7;GAS7;GAS7	0.000484	0.013 ( 0.00371 )	0.0182	0.014 ( 0.00591 )	0.236	0.00938 ( 0.00789 )	1.543e-05	+++	1	0.0132656
cg12518775	2	69970294	ANXA4	0.00773	-0.011 ( 0.00413 )	0.00419	-0.0215 ( 0.00746 )	0.0513	-0.0205 ( 0.0104 )	1.56e-05	---	1	0.013366
cg25586305	2	234281690	DGKD	0.0164	-0.00694 ( 0.00288 )	0.00278	-0.0132 ( 0.00437 )	0.0255	-0.0125 ( 0.00556 )	1.578e-05	---	1	0.0134742
cg10692140	6	30496072		0.0209	-0.00992 ( 0.00428 )	0.00114	-0.0319 ( 0.00971 )	0.043	-0.0251 ( 0.0123 )	1.6e-05	---	1	0.0136158
cg19610615	14	78446340		0.0048	-0.0129 ( 0.00457 )	0.00753	-0.0155 ( 0.00577 )	0.055	-0.0156 ( 0.00805 )	1.608e-05	---	1	0.0136376
cg12634306	1	40098811	HEYL	3.31e-06	0.0393 ( 0.00836 )	0.193	0.0114 ( 0.0087 )	0.571	0.0101 ( 0.0178 )	1.615e-05	+++	1	0.0136509
cg25682080	11	116663103	APOA5;APOA5;APOA5;APOA5	3.97e-05	0.0122 ( 0.00295 )	0.215	0.00816 ( 0.00657 )	0.108	0.0153 ( 0.00948 )	1.625e-05	+++	1	0.0136893
cg04812351	4	73177995	ADAMTS3	0.000518	0.0148 ( 0.00425 )	0.0642	0.0124 ( 0.00669 )	0.0591	0.0168 ( 0.00884 )	1.645e-05	+++	1	0.0138115
cg07908755	7	51385729	COBL	0.00017	0.0162 ( 0.00427 )	0.0174	0.0221 ( 0.00924 )	0.52	0.0103 ( 0.0159 )	1.661e-05	+++	1	0.0138993
cg17319889	17	48683678	CACNA1G;CACNA1G;CACNA1G;CACNA1G;CACNA1G;CACNA1G;CACNA1G;CACNA1G;CACNA1G;CACNA1G;CACNA1G;CACNA1G;CACNA1G;CACNA1G;CACNA1G	0.00183	0.00795 ( 0.00254 )	0.00339	0.0133 ( 0.00452 )	0.31	0.00654 ( 0.00643 )	1.679e-05	+++	1	0.0140033
cg03986829	3	62358234	FEZF2	0.0614	0.00663 ( 0.00354 )	0.00602	0.0196 ( 0.00708 )	0.000523	0.0362 ( 0.0102 )	1.696e-05	+++	1	0.0140665
cg11335171	6	33173333	HSD17B8	6.94e-05	-0.0103 ( 0.00256 )	0.226	-0.00453 ( 0.00374 )	0.0636	-0.0104 ( 0.00557 )	1.699e-05	---	1	0.0140665
cg10394757	16	66879807	CA7;CA7	0.0103	0.0092 ( 0.00358 )	0.000227	0.0178 ( 0.00478 )	0.348	0.00557 ( 0.00591 )	1.704e-05	+++	1	0.0140665
cg16843718	22	50322571		9.64e-06	0.019 ( 0.00425 )	0.113	0.00739 ( 0.00465 )	0.586	0.00387 ( 0.00709 )	1.709e-05	+++	1	0.0140665
cg22648996	10	63946213		7.5e-06	-0.016 ( 0.00355 )	0.535	-0.00395 ( 0.00636 )	0.0755	-0.0142 ( 0.00794 )	1.717e-05	---	1	0.0140862
cg12873476	8	142402728		0.000105	0.0249 ( 0.00637 )	0.164	0.0124 ( 0.00885 )	0.0761	0.0251 ( 0.0141 )	1.724e-05	+++	1	0.0140975
cg27500292	20	17506177	BFSP1;BFSP1	0.000114	0.0109 ( 0.00282 )	0.0753	0.0106 ( 0.00594 )	0.203	0.0116 ( 0.00905 )	1.731e-05	+++	1	0.0141088
cg09461545	4	25845210	SEL1L3	0.000318	-0.0166 ( 0.00458 )	0.0952	-0.0114 ( 0.00682 )	0.0642	-0.0147 ( 0.0079 )	1.835e-05	---	1	0.0149005
cg01358620	14	31858202	HEATR5A	0.00138	-0.0138 ( 0.00429 )	0.0262	-0.0148 ( 0.00665 )	0.0727	-0.0137 ( 0.00758 )	1.84e-05	---	1	0.0149005
cg22117805	11	36422455	PRR5L;PRR5L;PRR5L;PRR5L	0.000266	-0.0154 ( 0.0042 )	0.0109	-0.0208 ( 0.00812 )	0.581	-0.00405 ( 0.00731 )	1.858e-05	---	1	0.0149979
cg00589581	7	1883760	MAD1L1;MAD1L1;MAD1L1	0.000333	-0.033 ( 0.00915 )	0.437	-0.00567 ( 0.00728 )	0.002	-0.063 ( 0.0201 )	1.875e-05	---	1	0.0150866
cg20116800	17	74258224		1.84e-05	-0.0162 ( 0.00375 )	0.473	-0.00525 ( 0.00732 )	0.0527	-0.0144 ( 0.00737 )	1.889e-05	---	1	0.0151507
cg25043378	8	41522857	ANK1;ANK1;ANK1;ANK1;ANK1;ANK1;ANK1;ANK1	0.000131	-0.0156 ( 0.00406 )	0.213	-0.00881 ( 0.00707 )	0.0454	-0.0173 ( 0.0086 )	1.962e-05	---	1	0.0156861
cg12284769	12	125259369		0.0158	-0.00688 ( 0.00284 )	0.00121	-0.0227 ( 0.00696 )	0.0801	-0.0124 ( 0.00703 )	1.969e-05	---	1	0.0156921
cg25385366	21	43809360	TMPRSS3;TMPRSS3;TMPRSS3	0.00348	-0.0223 ( 0.0076 )	0.0239	-0.0209 ( 0.00919 )	0.0289	-0.0338 ( 0.0153 )	2.021e-05	---	1	0.0160555
cg10979602	1	67690795	IL23R	7.48e-06	0.0114 ( 0.00252 )	0.432	0.00282 ( 0.00358 )	0.148	0.00955 ( 0.00656 )	2.067e-05	+++	1	0.016345
cg12623536	10	73848817	SPOCK2;SPOCK2	0.135	0.00407 ( 0.00271 )	0.0137	0.0154 ( 0.0062 )	1.02e-05	0.0364 ( 0.00798 )	2.075e-05	+++	1	0.016345
cg26146569	15	31637592	KLF13	4.79e-05	-0.0136 ( 0.00331 )	0.0384	-0.0267 ( 0.0129 )	0.686	-0.00599 ( 0.0148 )	2.077e-05	---	1	0.016345
cg14463790	13	26337396	ATP8A2	0.000119	-0.0132 ( 0.00342 )	0.223	-0.0104 ( 0.00856 )	0.0498	-0.0183 ( 0.00925 )	2.089e-05	---	1	0.016345
cg14174912	10	3824516	KLF6;KLF6;KLF6;KLF6	0.00188	-0.029 ( 0.00929 )	0.121	-0.0179 ( 0.0115 )	0.00491	-0.0487 ( 0.0171 )	2.09e-05	---	1	0.016345
cg14133064	9	5530115	PDCD1LG2	4.28e-07	-0.02 ( 0.00392 )	0.205	-0.0122 ( 0.0096 )	0.8	0.00255 ( 0.0101 )	2.123e-05	--+	1	0.0165081
cg06979118	11	70601971	SHANK2	0.000666	-0.00721 ( 0.00211 )	0.062	-0.00769 ( 0.00411 )	0.0648	-0.0106 ( 0.00571 )	2.124e-05	---	1	0.0165081
cg20715589	10	25305338	ENKUR;THNSL1	0.0045	0.00419 ( 0.00147 )	0.0217	0.0217 ( 0.00939 )	0.0246	0.0309 ( 0.0136 )	2.134e-05	+++	1	0.0165346
cg01370111	6	31579362		0.0286	0.0072 ( 0.00328 )	4.14e-05	0.0285 ( 0.00685 )	0.367	0.00982 ( 0.0109 )	2.175e-05	+++	1	0.0168004
cg20888995	3	56822059	ARHGEF3;ARHGEF3	0.000302	-0.0139 ( 0.00384 )	0.252	-0.0091 ( 0.00793 )	0.0144	-0.039 ( 0.0158 )	2.209e-05	---	1	0.0170107
cg22805381	14	51760188		0.00389	-0.0139 ( 0.00479 )	0.157	-0.00933 ( 0.00658 )	0.000781	-0.0393 ( 0.0115 )	2.218e-05	---	1	0.0170278
cg16464007	3	188002729	LPP;LPP;LPP	0.00409	-0.00876 ( 0.00304 )	0.0238	-0.0141 ( 0.00622 )	0.0265	-0.0164 ( 0.00734 )	2.228e-05	---	1	0.0170464
cg06180389	1	111436823	CD53;CD53	0.000224	-0.0163 ( 0.00439 )	0.108	-0.0129 ( 0.008 )	0.0953	-0.0209 ( 0.0125 )	2.234e-05	---	1	0.0170464
cg21950534	6	152128483	ESR1;ESR1;ESR1;ESR1;ESR1	0.0827	-0.00437 ( 0.00252 )	0.000204	-0.012 ( 0.00319 )	0.0264	-0.00983 ( 0.00439 )	2.244e-05	---	1	0.0170571
cg23236169	3	112022442		0.0596	-0.0108 ( 0.00572 )	0.0485	-0.0152 ( 0.00765 )	1.31e-05	-0.0513 ( 0.0114 )	2.249e-05	---	1	0.0170571
cg21618273	5	14414947	TRIO	6.17e-05	-0.0122 ( 0.00302 )	0.33	-0.00559 ( 0.00572 )	0.0482	-0.015 ( 0.00756 )	2.261e-05	---	1	0.0170965
cg01119374	2	109742964		0.000796	0.00882 ( 0.00262 )	0.000662	0.0127 ( 0.00369 )	0.818	-0.00126 ( 0.00548 )	2.287e-05	++-	1	0.0172412
cg07532405	14	22948498		0.000226	-0.0138 ( 0.00372 )	0.233	-0.0108 ( 0.00907 )	0.026	-0.0196 ( 0.00871 )	2.307e-05	---	1	0.0173399
cg06650596	5	1041028		0.000511	0.0113 ( 0.00324 )	0.223	0.00532 ( 0.00435 )	0.0105	0.0181 ( 0.007 )	2.345e-05	+++	1	0.0175729
cg12713583	19	940724	ARID3A	0.000132	-0.0111 ( 0.0029 )	0.27	-0.00769 ( 0.00696 )	0.0358	-0.0222 ( 0.0105 )	2.359e-05	---	1	0.0176252
cg17394978	5	131824502	IRF1	0.0733	-0.0131 ( 0.00733 )	0.00117	-0.0293 ( 0.00895 )	0.00631	-0.0454 ( 0.0164 )	2.395e-05	---	1	0.017841
cg09716613	13	33000534	N4BP2L1;N4BP2L1	0.000557	-0.0164 ( 0.00473 )	0.0873	-0.00571 ( 0.00333 )	0.0569	-0.0181 ( 0.00943 )	2.423e-05	---	1	0.0179472
cg18639524	12	20596288	PDE3A	0.00466	-0.0162 ( 0.00571 )	0.00686	-0.041 ( 0.0151 )	0.103	-0.0366 ( 0.0223 )	2.44e-05	---	1	0.0179472
cg07450633	5	172175321		0.000679	0.0143 ( 0.0042 )	0.359	0.00434 ( 0.00473 )	0.00201	0.0204 ( 0.0065 )	2.441e-05	+++	1	0.0179472
cg02544257	16	70510663	FUK	0.00354	-0.00925 ( 0.00316 )	0.00266	-0.0179 ( 0.00591 )	0.289	-0.00716 ( 0.00672 )	2.445e-05	---	1	0.0179472
cg11826324	8	104278949		5.05e-05	0.012 ( 0.00294 )	0.256	0.00728 ( 0.0064 )	0.104	0.0122 ( 0.00744 )	2.445e-05	+++	1	0.0179472
cg11187245	6	31323397	HLA-B	6.35e-05	-0.0289 ( 0.00717 )	0.115	-0.0174 ( 0.011 )	0.27	-0.0199 ( 0.018 )	2.492e-05	---	1	0.0181932
cg14750551	3	122401343	PARP14	0.00211	0.0217 ( 0.00703 )	0.154	0.0124 ( 0.00865 )	0.00319	0.0584 ( 0.0195 )	2.493e-05	+++	1	0.0181932
cg26063904	1	101313199		6.32e-05	-0.0246 ( 0.0061 )	0.269	-0.0128 ( 0.0116 )	0.0804	-0.033 ( 0.0188 )	2.502e-05	---	1	0.0182059
cg16399625	14	69322188		0.00596	0.00617 ( 0.00224 )	0.0527	0.00796 ( 0.00409 )	0.00496	0.0141 ( 0.00496 )	2.526e-05	+++	1	0.0182746
cg24261333	11	73357019	PLEKHB1;PLEKHB1	0.0114	0.0232 ( 0.00914 )	0.00126	0.0329 ( 0.0101 )	0.155	0.0173 ( 0.0121 )	2.526e-05	+++	1	0.0182746
cg01970325	9	140354241	NELF;NELF;NELF;NELF	0.00169	0.0106 ( 0.00337 )	0.032	0.011 ( 0.0051 )	0.0681	0.0129 ( 0.00705 )	2.567e-05	+++	1	0.0185008
cg19972822	7	138778744	ZC3HAV1;ZC3HAV1	9.83e-06	-0.0162 ( 0.00362 )	0.389	-0.00422 ( 0.00489 )	0.185	-0.00819 ( 0.00615 )	2.572e-05	---	1	0.0185008
cg07969473	10	181286	ZMYND11;ZMYND11;ZMYND11	0.00772	-0.00561 ( 0.0021 )	0.0677	-0.00349 ( 0.0019 )	0.00193	-0.0142 ( 0.00449 )	2.586e-05	---	1	0.0185071
cg24723883	19	2608495	GNG7	0.0019	-0.00874 ( 0.0028 )	0.0149	-0.0104 ( 0.00425 )	0.139	-0.00805 ( 0.00541 )	2.591e-05	---	1	0.0185071
cg11702942	8	144102584	LY6E;LY6E	1.87e-05	0.0289 ( 0.00669 )	0.612	0.00367 ( 0.00722 )	0.0395	0.0296 ( 0.0142 )	2.595e-05	+++	1	0.0185071
cg07406704	16	23592608	NDUFAB1	0.018	0.00737 ( 0.00311 )	0.000219	0.02 ( 0.00537 )	0.296	0.00883 ( 0.00841 )	2.611e-05	+++	1	0.0185685
cg07241457	20	61787786		3.31e-05	0.0102 ( 0.00244 )	0.332	0.00458 ( 0.00472 )	0.103	0.0112 ( 0.00683 )	2.68e-05	+++	1	0.0190054
cg17316300	2	237381593	IQCA1	0.000408	0.00977 ( 0.00275 )	0.00151	0.0108 ( 0.00338 )	0.749	-0.00155 ( 0.00485 )	2.69e-05	++-	1	0.0190225
cg01794929	22	31500940	SELM	0.000277	0.0138 ( 0.00378 )	0.0421	0.0131 ( 0.00643 )	0.285	0.0103 ( 0.00958 )	2.716e-05	+++	1	0.019141
cg14669607	5	66562931		0.000184	0.0121 ( 0.00321 )	0.000866	0.0186 ( 0.00554 )	0.364	-0.00717 ( 0.00787 )	2.722e-05	++-	1	0.019141
cg08062011	4	83483220	TMEM150C	1.71e-06	-0.0124 ( 0.00256 )	0.171	-0.00402 ( 0.00294 )	0.956	0.000312 ( 0.00569 )	2.742e-05	--+	1	0.0192278
cg15962336	1	53932577	DMRTB1	0.000595	0.00991 ( 0.00287 )	0.0423	0.00971 ( 0.00477 )	0.155	0.00933 ( 0.00652 )	2.753e-05	+++	1	0.0192511
cg07110949	4	1309878	MAEA;MAEA	3.87e-06	-0.0123 ( 0.00264 )	0.47	-0.00425 ( 0.00588 )	0.26	-0.00508 ( 0.0045 )	2.77e-05	---	1	0.0192627
cg12396057	1	167508884		0.0134	-0.0081 ( 0.00327 )	0.0334	-0.0131 ( 0.00615 )	0.00282	-0.0245 ( 0.00808 )	2.77e-05	---	1	0.0192627
cg17249452	2	240531507		0.198	-0.00512 ( 0.00397 )	0.000274	-0.0257 ( 0.007 )	0.00271	-0.0312 ( 0.0102 )	2.779e-05	---	1	0.0192719
cg24690709	4	100768712	DAPP1	0.00388	-0.00937 ( 0.00323 )	0.0117	-0.0182 ( 0.00716 )	0.0889	-0.0107 ( 0.00625 )	2.808e-05	---	1	0.0194194
cg19533955	3	99790878	C3orf26;FILIP1L;FILIP1L	9.5e-05	-0.0208 ( 0.00529 )	0.0136	-0.0145 ( 0.00583 )	0.98	0.000196 ( 0.0078 )	2.82e-05	--+	1	0.0194488
cg27296341	6	154485839	IPCEF1;OPRM1;IPCEF1;IPCEF1	0.000219	-0.0243 ( 0.00652 )	0.0615	-0.014 ( 0.00747 )	0.247	-0.02 ( 0.0173 )	2.863e-05	---	1	0.0196912
cg07754940	10	89912729		0.00991	-0.0103 ( 0.00399 )	0.000703	-0.0158 ( 0.00463 )	0.299	-0.00644 ( 0.00617 )	2.873e-05	---	1	0.019706
cg08975803	12	52626818	KRT7	0.000119	0.0111 ( 0.00288 )	0.039	0.0084 ( 0.00405 )	0.54	0.00375 ( 0.00611 )	2.901e-05	+++	1	0.0198439
cg16893868	19	55084269	LILRA2;LILRA2	0.000415	0.0121 ( 0.00342 )	0.538	0.0042 ( 0.0068 )	0.00153	0.0249 ( 0.00774 )	2.928e-05	+++	1	0.0199741
cg08416870	6	30455903	HLA-E	0.00581	-0.00918 ( 0.00332 )	0.0887	-0.0076 ( 0.00445 )	0.00243	-0.0174 ( 0.00565 )	2.954e-05	---	1	0.0200426
cg14856698	1	2135945	C1orf86	0.00936	-0.0076 ( 0.00291 )	0.0133	-0.0177 ( 0.00712 )	0.0246	-0.0202 ( 0.0089 )	2.954e-05	---	1	0.0200426
cg03465320	6	32823078	PSMB9;PSMB9;TAP1	0.054	-0.0185 ( 0.00958 )	0.000125	-0.0669 ( 0.0172 )	0.12	-0.0613 ( 0.0393 )	2.981e-05	---	1	0.0201305
cg01068621	1	159061369		0.000577	-0.0121 ( 0.00349 )	0.0356	-0.0151 ( 0.00716 )	0.206	-0.0106 ( 0.00834 )	2.983e-05	---	1	0.0201305
cg08000731	11	316247		5.76e-05	0.0338 ( 0.00834 )	0.866	0.00134 ( 0.00788 )	0.00373	0.0614 ( 0.0209 )	3.004e-05	+++	1	0.0201773
cg15861156	10	91737463		0.00133	0.00988 ( 0.00307 )	0.00324	0.0135 ( 0.00456 )	0.61	0.00351 ( 0.00687 )	3.006e-05	+++	1	0.0201773
cg06663310	5	176153056		0.00301	0.0263 ( 0.00884 )	0.023	0.0235 ( 0.0103 )	0.0633	0.0318 ( 0.017 )	3.049e-05	+++	1	0.0204113
cg00078245	12	53579063	ZNF740	5.92e-05	-0.0126 ( 0.00311 )	0.28	-0.00647 ( 0.00599 )	0.101	-0.012 ( 0.00727 )	3.079e-05	---	1	0.0205573
cg24154699	19	55141366	LILRB1;LILRB1;LILRB1;LILRB1	9.38e-05	0.0152 ( 0.00387 )	0.0124	0.0126 ( 0.00503 )	0.893	-0.000882 ( 0.00654 )	3.131e-05	++-	1	0.0208491
cg22947000	16	81272281	BCMO1	0.00017	-0.0236 ( 0.00623 )	0.0132	-0.0297 ( 0.0119 )	0.88	-0.00275 ( 0.0182 )	3.154e-05	---	1	0.0209466
cg13300480	1	64485696	ROR1;ROR1	0.00105	-0.0129 ( 0.00392 )	0.0746	-0.0113 ( 0.00633 )	0.05	-0.0188 ( 0.00951 )	3.188e-05	---	1	0.0211166
cg24921858	12	12223989	BCL2L14;BCL2L14;BCL2L14;BCL2L14	0.278	-0.00706 ( 0.0065 )	0.000459	-0.0328 ( 0.00928 )	0.00053	-0.0551 ( 0.0156 )	3.198e-05	---	1	0.0211271
cg01560554	19	55447414	NLRP7;NLRP7;NLRP7	0.00202	0.00969 ( 0.00313 )	0.221	0.00792 ( 0.00647 )	0.00223	0.0248 ( 0.00799 )	3.24e-05	+++	1	0.0213484
cg19110982	20	32662344	RALY;RALY	0.00154	-0.00894 ( 0.00281 )	0.0227	-0.0106 ( 0.00463 )	0.145	-0.00936 ( 0.0064 )	3.263e-05	---	1	0.0214436
cg12524168	5	76028910	F2R	0.00334	-0.00875 ( 0.00297 )	0.0101	-0.011 ( 0.00427 )	0.144	-0.00822 ( 0.0056 )	3.277e-05	---	1	0.0214794
cg26789634	9	70152283		0.00286	-0.0117 ( 0.0039 )	0.0629	-0.0132 ( 0.00706 )	0.0185	-0.0305 ( 0.0128 )	3.301e-05	---	1	0.0215504
cg17983217	6	31698223	DDAH2	0.00133	-0.00981 ( 0.00304 )	0.0422	-0.0149 ( 0.00733 )	0.0862	-0.0103 ( 0.00597 )	3.305e-05	---	1	0.0215504
cg17006204	11	70448210	SHANK2;SHANK2	0.0259	-0.0115 ( 0.00514 )	0.00133	-0.0124 ( 0.00382 )	0.0679	-0.0205 ( 0.0111 )	3.324e-05	---	1	0.0216181
cg16112945	9	136285806	ADAMTS13;ADAMTS13;ADAMTS13;ADAMTS13	0.000129	-0.00902 ( 0.00234 )	0.228	-0.00519 ( 0.00429 )	0.0794	-0.01 ( 0.00567 )	3.337e-05	---	1	0.0216466
cg07462448	10	115441840	CASP7;CASP7;CASP7;CASP7	6.12e-06	-0.0159 ( 0.0035 )	0.0224	-0.02 ( 0.00872 )	0.329	0.00764 ( 0.00781 )	3.423e-05	--+	1	0.0221473
cg05011265	14	22958399		0.00208	-0.00948 ( 0.00307 )	0.253	-0.00866 ( 0.00757 )	0.00164	-0.0208 ( 0.0065 )	3.454e-05	---	1	0.0222904
cg07156249	6	32822911	PSMB9;PSMB9;TAP1	0.0561	-0.0235 ( 0.0123 )	6.25e-05	-0.0597 ( 0.0147 )	0.207	-0.0373 ( 0.0295 )	3.51e-05	---	1	0.0225937
cg05757530	16	57038916	NLRC5	0.000722	-0.0119 ( 0.0035 )	0.000638	-0.0259 ( 0.00752 )	0.591	0.00615 ( 0.0114 )	3.551e-05	--+	1	0.0227991
ch.13.1149345F	13	78085182		0.0022	-0.00683 ( 0.00222 )	0.000777	-0.0086 ( 0.00254 )	0.922	-0.000392 ( 0.00402 )	3.58e-05	---	1	0.0228875
cg23541921	8	1767962		0.000238	0.0112 ( 0.00302 )	0.167	0.00746 ( 0.00539 )	0.0814	0.0138 ( 0.00787 )	3.583e-05	+++	1	0.0228875
cg01517384	6	31323856	HLA-B	1.91e-05	-0.0451 ( 0.0105 )	0.127	-0.0239 ( 0.0157 )	0.635	-0.0136 ( 0.0285 )	3.622e-05	---	1	0.0230779
cg23977888	5	55994653		5.59e-06	-0.0145 ( 0.00316 )	0.657	-0.00296 ( 0.00666 )	0.14	-0.0137 ( 0.00924 )	3.756e-05	---	1	0.0238362
cg24349631	22	46449752	C22orf26;LOC150381	1.51e-05	-0.0401 ( 0.0092 )	0.388	-0.0171 ( 0.0197 )	0.202	-0.0285 ( 0.0222 )	3.76e-05	---	1	0.0238362
cg23290159	5	150474234		0.000155	-0.0107 ( 0.00282 )	0.157	-0.00663 ( 0.00468 )	0.14	-0.0104 ( 0.007 )	3.775e-05	---	1	0.023871
cg05700789	16	3999569		0.00418	0.0127 ( 0.00443 )	0.0682	0.0127 ( 0.00693 )	0.0112	0.0308 ( 0.012 )	3.791e-05	+++	1	0.023912
cg11242907	17	45919419	SCRN2;SCRN2	0.000246	-0.0126 ( 0.00342 )	0.00439	-0.0213 ( 0.00743 )	0.762	0.00241 ( 0.00796 )	3.822e-05	--+	1	0.0239585
cg01397513	16	85670135	KIAA0182;KIAA0182	0.045	0.00288 ( 0.00144 )	5.5e-05	0.0121 ( 0.00296 )	0.315	0.00384 ( 0.0038 )	3.824e-05	+++	1	0.0239585
cg15339435	11	128169380		3.32e-05	-0.0171 ( 0.0041 )	0.169	-0.00845 ( 0.00613 )	0.383	-0.00637 ( 0.00728 )	3.827e-05	---	1	0.0239585
cg10430444	15	76137847	UBE2Q2;UBE2Q2	1.38e-05	-0.0125 ( 0.00284 )	0.339	-0.00489 ( 0.00511 )	0.271	-0.00652 ( 0.0059 )	3.84e-05	---	1	0.02398
cg00883689	2	54802904	SPTBN1;SPTBN1	0.00154	-0.0267 ( 0.0084 )	0.0387	-0.0271 ( 0.013 )	0.0988	-0.0361 ( 0.0218 )	3.882e-05	---	1	0.0241681
cg14150115	13	30963379		0.000346	-0.0181 ( 0.00504 )	0.29	-0.00913 ( 0.00861 )	0.0207	-0.0276 ( 0.0118 )	3.894e-05	---	1	0.0241681
cg01339008	15	25325293	SNORD116-14;SNORD116-15	6.3e-05	-0.02 ( 0.00496 )	0.316	-0.00627 ( 0.00625 )	0.101	-0.0198 ( 0.012 )	3.899e-05	---	1	0.0241681
cg14548542	9	139566734	EGFL7;EGFL7	0.000327	-0.0087 ( 0.00241 )	0.128	-0.00696 ( 0.00456 )	0.101	-0.0102 ( 0.00617 )	3.944e-05	---	1	0.0242878
cg00359181	2	38893519	GALM	0.000987	0.0133 ( 0.00402 )	0.264	0.0106 ( 0.00952 )	0.00639	0.0288 ( 0.0104 )	3.949e-05	+++	1	0.0242878
cg00885708	5	139167076		0.0212	0.00548 ( 0.00237 )	0.00373	0.0086 ( 0.00295 )	0.0435	0.0105 ( 0.00518 )	3.952e-05	+++	1	0.0242878
cg02772266	12	4060781		6.34e-05	-0.0107 ( 0.00265 )	0.318	-0.00659 ( 0.00658 )	0.101	-0.0125 ( 0.00754 )	3.957e-05	---	1	0.0242878
cg02578070	6	119669305	MAN1A1	0.00157	-0.0142 ( 0.00446 )	0.0194	-0.0164 ( 0.00699 )	0.205	-0.0116 ( 0.0091 )	4.022e-05	---	1	0.0245666
cg25149155	14	23775777	BCL2L2	0.00038	-0.00731 ( 0.00205 )	0.276	-0.00571 ( 0.00523 )	0.0217	-0.0162 ( 0.00699 )	4.022e-05	---	1	0.0245666
cg05113410	2	102327511	MAP4K4;MAP4K4;MAP4K4	0.00049	-0.0115 ( 0.00327 )	0.33	-0.00636 ( 0.00651 )	0.0101	-0.0177 ( 0.0068 )	4.033e-05	---	1	0.024574
cg24166457	19	45590882	GEMIN7;GEMIN7;GEMIN7	2.35e-05	-0.0162 ( 0.0038 )	0.464	-0.00477 ( 0.00651 )	0.112	-0.00924 ( 0.00579 )	4.047e-05	---	1	0.0245996
cg24610854	5	130510020	LYRM7	0.001	-0.0112 ( 0.00339 )	0.00613	-0.017 ( 0.00617 )	0.633	-0.00529 ( 0.0111 )	4.059e-05	---	1	0.0246129
cg12603453	6	151694679	ZBTB2	2.42e-06	-0.0423 ( 0.00889 )	0.729	-0.00429 ( 0.0123 )	0.211	-0.0236 ( 0.0188 )	4.12e-05	---	1	0.0248994
cg15618071	3	126426394	CHCHD6	0.0104	0.0059 ( 0.0023 )	0.0112	0.0107 ( 0.00418 )	0.0415	0.0132 ( 0.0064 )	4.135e-05	+++	1	0.0248994
cg26861995	3	127831673	RUVBL1	0.000394	-0.0121 ( 0.0034 )	0.00213	-0.0151 ( 0.00487 )	0.661	0.00315 ( 0.00717 )	4.136e-05	--+	1	0.0248994
cg05673882	5	74862702	POLK	0.0143	-0.0154 ( 0.00628 )	0.00732	-0.0155 ( 0.00574 )	0.042	-0.0302 ( 0.0147 )	4.161e-05	---	1	0.02499
cg03788239	3	14699141	C3orf19	3.55e-05	-0.0156 ( 0.00374 )	0.149	-0.00699 ( 0.00483 )	0.453	-0.00492 ( 0.00654 )	4.222e-05	---	1	0.0252958
cg07629125	13	58299015	PCDH17	0.000124	0.0182 ( 0.00472 )	0.0102	0.0163 ( 0.00631 )	0.78	-0.00249 ( 0.00893 )	4.236e-05	++-	1	0.0253193
cg19323289	11	19463903	NAV2	0.00435	-0.00768 ( 0.00268 )	0.0493	-0.00645 ( 0.00327 )	0.0216	-0.0134 ( 0.00577 )	4.252e-05	---	1	0.0253545
cg04094640	16	27237122	NSMCE1	3.96e-05	-0.0167 ( 0.00404 )	0.537	-0.00296 ( 0.00479 )	0.0542	-0.0151 ( 0.0078 )	4.29e-05	---	1	0.0255205
cg24119674	10	79648146	DLG5	5.89e-06	0.0139 ( 0.00304 )	0.242	0.00618 ( 0.00528 )	0.68	0.00306 ( 0.00741 )	4.333e-05	+++	1	0.0256962
cg16872071	9	135997155	RALGDS;RALGDS	0.0203	0.00637 ( 0.00274 )	0.026	0.0122 ( 0.00545 )	0.00415	0.016 ( 0.00549 )	4.34e-05	+++	1	0.0256962
cg08913523	8	126649807		0.104	-0.00514 ( 0.00316 )	0.0524	-0.0129 ( 0.00665 )	7.25e-06	-0.0263 ( 0.00567 )	4.387e-05	---	1	0.0259133
cg27087650	19	45255796	BCL3	0.0109	-0.00956 ( 0.00375 )	0.0143	-0.0114 ( 0.00464 )	0.0317	-0.017 ( 0.00786 )	4.428e-05	---	1	0.0259197
cg13410000	15	91357521	BLM	0.0265	-0.00755 ( 0.00339 )	0.00214	-0.0185 ( 0.00599 )	0.0615	-0.0144 ( 0.00765 )	4.438e-05	---	1	0.0259197
cg25913882	10	17067842	CUBN	0.00138	-0.0135 ( 0.00421 )	0.0293	-0.0141 ( 0.00646 )	0.173	-0.0119 ( 0.00873 )	4.446e-05	---	1	0.0259197
cg11084266	1	156187819	PMF1	0.129	-0.00342 ( 0.00225 )	0.00157	-0.0132 ( 0.00414 )	0.00285	-0.0123 ( 0.00405 )	4.448e-05	---	1	0.0259197
cg20210051	12	41830066	PDZRN4;PDZRN4	0.000513	0.0159 ( 0.00455 )	0.263	0.00908 ( 0.0081 )	0.0194	0.0309 ( 0.0131 )	4.45e-05	+++	1	0.0259197
cg01957732	6	133561716	EYA4;EYA4;EYA4	0.00617	0.00957 ( 0.00348 )	0.00407	0.0133 ( 0.00461 )	0.223	0.00721 ( 0.00589 )	4.464e-05	+++	1	0.0259197
cg02893260	13	30071603	MTUS2;MTUS2	8.92e-05	0.00983 ( 0.00249 )	0.165	0.00532 ( 0.00382 )	0.239	0.00816 ( 0.0069 )	4.466e-05	+++	1	0.0259197
cg07597714	1	23800264	ASAP3;ASAP3	1.89e-06	0.0133 ( 0.00276 )	0.693	-0.00167 ( 0.00423 )	0.0325	0.0142 ( 0.00659 )	4.472e-05	+-+	1	0.0259197
cg03009785	10	72835584		0.000213	0.00881 ( 0.00237 )	0.0318	0.00846 ( 0.00392 )	0.61	0.0028 ( 0.00547 )	4.481e-05	+++	1	0.0259197
cg09226262	19	46319145	SYMPK;RSPH6A	0.000483	0.0104 ( 0.00296 )	0.095	0.00764 ( 0.00456 )	0.123	0.0104 ( 0.00673 )	4.51e-05	+++	1	0.0260275
cg19179572	17	80377872	HEXDC;C17orf101;C17orf101	0.0588	-0.0149 ( 0.00785 )	0.00182	-0.0429 ( 0.0137 )	0.0176	-0.0398 ( 0.0166 )	4.536e-05	---	1	0.0260635
cg17192115	17	9862900	GAS7;GAS7;GAS7;GAS7	0.00447	0.00741 ( 0.0026 )	0.0122	0.0102 ( 0.00404 )	0.126	0.00509 ( 0.00331 )	4.537e-05	+++	1	0.0260635
cg02693486	11	64030862	PLCB3	0.000318	0.0102 ( 0.00281 )	0.1	0.0106 ( 0.00645 )	0.17	0.0109 ( 0.00788 )	4.583e-05	+++	1	0.0261767
cg13590228	3	150477925	SIAH2	0.064	-0.00933 ( 0.00503 )	0.00115	-0.0225 ( 0.00686 )	0.0244	-0.0149 ( 0.00658 )	4.586e-05	---	1	0.0261767
cg17338146	2	147142856		0.0236	-0.0149 ( 0.00656 )	0.14	-0.013 ( 0.00876 )	7.14e-05	-0.0472 ( 0.0116 )	4.588e-05	---	1	0.0261767
cg09983546	15	62884068		6.51e-08	0.0129 ( 0.00237 )	0.32	0.00439 ( 0.0044 )	0.353	-0.00614 ( 0.00659 )	4.615e-05	++-	1	0.0262457
cg17442683	1	8664311	RERE;RERE	0.0161	-0.0169 ( 0.007 )	0.00229	-0.023 ( 0.00749 )	0.123	-0.0221 ( 0.0142 )	4.621e-05	---	1	0.0262457
cg23591611	12	133177827		0.0102	0.0217 ( 0.00841 )	0.000118	0.0382 ( 0.00981 )	0.887	0.00235 ( 0.0165 )	4.688e-05	+++	1	0.0265176
cg19182035	12	3393005	TSPAN9;TSPAN9	0.0289	0.00378 ( 0.00172 )	0.000954	0.028 ( 0.00839 )	0.115	0.0185 ( 0.0117 )	4.69e-05	+++	1	0.0265176
cg09821651	8	62666459		0.00113	-0.00812 ( 0.00248 )	0.013	-0.00868 ( 0.00347 )	0.419	-0.00483 ( 0.00597 )	4.712e-05	---	1	0.0265821
cg20073893	14	22945457		0.00196	-0.0115 ( 0.00371 )	0.0569	-0.019 ( 0.00992 )	0.0595	-0.0167 ( 0.00881 )	4.765e-05	---	1	0.0268209
cg05411199	6	3749715	C6orf145	0.0225	0.00838 ( 0.00366 )	0.000362	0.0122 ( 0.00339 )	0.303	0.00887 ( 0.00859 )	4.789e-05	+++	1	0.0268956
cg15007959	19	50931432	SPIB	0.00128	0.0396 ( 0.0122 )	0.152	0.0289 ( 0.0201 )	0.021	0.0767 ( 0.0329 )	4.826e-05	+++	1	0.0270429
cg16218302	4	8492328		0.00103	-0.0142 ( 0.0043 )	0.0248	-0.00964 ( 0.00428 )	0.283	-0.0083 ( 0.0077 )	4.865e-05	---	1	0.0272008
cg07004075	14	24649335	REC8;REC8	0.0158	-0.00558 ( 0.0023 )	0.00216	-0.0132 ( 0.00427 )	0.141	-0.00849 ( 0.00574 )	4.902e-05	---	1	0.0272535
cg01678292	8	41522873	ANK1;ANK1;ANK1;ANK1;ANK1;ANK1;ANK1;ANK1	6.37e-06	-0.0192 ( 0.00421 )	0.0262	-0.0187 ( 0.00838 )	0.279	0.0108 ( 0.00995 )	4.906e-05	--+	1	0.0272535
cg19529732	12	122712101	DIABLO;DIABLO;DIABLO;DIABLO	3.83e-05	-0.0158 ( 0.00381 )	0.436	-0.00522 ( 0.00669 )	0.107	-0.0178 ( 0.011 )	4.907e-05	---	1	0.0272535
cg14179389	1	92947961	GFI1;GFI1;GFI1	0.00017	-0.0306 ( 0.00809 )	0.0263	-0.0312 ( 0.014 )	0.803	-0.00565 ( 0.0227 )	4.948e-05	---	1	0.0273793
cg17204652	2	233252706	ECEL1P2	1.14e-05	0.0288 ( 0.0065 )	0.149	0.0144 ( 0.00994 )	0.834	0.00293 ( 0.014 )	4.955e-05	+++	1	0.0273793
cg21878650	5	64558623	ADAMTS6	0.000311	-0.0252 ( 0.00696 )	0.025	-0.0341 ( 0.0152 )	0.622	-0.00962 ( 0.0195 )	4.964e-05	---	1	0.0273793
cg00993799	7	104653126	LOC100216545	0.00228	0.00682 ( 0.00223 )	0.0416	0.00104 ( 0.00051 )	0.0797	0.00597 ( 0.00339 )	5.002e-05	+++	1	0.0273793
cg08468082	1	15334845	KIAA1026;KIAA1026;KIAA1026;KIAA1026;KIAA1026	0.000794	0.0101 ( 0.00299 )	0.103	0.00755 ( 0.00462 )	0.0757	0.0124 ( 0.00696 )	5.002e-05	+++	1	0.0273793
cg07157107	8	42623730	CHRNA6	0.00258	-0.016 ( 0.00528 )	0.0201	-0.0165 ( 0.00706 )	0.155	-0.0182 ( 0.0128 )	5.006e-05	---	1	0.0273793
cg26180383	8	129061048	MIR1207;PVT1	1.26e-05	-0.0176 ( 0.00399 )	0.0249	-0.0155 ( 0.00689 )	0.389	0.00671 ( 0.00777 )	5.006e-05	--+	1	0.0273793
cg02806322	3	32446568	CMTM7;CMTM7	0.00687	-0.0112 ( 0.00411 )	0.16	-0.00861 ( 0.00611 )	0.0012	-0.0301 ( 0.00914 )	5.024e-05	---	1	0.027418
cg07541160	6	36985879	FGD2	0.000739	-0.00941 ( 0.00277 )	0.27	-0.00519 ( 0.0047 )	0.0138	-0.0163 ( 0.00654 )	5.059e-05	---	1	0.0275058
cg18780021	17	13256766		0.00231	0.00902 ( 0.00295 )	0.0096	0.012 ( 0.00461 )	0.322	0.00567 ( 0.00571 )	5.062e-05	+++	1	0.0275058
cg07750741	5	156692395	CYFIP2;CYFIP2	1.15e-05	-0.0149 ( 0.00336 )	0.223	-0.00666 ( 0.00545 )	0.611	-0.00383 ( 0.00751 )	5.077e-05	---	1	0.0275278
cg13417951	2	29334875		0.533	0.00273 ( 0.00438 )	2.04e-06	0.0234 ( 0.00485 )	0.0219	0.00782 ( 0.00338 )	5.153e-05	+++	1	0.0278796
cg16237031	6	149657288	MAP3K7IP2	0.000198	-0.0162 ( 0.00434 )	0.00106	-0.0263 ( 0.00798 )	0.245	0.0112 ( 0.00962 )	5.194e-05	--+	1	0.028041
cg04780563	10	35748463	CCNY;CCNY	0.00255	-0.0107 ( 0.00352 )	0.000155	-0.0309 ( 0.00808 )	0.535	0.00493 ( 0.00793 )	5.218e-05	--+	1	0.0281101
cg14221831	16	66952714	CDH16;CDH16	0.000148	0.00814 ( 0.00213 )	0.0342	0.00633 ( 0.00298 )	0.766	0.00159 ( 0.00535 )	5.252e-05	+++	1	0.0282327
cg17445097	17	27263598	PHF12;PHF12	0.000954	-0.0152 ( 0.00459 )	0.31	-0.00798 ( 0.00785 )	0.00732	-0.0317 ( 0.0117 )	5.304e-05	---	1	0.0284513
cg02800747	17	77047094		0.00444	0.00857 ( 0.003 )	0.0131	0.00923 ( 0.0037 )	0.142	0.00933 ( 0.00633 )	5.333e-05	+++	1	0.0285062
cg02000606	7	87103624	ABCB4;ABCB4;ABCB4	0.000261	-0.012 ( 0.00328 )	0.0868	-0.00857 ( 0.00499 )	0.271	-0.01 ( 0.00909 )	5.339e-05	---	1	0.0285062
cg03044533	11	96065844	MAML2	0.000755	-0.0231 ( 0.00681 )	0.0457	-0.0115 ( 0.00575 )	0.228	-0.0174 ( 0.0144 )	5.35e-05	---	1	0.0285062
cg04825431	10	44063899	ZNF239;ZNF239;ZNF239;ZNF239;ZNF239	0.000233	0.00819 ( 0.00221 )	0.211	0.00455 ( 0.00363 )	0.0922	0.00967 ( 0.00571 )	5.362e-05	+++	1	0.0285062
cg00777375	2	42327026		0.000301	-0.00813 ( 0.00224 )	0.00784	-0.0101 ( 0.00379 )	0.886	0.00074 ( 0.00514 )	5.371e-05	--+	1	0.0285062
cg00914787	8	25229610	DOCK5	1.64e-05	0.0146 ( 0.00336 )	0.318	0.00589 ( 0.00589 )	0.36	0.00732 ( 0.00798 )	5.393e-05	+++	1	0.0285625
cg01294717	2	240018022	HDAC4	0.00181	-0.00639 ( 0.00204 )	0.0315	-0.00667 ( 0.00309 )	0.153	-0.00684 ( 0.00477 )	5.415e-05	---	1	0.0286187
cg00533183	6	32810742	PSMB8;PSMB8	0.268	-0.005 ( 0.00451 )	1.82e-05	-0.0282 ( 0.00649 )	0.0411	-0.0237 ( 0.0115 )	5.444e-05	---	1	0.0287115
cg23489236	5	1536491		0.000215	-0.0132 ( 0.00356 )	0.0636	-0.0118 ( 0.00634 )	0.423	-0.00604 ( 0.00753 )	5.483e-05	---	1	0.0288566
cg02385661	19	13215729	TRMT1;TRMT1;TRMT1	0.000927	-0.0151 ( 0.00453 )	0.00841	-0.0211 ( 0.00797 )	0.682	-0.00366 ( 0.0089 )	5.518e-05	---	1	0.0289377
cg01697487	17	48588559	MYCBPAP	0.0553	-0.00749 ( 0.0039 )	0.000283	-0.0283 ( 0.00771 )	0.132	-0.0137 ( 0.00905 )	5.526e-05	---	1	0.0289377
cg25397029	10	99338240	ANKRD2;ANKRD2	0.00628	0.033 ( 0.012 )	0.00386	0.0401 ( 0.0138 )	0.279	0.0259 ( 0.0238 )	5.533e-05	+++	1	0.0289377
cg02328930	16	85591871		0.00301	-0.00688 ( 0.00231 )	0.0496	-0.00896 ( 0.00455 )	0.052	-0.00992 ( 0.00507 )	5.561e-05	---	1	0.0290237
cg24453118	13	47229927	LRCH1;LRCH1;LRCH1	0.00496	-0.0114 ( 0.00404 )	0.0873	-0.0126 ( 0.00736 )	0.0103	-0.0242 ( 0.00934 )	5.615e-05	---	1	0.0292447
cg23691090	22	46449981	C22orf26;C22orf26;LOC150381	2.35e-05	-0.0326 ( 0.00766 )	0.377	-0.0132 ( 0.0149 )	0.234	-0.0156 ( 0.0131 )	5.644e-05	---	1	0.0293349
cg02243630	4	154386540	KIAA0922;KIAA0922	0.00392	-0.0123 ( 0.00425 )	1.89e-05	-0.0353 ( 0.00813 )	0.263	0.00903 ( 0.00803 )	5.706e-05	--+	1	0.0295959
cg27162435	17	7833163	KCNAB3	4.12e-05	0.0276 ( 0.00668 )	0.0659	0.0241 ( 0.0131 )	0.934	0.0019 ( 0.0228 )	5.797e-05	+++	1	0.0300059
cg00034101	1	40098595	HEYL	7.66e-05	0.0162 ( 0.00406 )	0.34	0.00704 ( 0.00737 )	0.119	0.0145 ( 0.00925 )	5.828e-05	+++	1	0.0301043
cg23067959	20	32250111	NECAB3;NECAB3;C20orf144	5.41e-05	-0.0082 ( 0.00202 )	0.874	0.000567 ( 0.00356 )	0.00327	-0.0153 ( 0.00513 )	5.903e-05	-+-	1	0.0303867
cg03834031	22	46465717		0.00141	-0.0108 ( 0.00338 )	0.000908	-0.0172 ( 0.00514 )	0.718	0.00244 ( 0.00673 )	5.916e-05	--+	1	0.0303867
cg00163459	20	10411528	MKKS;MKKS	3.36e-05	-0.0294 ( 0.00703 )	0.6	-0.00449 ( 0.00855 )	0.0716	-0.0301 ( 0.0166 )	5.919e-05	---	1	0.0303867
cg11175067	7	99998326		0.000616	0.00752 ( 0.00218 )	0.165	0.00485 ( 0.00348 )	0.0591	0.00958 ( 0.00504 )	5.943e-05	+++	1	0.0304477
cg02933228	11	64611087	CDC42BPG	0.103	-0.00444 ( 0.00272 )	0.00015	-0.0147 ( 0.00383 )	0.081	-0.0108 ( 0.00616 )	5.984e-05	---	1	0.0305953
ch.3.39794766R	3	39819762		0.00144	0.0113 ( 0.00353 )	0.0104	0.00733 ( 0.00285 )	0.494	0.00317 ( 0.00463 )	5.997e-05	+++	1	0.0305994
cg14851608	1	22777266	ZBTB40;ZBTB40	0.00416	-0.0098 ( 0.00341 )	0.0606	-0.00885 ( 0.0047 )	0.0281	-0.0146 ( 0.00661 )	6.021e-05	---	1	0.0306331
cg13579752	5	153577937	GALNT10	0.000298	-0.0175 ( 0.00482 )	0.135	-0.00707 ( 0.00472 )	0.164	-0.0111 ( 0.00795 )	6.028e-05	---	1	0.0306331
cg13994504	10	99338056	ANKRD2;ANKRD2	0.00915	0.0289 ( 0.011 )	0.00508	0.0427 ( 0.0152 )	0.17	0.0305 ( 0.0221 )	6.083e-05	+++	1	0.0308501
cg21885638	3	129306552	PLXND1	2.01e-06	0.00992 ( 0.00207 )	0.742	0.00129 ( 0.00393 )	0.328	0.00541 ( 0.00552 )	6.146e-05	+++	1	0.0311068
cg08141862	3	177458423		0.000141	0.00859 ( 0.00224 )	0.0168	0.00945 ( 0.00393 )	0.846	-0.0011 ( 0.00565 )	6.173e-05	++-	1	0.0311613
cg25500948	5	167761378	WWC1;WWC1;WWC1	0.000101	0.0133 ( 0.00341 )	0.29	0.00616 ( 0.00581 )	0.134	0.0132 ( 0.00877 )	6.191e-05	+++	1	0.0311613
cg18059012	15	44969129	PATL2	0.000311	-0.0231 ( 0.00638 )	0.0432	-0.0176 ( 0.00865 )	0.504	-0.0135 ( 0.0201 )	6.194e-05	---	1	0.0311613
cg23304318	8	144843290		0.000124	0.0161 ( 0.00417 )	0.195	0.00555 ( 0.00427 )	0.209	0.00623 ( 0.00494 )	6.22e-05	+++	1	0.0312251
