# Supplementary material for: Computationally inferred cell-type specific epigenome-wide DNA methylation analysis unveils distinct methylation patterns among immune cells for HIV infection in three cohorts
Source: PLoS Pathog. 2024 Mar 11;20(3):e1012063. doi: 10.1371/journal.ppat.1012063 (PMC10957090; doi:10.1371/journal.ppat.1012063)
Supplement: S25 Table — (XLSX) [file ppat.1012063.s025.xlsx]

## Sheet: sTable 25
Supplemental Table 25			Epigenome-wide meta-analysis of CD4+ T cell DNA methylation in three combined cohorts for HIV infection, top 500
probe	CHR	Position	Nearest gene(s)	Cohort 1 P	Cohort 1 Effect (SE)	Cohort 2 P	Cohort 2 Effect (SE)	Cohort 3 P	Cohort 3 Effect (SE)	Meta P	Direction	bonferroni_adj	BH_fdr_adj
cg16411857	16	57023191	NLRC5	7.37e-11	-0.0688 ( 0.0104 )	5.54e-05	-0.0302 ( 0.0074 )	3.38e-13	-0.174 ( 0.0219 )	3.474e-23	---	8.72116e-18	8.72116e-18
cg14686919	20	61584159	SLC17A9;SLC17A9	2.95e-13	-0.0232 ( 0.00311 )	0.000211	-0.0253 ( 0.00677 )	0.00667	-0.0139 ( 0.00506 )	3.122e-17	---	7.8375e-12	3.91875e-12
cg11429292	12	6888035		1.08e-13	0.0426 ( 0.00561 )	1.52e-06	0.039 ( 0.00798 )	0.955	3.72e-22 ( 6.54e-21 )	6.642e-16	+++	1.66741e-10	5.55805e-11
cg25310676	1	10575953	PEX14	1.98e-11	0.00964 ( 0.00141 )	0.0021	0.0187 ( 0.00604 )	0.000379	0.0185 ( 0.0051 )	1.183e-15	+++	2.96982e-10	7.42454e-11
cg13857933	1	208046539		2.71e-08	0.00201 ( 0.000357 )	0.000638	0.00109 ( 0.000318 )	4.71e-07	0.000218 ( 0.0000415 )	1.55e-15	+++	3.89114e-10	7.78227e-11
cg07839457	16	57023022	NLRC5	8.17e-10	-0.118 ( 0.019 )	1.66e-08	-0.125 ( 0.0216 )	0.392	-0.00984 ( 0.0115 )	1.98e-15	---	4.97061e-10	8.28435e-11
cg00199007	20	61583910	SLC17A9	5.13e-11	-0.0316 ( 0.00473 )	0.00104	-4.05e-08 ( 1.22e-08 )	0.00267	-0.0425 ( 0.0139 )	6.427e-15	---	1.61344e-09	2.30492e-10
cg01817521	20	61584108	SLC17A9;SLC17A9	8.69e-12	-0.0702 ( 0.0101 )	0.000499	-0.00856 ( 0.00244 )	0.0358	-0.0271 ( 0.0128 )	1.095e-14	---	2.7489e-09	3.43612e-10
cg24659295	1	51680516		8.07e-10	0.0027 ( 0.000433 )	0.00403	0.0138 ( 0.00477 )	7.04e-05	0.00485 ( 0.00119 )	1.877e-14	+++	4.71204e-09	4.78575e-10
cg23387863	15	77472416	SGK269	2e-05	-0.0037 ( 0.00086 )	8.03e-08	-0.0176 ( 0.0032 )	0.000114	-0.0027 ( 0.000683 )	1.914e-14	---	4.80492e-09	4.78575e-10
cg04478428	20	61584072	SLC17A9;SLC17A9	9.27e-10	-0.0179 ( 0.00288 )	0.000589	-4.24e-08 ( 1.22e-08 )	0.00135	-0.0475 ( 0.0146 )	2.097e-14	---	5.26433e-09	4.78575e-10
cg19501502	10	12401458	CAMK1D;CAMK1D	2.4e-05	0.0142 ( 0.00333 )	0.000827	0.0194 ( 0.00576 )	4.45e-10	0.0706 ( 0.0106 )	8.721e-14	+++	2.18933e-08	1.82444e-09
cg14588642	11	67139423	LOC100130987;CLCF1;CLCF1	3.49e-05	0.00687 ( 0.00165 )	9.91e-07	0.0372 ( 0.00746 )	0.000186	0.0186 ( 0.00487 )	4.152e-13	+++	1.04232e-07	7.47923e-09
cg02001279	19	940967	ARID3A	1.25e-08	-0.0519 ( 0.009 )	0.00183	-0.0569 ( 0.0181 )	0.00059	-0.14 ( 0.04 )	4.171e-13	---	1.04709e-07	7.47923e-09
cg10245608	9	92221282	GADD45G	2.06e-05	0.00474 ( 0.0011 )	3.59e-07	0.0225 ( 0.00435 )	0.00208	0.00675 ( 0.00216 )	7.044e-13	+++	1.76833e-07	1.16954e-08
cg08416875	6	119669226	MAN1A1	5.32e-09	-0.0124 ( 0.00209 )	0.00182	-0.029 ( 0.00922 )	0.00284	-0.0088 ( 0.0029 )	7.454e-13	---	1.87126e-07	1.16954e-08
cg19854915	3	27770995		2.07e-13	0.0123 ( 0.00163 )	0.107	0.0127 ( 0.00783 )	0.0343	0.0155 ( 0.00724 )	1.69e-12	+++	4.24259e-07	2.49564e-08
cg00682367	20	48963280		1.03e-10	0.00681 ( 0.00104 )	0.0588	0.0138 ( 0.00727 )	0.00218	0.00476 ( 0.00153 )	3.297e-12	+++	8.27682e-07	4.59823e-08
cg04869854	11	67186575	ATPGD1;ATPGD1	4.7e-07	0.00079 ( 0.000155 )	0.0242	0.0171 ( 0.00757 )	1.95e-06	0.018 ( 0.00365 )	8.373e-12	+++	2.10197e-06	1.1063e-07
cg16312514	11	70650521	SHANK2	1.11e-08	-0.0716 ( 0.0124 )	0.00633	-0.0245 ( 0.00891 )	0.00444	-0.0227 ( 0.00787 )	9.964e-12	---	2.50137e-06	1.25069e-07
cg18808777	6	31431503	HCP5	0.000104	-0.0791 ( 0.0203 )	0.000278	-0.0555 ( 0.0151 )	2.28e-06	-0.273 ( 0.0556 )	1.372e-11	---	3.44428e-06	1.64013e-07
cg16069986	11	70650456	SHANK2	1.71e-09	-0.0823 ( 0.0135 )	0.0798	-0.0212 ( 0.0121 )	0.000632	-0.0559 ( 0.016 )	1.892e-11	---	4.7497e-06	2.06272e-07
cg02566627	12	58232984	CTDSP2	2.48e-05	0.000189 ( 0.0000444 )	0.000265	0.0161 ( 0.00438 )	6.68e-05	0.000288 ( 0.0000702 )	1.965e-11	+++	4.93296e-06	2.06272e-07
cg16872071	9	135997155	RALGDS;RALGDS	1.91e-08	0.0175 ( 0.00307 )	0.0046	0.0245 ( 0.00859 )	0.0087	0.0135 ( 0.00507 )	1.972e-11	+++	4.95053e-06	2.06272e-07
cg26329715	20	61583987	SLC17A9	3.57e-10	-0.0629 ( 0.00987 )	0.00248	-0.0168 ( 0.0055 )	0.294	-0.00517 ( 0.00491 )	3.034e-11	---	7.61658e-06	3.04663e-07
cg00676801	2	191876673	STAT1;STAT1	0.000104	-0.00831 ( 0.00213 )	4.84e-05	-0.0557 ( 0.0135 )	0.000146	-0.0108 ( 0.00278 )	3.515e-11	---	8.82409e-06	3.39388e-07
cg08052292	3	56789178	ARHGEF3;ARHGEF3;ARHGEF3	3.86e-05	-0.0333 ( 0.00804 )	9.2e-08	-0.0994 ( 0.0182 )	0.133	-0.00511 ( 0.00338 )	4.828e-11	---	1.21203e-05	4.48898e-07
cg24900983	6	152128528	ESR1;ESR1;ESR1;ESR1;ESR1	3.96e-05	-0.00704 ( 0.0017 )	0.000191	-0.0213 ( 0.00566 )	0.000315	-0.0249 ( 0.00676 )	6.944e-11	---	1.74323e-05	6.22582e-07
cg26730763	16	28205389	XPO6	6.77e-08	-0.00432 ( 0.000791 )	0.0656	-0.00604 ( 0.00327 )	0.000145	-0.0252 ( 0.00647 )	9.888e-11	---	2.48229e-05	8.55963e-07
cg25843003	6	31431312	HCP5	1.33e-05	-0.0716 ( 0.0163 )	0.000912	-0.0355 ( 0.0106 )	0.000323	-0.168 ( 0.0458 )	1.024e-10	---	2.57066e-05	8.56887e-07
cg12051710	12	2989070	C12orf32;C12orf32;C12orf32	0.00017	-0.00199 ( 0.000526 )	3.3e-11	-0.045 ( 0.00658 )	0.991	0.000112 ( 0.0103 )	1.289e-10	--+	3.23592e-05	1.04384e-06
cg24774357	14	77504364		7.23e-07	0.0136 ( 0.00272 )	0.00353	0.0262 ( 0.00892 )	0.00327	0.018 ( 0.00604 )	1.503e-10	+++	3.77315e-05	1.17911e-06
cg10824725	14	104626668	KIF26A	7.37e-06	0.00111 ( 0.000246 )	0.000413	0.00981 ( 0.00275 )	0.00384	0.0147 ( 0.005 )	1.667e-10	+++	4.18485e-05	1.26814e-06
cg21092324	4	90816310	MMRN1	4.38e-07	0.0342 ( 0.0067 )	0.000382	0.0299 ( 0.00833 )	0.0725	0.00708 ( 0.00392 )	1.951e-10	+++	4.89781e-05	1.44053e-06
cg06484274	3	142164840	XRN1;XRN1	1.02e-06	-0.0112 ( 0.00226 )	0.000755	-0.0301 ( 0.00887 )	0.027	-0.0161 ( 0.0072 )	2.734e-10	---	6.86346e-05	1.95066e-06
cg24059871	19	30101451	POP4;POP4	6.83e-08	-0.00288 ( 0.000527 )	0.00435	-5.33e-08 ( 1.86e-08 )	0.0444	-0.00556 ( 0.00275 )	2.849e-10	---	7.15216e-05	1.95066e-06
cg08697251	5	1489875	LPCAT1	4.39e-13	-0.0451 ( 0.0061 )	0.532	-0.00605 ( 0.00966 )	0.0706	-0.064 ( 0.0352 )	2.875e-10	---	7.21743e-05	1.95066e-06
cg04431788	3	132317811	CCRL1;CCRL1;ACAD11	3.93e-07	0.000254 ( 0.0000496 )	0.000386	0.0291 ( 0.00813 )	0.112	0.0201 ( 0.0126 )	3.086e-10	+++	7.74713e-05	2.03872e-06
cg05573412	1	3238152	PRDM16;PRDM16	7.14e-06	0.00257 ( 0.000569 )	0.000605	0.00831 ( 0.0024 )	0.00559	0.00545 ( 0.00194 )	3.219e-10	+++	8.08101e-05	2.07205e-06
cg13224583	1	156883745	PEAR1	9.73e-08	0.000277 ( 0.0000514 )	0.0111	0.0182 ( 0.00711 )	0.0129	0.0284 ( 0.0113 )	3.4e-10	+++	8.53539e-05	2.13385e-06
cg15112747	2	129120791		2.06e-05	0.0182 ( 0.00425 )	2.09e-05	0.0263 ( 0.0061 )	0.0555	0.0225 ( 0.0117 )	4.473e-10	+++	0.000112291	2.7388e-06
cg13413982	13	44868172		1.7e-07	-0.00634 ( 0.0012 )	0.00448	-0.00512 ( 0.00179 )	0.0331	-0.000233 ( 0.000108 )	4.637e-10	---	0.000116408	2.74744e-06
cg05757530	16	57038916	NLRC5	4.63e-11	-0.0348 ( 0.0052 )	0.00662	-0.0118 ( 0.00433 )	0.924	0.000877 ( 0.00916 )	4.706e-10	--+	0.00011814	2.74744e-06
cg11754402	1	147012719	BCL9	2.62e-10	0.00111 ( 0.000173 )	0.00336	0.00861 ( 0.00291 )	0.955	3.72e-22 ( 6.54e-21 )	4.872e-10	+++	0.000122307	2.77971e-06
cg08913523	8	126649807		0.000686	-0.0163 ( 0.00476 )	0.0295	-0.0175 ( 0.00799 )	8.13e-10	-0.118 ( 0.0181 )	6.92e-10	---	0.00017372	3.86045e-06
cg06045968	3	119273355	CD80	7.82e-07	0.00485 ( 0.000971 )	0.00404	0.0052 ( 0.0018 )	0.016	0.0154 ( 0.00631 )	7.567e-10	+++	0.000189963	3.98653e-06
cg16521454	5	150158951	C5orf62	7.46e-07	0.0111 ( 0.00222 )	0.0225	0.0104 ( 0.00454 )	0.00136	0.00531 ( 0.00163 )	7.727e-10	+++	0.000193979	3.98653e-06
cg18598117	19	941126	ARID3A	1.6e-06	-0.0739 ( 0.0153 )	0.0076	-0.0414 ( 0.0154 )	0.00336	-0.185 ( 0.0622 )	7.774e-10	---	0.000195159	3.98653e-06
cg23892836	6	29692085	HLA-F;HLA-F;HLA-F	5.29e-05	-0.00565 ( 0.00139 )	0.000723	-0.0214 ( 0.00628 )	0.00101	-0.0484 ( 0.0144 )	7.812e-10	---	0.000196113	3.98653e-06
cg03834031	22	46465717		4.2e-06	-0.00624 ( 0.00134 )	0.00034	-0.0128 ( 0.00353 )	0.0441	-0.0101 ( 0.00498 )	7.94e-10	---	0.000199327	3.98653e-06
cg01511232	4	155661929		5.69e-10	0.0515 ( 0.00818 )	0.197	0.00963 ( 0.00745 )	0.0208	0.0387 ( 0.0166 )	8.71e-10	+++	0.000218657	4.28739e-06
cg09983546	15	62884068		3.35e-10	0.00658 ( 0.00103 )	0.0365	0.00502 ( 0.00239 )	0.304	0.00312 ( 0.00303 )	9.44e-10	+++	0.000236983	4.55736e-06
cg13458803	3	119276917	CD80	0.000183	-0.0114 ( 0.00302 )	4.11e-09	-0.0254 ( 0.00421 )	0.78	-0.00147 ( 0.00527 )	9.916e-10	---	0.000248932	4.69684e-06
cg03009785	10	72835584		1.34e-07	0.00501 ( 0.000939 )	0.00187	0.00769 ( 0.00246 )	0.189	0.00385 ( 0.00292 )	1.199e-09	+++	0.000300998	5.5612e-06
cg22825871	6	32043561	TNXB	2.34e-07	0.00151 ( 0.000289 )	0.00741	0.00352 ( 0.00131 )	0.0371	0.00822 ( 0.00391 )	1.224e-09	+++	0.000307274	5.5612e-06
cg01056478	14	100713238	YY1	1.16e-07	0.000248 ( 0.0000462 )	0.0222	0.0055 ( 0.00239 )	0.017	0.00231 ( 0.000956 )	1.249e-09	+++	0.00031355	5.5612e-06
cg14343652	7	130789013	FLJ43663;FLJ43663	1.34e-09	0.0198 ( 0.00322 )	0.915	0.000727 ( 0.00682 )	5.54e-05	0.0132 ( 0.00318 )	1.29e-09	+++	0.000323843	5.5612e-06
cg22110267	11	75052065	ARRB1;ARRB1	6.97e-05	0.00931 ( 0.00233 )	0.000635	0.0132 ( 0.00382 )	0.00162	0.042 ( 0.0131 )	1.306e-09	+++	0.00032786	5.5612e-06
cg16272981	5	1489889	LPCAT1	2.08e-14	-0.15 ( 0.0192 )	0.256	-0.0206 ( 0.0181 )	0.844	0.00376 ( 0.0191 )	1.307e-09	--+	0.000328111	5.5612e-06
cg09801824	10	74076930		1.56e-11	0.0172 ( 0.00251 )	0.0353	0.00852 ( 0.00403 )	0.955	3.72e-22 ( 6.54e-21 )	1.338e-09	+++	0.000335893	5.59821e-06
cg27320518	10	81678829	MBL1P	9.74e-06	-0.000977 ( 0.000219 )	0.0182	-0.0152 ( 0.00641 )	0.000149	-0.00417 ( 0.00107 )	1.395e-09	---	0.000350202	5.74102e-06
cg04425624	6	31543565	TNF	1.2e-07	0.0191 ( 0.00356 )	0.0562	0.0105 ( 0.0055 )	0.00423	0.000385 ( 0.000133 )	1.446e-09	+++	0.000363005	5.85492e-06
cg03152187	17	75417165	SEPT9;SEPT9;SEPT9;SEPT9;SEPT9	1.69e-11	0.000269 ( 0.0000393 )	0.0372	3.97e-08 ( 1.9e-08 )	0.955	3.72e-22 ( 6.54e-21 )	1.518e-09	+++	0.00038108	6.04889e-06
cg23704023	12	122461358	BCL7A;BCL7A	7.76e-06	-0.0169 ( 0.00375 )	0.00233	-0.0193 ( 0.0063 )	0.00676	-0.016 ( 0.00582 )	1.604e-09	---	0.00040267	6.29172e-06
cg17028831	10	95651248		1.53e-09	0.00558 ( 0.000911 )	0.853	0.000523 ( 0.00281 )	0.000148	0.0229 ( 0.00588 )	1.962e-09	+++	0.000492542	7.51982e-06
cg01794929	22	31500940	SELM	8.37e-06	0.00225 ( 0.000502 )	0.0103	0.0232 ( 0.009 )	0.000917	0.00404 ( 0.0012 )	1.977e-09	+++	0.000496308	7.51982e-06
cg20301308	1	65534742		4.51e-07	0.0118 ( 0.00232 )	0.108	0.0137 ( 0.00847 )	0.000349	0.0396 ( 0.0108 )	2.055e-09	+++	0.000515889	7.69984e-06
cg15636519	2	191894418	STAT4	0.00222	-0.0203 ( 0.00662 )	0.0175	-0.0211 ( 0.00884 )	1.7e-09	-0.065 ( 0.0102 )	2.104e-09	---	0.00052819	7.7675e-06
cg10919522	14	74227441	C14orf43;C14orf43	0.00274	-0.00996 ( 0.00331 )	0.000754	-0.0369 ( 0.0108 )	1.94e-06	-0.0616 ( 0.0125 )	2.14e-09	---	0.000537228	7.78591e-06
cg01175610	12	12224246	BCL2L14;BCL2L14;BCL2L14	0.000492	-0.000222 ( 0.0000634 )	0.00434	-0.025 ( 0.0087 )	5.24e-06	-0.196 ( 0.0415 )	2.43e-09	---	0.00061003	8.52842e-06
cg03333253	6	44125693	CAPN11	1.75e-10	0.0175 ( 0.00269 )	0.00225	0.00872 ( 0.00283 )	0.392	-0.0069 ( 0.00804 )	2.442e-09	++-	0.000613042	8.52842e-06
cg10717214	6	31543557	TNF	7.5e-06	0.000136 ( 0.0000301 )	0.149	0.00273 ( 0.00188 )	2.17e-06	0.000309 ( 0.0000628 )	2.446e-09	+++	0.000614046	8.52842e-06
cg05785988	1	204655147	LRRN2;LRRN2	0.000253	0.00936 ( 0.00254 )	5.17e-05	0.00795 ( 0.00194 )	0.0106	0.00881 ( 0.0034 )	2.694e-09	+++	0.000676304	9.26444e-06
cg00147638	1	25228039	RUNX3;RUNX3	1.43e-11	-0.00722 ( 0.00105 )	0.506	-0.00405 ( 0.00608 )	0.0861	-0.0125 ( 0.00725 )	2.87e-09	---	0.000720488	9.73632e-06
cg14632729	7	105755441		2.39e-05	0.0073 ( 0.00172 )	0.000198	0.0256 ( 0.00681 )	0.0497	0.00817 ( 0.00413 )	2.986e-09	+++	0.000749608	9.99209e-06
cg05766896	1	157789933	FCRL1;FCRL1;FCRL1;FCRL1;FCRL1;FCRL1	5.54e-07	0.0218 ( 0.00431 )	7.35e-05	0.0259 ( 0.00646 )	0.812	0.00124 ( 0.00523 )	3.025e-09	+++	0.000759399	9.99209e-06
cg10061361	4	122078167	TNIP3;TNIP3	6.98e-07	0.00509 ( 0.00102 )	3.72e-05	0.0196 ( 0.00468 )	0.955	3.72e-22 ( 6.54e-21 )	3.343e-09	+++	0.00083923	1.08991e-05
cg01080924	22	46449550	C22orf26;LOC150381	3.29e-09	-0.00114 ( 0.00019 )	0.303	-0.0222 ( 0.0215 )	0.00973	-0.00047 ( 0.00018 )	3.786e-09	---	0.000950441	1.21851e-05
cg08331398	6	32808918	PSMB8;PSMB8	2.43e-07	-0.0242 ( 0.00463 )	0.0019	-0.0273 ( 0.00872 )	0.307	-0.0112 ( 0.0109 )	4.117e-09	---	0.00103354	1.30827e-05
cg17906105	7	158488980	NCAPG2	5.04e-07	0.0211 ( 0.00415 )	0.0871	0.013 ( 0.0076 )	0.00157	0.0186 ( 0.00577 )	4.422e-09	+++	0.0011101	1.38763e-05
cg03110996	2	191883483		2.88e-07	-0.000156 ( 0.0000301 )	0.000137	-0.0275 ( 0.00713 )	0.987	-1.51e-18 ( 9.06e-17 )	5.067e-09	---	0.00127202	1.5704e-05
cg07236781	1	25291041	RUNX3	5.69e-12	-0.0563 ( 0.00801 )	0.729	-0.00233 ( 0.00672 )	0.0927	-0.015 ( 0.00885 )	5.185e-09	---	0.00130165	1.58738e-05
cg21847118	17	48268237	COL1A1	6.1e-08	0.00384 ( 0.0007 )	0.000449	0.0135 ( 0.00382 )	0.932	-0.000614 ( 0.00714 )	5.282e-09	++-	0.001326	1.59759e-05
cg24349631	22	46449752	C22orf26;LOC150381	5.02e-08	-0.06 ( 0.0109 )	0.209	-0.0296 ( 0.0235 )	0.00326	-0.0893 ( 0.0299 )	5.546e-09	---	0.00139227	1.65747e-05
cg14093474	1	14052489	PRDM2;PRDM2;PRDM2	8.98e-05	0.00361 ( 0.000915 )	0.00022	0.0183 ( 0.00489 )	0.0223	0.000186 ( 0.0000805 )	5.66e-09	+++	0.00142089	1.67164e-05
cg21950534	6	152128483	ESR1;ESR1;ESR1;ESR1;ESR1	0.00225	-0.000171 ( 0.0000556 )	4.2e-05	-0.0176 ( 0.00424 )	0.00129	-0.0108 ( 0.00329 )	6.22e-09	---	0.00156148	1.81567e-05
cg14038731	6	110732536	DDO;DDO	5.21e-06	0.00966 ( 0.0021 )	0.00829	0.0168 ( 0.00634 )	0.0107	0.0271 ( 0.0105 )	6.485e-09	+++	0.001628	1.85686e-05
cg08798307	7	141190187		0.000256	0.000963 ( 0.000262 )	0.00516	0.00595 ( 0.00211 )	8.71e-05	0.000452 ( 0.000112 )	6.573e-09	+++	0.00165009	1.85686e-05
cg20047055	12	10608067	KLRC1;KLRC1	0.000346	0.0176 ( 0.00489 )	0.00042	0.0259 ( 0.00726 )	0.00226	0.0227 ( 0.00732 )	6.583e-09	+++	0.0016526	1.85686e-05
cg18259504	14	51000058	ATL1;MAP4K5;ATL1;MAP4K5	8.26e-07	0.0124 ( 0.00249 )	0.0359	0.0148 ( 0.00703 )	0.00885	0.0157 ( 0.00592 )	6.84e-09	+++	0.00171712	1.90791e-05
cg01595951	5	54834655		9.24e-05	-0.000128 ( 0.0000325 )	0.0013	-0.039 ( 0.012 )	0.00467	-0.000515 ( 0.000179 )	7.745e-09	---	0.00194431	2.13661e-05
cg07324245	17	75445905	SEPT9;SEPT9;SEPT9;SEPT9;SEPT9;SEPT9	0.000285	0.00989 ( 0.00271 )	0.00352	0.0122 ( 0.00417 )	0.000198	0.00416 ( 0.00109 )	8.051e-09	+++	0.00202113	2.1935e-05
cg20330521	8	121217010	COL14A1	2.39e-08	0.000347 ( 0.0000614 )	0.00514	0.00461 ( 0.00164 )	0.67	0.00127 ( 0.00297 )	8.126e-09	+++	0.00203996	2.1935e-05
cg21137557	5	115314451	LVRN	8.22e-06	0.0156 ( 0.00346 )	0.0323	0.0132 ( 0.00616 )	0.000984	0.0484 ( 0.0144 )	8.62e-09	+++	0.00216397	2.27645e-05
cg22827210	12	104998182	CHST11	8.57e-05	0.000164 ( 0.0000414 )	0.0409	0.00845 ( 0.00412 )	1.26e-05	0.000768 ( 0.00017 )	8.659e-09	+++	0.00217376	2.27645e-05
cg00135497	4	155661849		2.9e-07	0.00502 ( 0.000968 )	0.0162	0.0177 ( 0.00732 )	0.0824	0.0188 ( 0.0107 )	8.768e-09	+++	0.00220113	2.27645e-05
cg07440398	14	99712966	BCL11B;BCL11B	1.81e-08	0.00315 ( 0.000553 )	0.269	0.0065 ( 0.00588 )	0.0082	0.0149 ( 0.00558 )	8.796e-09	+++	0.00220816	2.27645e-05
cg06473288	6	32820102	TAP1	0.000825	-0.000409 ( 0.000122 )	0.000188	-0.0421 ( 0.0111 )	0.00275	-0.0338 ( 0.0111 )	1.034e-08	---	0.00259576	2.64874e-05
cg08641278	10	73848764	SPOCK2;SPOCK2;SPOCK2;SPOCK2	6.95e-11	0.019 ( 0.00286 )	0.0749	0.0127 ( 0.0071 )	0.955	3.72e-22 ( 6.54e-21 )	1.052e-08	+++	0.00264095	2.66763e-05
cg13976502	14	74227875	C14orf43;C14orf43	2.98e-05	-0.00857 ( 0.00204 )	0.0479	-0.0145 ( 0.00732 )	8.38e-05	-0.0309 ( 0.00766 )	1.069e-08	---	0.00268363	2.68363e-05
cg25799433	20	1600623	SIRPB1;SIRPB1;SIRPB1;SIRPB1;SIRPB1;SIRPB1	2.48e-09	0.00108 ( 0.000179 )	0.0834	0.0126 ( 0.00726 )	0.296	0.000132 ( 0.000126 )	1.243e-08	+++	0.00312044	3.08954e-05
cg08818207	6	32820355	TAP1	0.000721	-0.0000618 ( 0.0000182 )	0.0618	-0.005 ( 0.00267 )	6.62e-08	-0.0475 ( 0.00838 )	1.324e-08	---	0.00332378	3.25861e-05
cg12415479	3	129311698	PLXND1	5.16e-07	-0.0379 ( 0.00746 )	0.0326	-0.0184 ( 0.00856 )	0.0371	-0.0137 ( 0.00653 )	1.467e-08	---	0.00368277	3.57551e-05
cg04094838	2	45186145		1.43e-06	0.000255 ( 0.0000523 )	0.00329	0.0072 ( 0.00243 )	0.186	0.0062 ( 0.00466 )	1.496e-08	+++	0.00375557	3.59108e-05
cg24377062	20	23965921	GGTLC1;GGTLC1	2.41e-09	0.00241 ( 0.000399 )	0.0351	0.00693 ( 0.00327 )	0.661	0.0015 ( 0.00343 )	1.502e-08	+++	0.00377064	3.59108e-05
cg26711333	8	8821019		1.74e-10	-0.00716 ( 0.0011 )	0.562	-0.00267 ( 0.0046 )	0.0764	-0.0186 ( 0.0104 )	1.647e-08	---	0.00413465	3.90061e-05
cg19481686	9	22005288	CDKN2BAS;CDKN2B;CDKN2B	3.72e-07	0.00665 ( 0.00129 )	0.013	0.0115 ( 0.00462 )	0.157	0.000127 ( 0.0000896 )	1.774e-08	+++	0.00445347	4.16212e-05
cg24392889	17	77775305		6.35e-06	-0.000256 ( 0.0000562 )	0.117	-0.00543 ( 0.00345 )	0.000268	-0.00305 ( 0.000818 )	1.956e-08	---	0.00491036	4.54663e-05
cg15013019	19	13213451	LYL1;LYL1	7.78e-05	0.000531 ( 0.000134 )	0.0415	0.00231 ( 0.00113 )	6.97e-05	0.00113 ( 0.000276 )	2.025e-08	+++	0.00508358	4.66384e-05
cg12588917	6	29692082	HLA-F;HLA-F;HLA-F	0.00121	-0.0015 ( 0.000461 )	0.00165	-0.0337 ( 0.0106 )	0.000216	-0.0587 ( 0.0155 )	2.091e-08	---	0.00524927	4.70926e-05
cg13427748	15	70767649		4.43e-08	-0.000948 ( 0.000171 )	0.161	-0.00626 ( 0.00445 )	0.0319	-0.0132 ( 0.00611 )	2.101e-08	---	0.00527437	4.70926e-05
cg23221113	22	50970943	ODF3B;ODF3B	0.00131	-0.00506 ( 0.00157 )	0.00327	-0.0135 ( 0.00455 )	5.78e-05	-0.0205 ( 0.00495 )	2.101e-08	---	0.00527437	4.70926e-05
cg02627991	7	74032045		4.06e-05	0.000186 ( 0.0000449 )	0.0192	0.00927 ( 0.00394 )	0.0011	0.000178 ( 0.0000536 )	2.145e-08	+++	0.00538483	4.76534e-05
cg11155924	11	70449258	SHANK2;SHANK2	2.34e-06	-0.00982 ( 0.00206 )	0.0531	-0.0213 ( 0.011 )	0.0067	-0.0164 ( 0.00597 )	2.254e-08	---	0.00565846	4.96357e-05
cg16953612	3	128185690	DNAJB8;DNAJB8	3.09e-07	0.00402 ( 0.000777 )	0.00332	0.00896 ( 0.00303 )	0.537	0.000954 ( 0.00154 )	2.303e-08	+++	0.00578147	5.02737e-05
cg11257823	17	1391769	MYO1C;MYO1C	5.78e-06	0.00136 ( 0.000296 )	0.00476	0.0164 ( 0.00579 )	0.0726	0.0119 ( 0.00659 )	2.37e-08	+++	0.00594967	5.08252e-05
cg10190416	19	40168876	LOC400696	0.00242	-0.007 ( 0.0023 )	0.000354	-0.0363 ( 0.0101 )	0.000632	-0.0714 ( 0.0205 )	2.38e-08	---	0.00597478	5.08252e-05
cg14669607	5	66562931		7.5e-06	0.00465 ( 0.00103 )	0.000526	0.00023 ( 0.0000656 )	0.317	0.00361 ( 0.0036 )	2.389e-08	+++	0.00599737	5.08252e-05
cg07595776	5	77253990		0.00174	-0.0208 ( 0.00663 )	0.000202	-0.0497 ( 0.0132 )	0.0024	-0.0576 ( 0.0187 )	2.43e-08	---	0.0061003	5.10868e-05
cg06050341	8	124552839	FBXO32	0.00251	-0.00806 ( 0.00265 )	1.53e-06	-0.0339 ( 0.00692 )	0.0851	-0.0134 ( 0.00775 )	2.442e-08	---	0.00613042	5.10868e-05
cg08752433	12	111016566	PPTC7	1e-07	-0.00595 ( 0.0011 )	0.0575	-0.0228 ( 0.0119 )	0.102	-0.0281 ( 0.017 )	2.548e-08	---	0.00639652	5.28638e-05
cg06562246	17	34309577	CCL16	1.07e-09	0.00033 ( 0.0000533 )	0.534	0.00164 ( 0.00263 )	0.0441	0.00022 ( 0.000109 )	2.658e-08	+++	0.00667267	5.42493e-05
cg23970275	2	208008052	KLF7	1.08e-11	0.00794 ( 0.00115 )	0.296	0.00545 ( 0.00521 )	0.845	0.000232 ( 0.00119 )	2.658e-08	+++	0.00667267	5.42493e-05
cg02326058	8	8993102		8.55e-05	-0.0278 ( 0.00704 )	0.00175	-0.0467 ( 0.0148 )	0.0171	-0.029 ( 0.012 )	2.727e-08	---	0.00684589	5.52088e-05
cg21474838	12	10460612	KLRD1;KLRD1;KLRD1;KLRD1;KLRD1	0.00119	-0.00119 ( 0.000365 )	0.0175	-0.0129 ( 0.0054 )	4.32e-06	-0.0212 ( 0.00445 )	3.034e-08	---	0.00761658	6.09327e-05
cg11147309	8	145011888	PLEC1;PLEC1;PLEC1;PLEC1;PLEC1;PLEC1;PLEC1;PLEC1	0.000299	0.00628 ( 0.00173 )	0.00099	0.0254 ( 0.00765 )	0.00824	0.0139 ( 0.0052 )	3.206e-08	+++	0.00804837	6.3876e-05
cg19413693	1	108442921	VAV3	5.38e-07	0.0155 ( 0.00307 )	0.0567	0.014 ( 0.0073 )	0.0386	0.0084 ( 0.00403 )	3.331e-08	+++	0.00836218	6.58439e-05
cg18515868	4	1304836	MAEA;MAEA	4.36e-05	0.0504 ( 0.0123 )	0.00297	0.038 ( 0.0127 )	0.0258	0.0323 ( 0.0144 )	3.384e-08	+++	0.00849523	6.6369e-05
cg02419321	12	54811762	ITGA5	2.99e-09	0.0023 ( 0.000381 )	0.665	-0.00307 ( 0.00709 )	0.000257	0.0307 ( 0.00822 )	3.419e-08	+-+	0.00858309	6.65356e-05
cg22628240	1	235107837		3.27e-06	-0.000781 ( 0.000166 )	0.191	-0.00484 ( 0.00369 )	0.000454	-0.0602 ( 0.0168 )	3.513e-08	---	0.00881907	6.7839e-05
cg22103219	7	101934892	SH2B2	1.32e-05	-0.0131 ( 0.00298 )	0.228	-0.00841 ( 0.00696 )	3.41e-05	-0.0365 ( 0.00855 )	3.747e-08	---	0.00940651	7.18054e-05
cg06433658	1	150979092	FAM63A;FAM63A;FAM63A;FAM63A;FAM63A;FAM63A;FAM63A;FAM63A	2.94e-07	0.000355 ( 0.0000686 )	0.00156	6.76e-08 ( 2.12e-08 )	0.955	3.72e-22 ( 6.54e-21 )	3.943e-08	+++	0.00989855	7.4989e-05
cg06643056	5	170875683	FGF18	1.67e-05	0.000263 ( 0.0000606 )	0.0013	0.0128 ( 0.00395 )	0.151	0.00308 ( 0.00214 )	3.976e-08	+++	0.00998139	7.5048e-05
cg18735089	7	98738998	SMURF1;SMURF1	0.000186	-0.0101 ( 0.0027 )	0.0405	-0.000349 ( 0.00017 )	5.18e-05	-0.0444 ( 0.0107 )	4.019e-08	---	0.0100893	7.52569e-05
cg04441775	16	58045643	C16orf57	7.34e-07	0.000502 ( 0.0001 )	0.0432	0.00336 ( 0.00165 )	0.0538	0.013 ( 0.00671 )	4.064e-08	+++	0.0102023	7.52569e-05
cg25194322	1	166131844	FAM78B	1.14e-07	0.000297 ( 0.0000554 )	0.00201	0.00879 ( 0.00282 )	0.868	-0.000837 ( 0.00503 )	4.077e-08	++-	0.0102349	7.52569e-05
cg15975832	1	224030614	TP53BP2;TP53BP2	0.00139	-0.0174 ( 0.00543 )	0.00198	-0.0236 ( 0.00756 )	0.000383	-0.115 ( 0.0318 )	4.128e-08	---	0.010363	7.56421e-05
cg07083806	2	16083276	MYCN;MYCNOS	7.88e-08	-0.0185 ( 0.0034 )	0.264	-0.00871 ( 0.00779 )	0.0159	-0.00978 ( 0.00401 )	4.315e-08	---	0.0108324	7.84958e-05
cg09678539	2	27298343		1.48e-05	0.00362 ( 0.000828 )	0.0202	0.00234 ( 0.001 )	0.0109	0.0028 ( 0.00109 )	4.731e-08	+++	0.0118767	8.54442e-05
cg06760830	1	47079672	MOBKL2C;MOBKL2C	3.79e-06	0.0119 ( 0.00255 )	0.0431	0.0178 ( 0.00875 )	0.0152	0.0206 ( 0.00841 )	4.918e-08	+++	0.0123462	8.81871e-05
cg02352716	17	1104805		3.45e-08	-0.000774 ( 0.000139 )	0.0454	-0.0212 ( 0.0106 )	0.4	-0.00877 ( 0.0104 )	5.297e-08	---	0.0132976	9.43095e-05
cg00631221	6	139307985	REPS1;REPS1	3.07e-09	0.015 ( 0.0025 )	0.0422	0.00124 ( 0.000609 )	0.955	3.72e-22 ( 6.54e-21 )	5.486e-08	+++	0.0137721	9.6642e-05
cg09048251	5	77253974		4.51e-05	-0.0287 ( 0.00698 )	0.000441	-0.0449 ( 0.0127 )	0.2	-0.0266 ( 0.0207 )	5.505e-08	---	0.0138198	9.6642e-05
cg01119374	2	109742964		0.00197	0.000185 ( 0.0000595 )	5.35e-06	0.0211 ( 0.00456 )	0.115	0.000146 ( 0.0000922 )	5.756e-08	+++	0.0144499	0.000100347
cg01151365	15	31090636		2.65e-08	0.00272 ( 0.000482 )	0.172	0.00644 ( 0.0047 )	0.123	0.00454 ( 0.00293 )	6.559e-08	+++	0.0164658	0.000113557
cg09222577	16	89480222	ANKRD11	0.000461	0.003 ( 0.000851 )	0.0185	0.01 ( 0.00423 )	0.000142	0.0142 ( 0.00364 )	6.878e-08	+++	0.0172666	0.000118264
cg04472685	6	31545473	TNF	7.21e-07	0.00134 ( 0.000267 )	0.166	0.00647 ( 0.00466 )	0.0107	0.000383 ( 0.000149 )	7.164e-08	+++	0.0179846	0.000122344
cg09504612	10	116467988		3.02e-06	0.00845 ( 0.00179 )	0.0468	0.0145 ( 0.00728 )	0.0266	0.0347 ( 0.0155 )	7.324e-08	+++	0.0183862	0.000124231
cg09246203	3	114018592	TIGIT	6.73e-07	-0.0212 ( 0.00421 )	0.00142	-0.0182 ( 0.00566 )	0.987	-1.51e-18 ( 9.06e-17 )	7.517e-08	---	0.0188708	0.000126649
cg01210113	16	11352835		4.67e-05	-0.000819 ( 0.0002 )	0.000109	-0.0205 ( 0.00524 )	0.506	-0.0022 ( 0.00331 )	7.573e-08	---	0.0190113	0.000126742
cg25284031	12	111099321	HVCN1;HVCN1	8.53e-08	-0.0038 ( 0.000701 )	0.0807	-0.0115 ( 0.00659 )	0.193	-0.012 ( 0.00922 )	7.908e-08	---	0.0198523	0.000131472
cg26470501	19	45252955	BCL3	0.000148	-0.000889 ( 0.000233 )	0.00528	-0.0121 ( 0.00432 )	0.00888	-0.0181 ( 0.00684 )	8.098e-08	---	0.0203293	0.000133745
cg00495708	2	136738498	DARS	0.00211	-0.000475 ( 0.000154 )	0.000803	-6.26e-08 ( 1.85e-08 )	0.00188	-0.0028 ( 0.000887 )	8.231e-08	---	0.0206632	0.000135053
cg13512987	12	6898785	CD4;CD4	4.21e-05	0.0122 ( 0.00296 )	0.0025	0.0144 ( 0.00474 )	0.0805	0.00692 ( 0.00393 )	8.333e-08	+++	0.0209192	0.000135839
cg07597714	1	23800264	ASAP3;ASAP3	5.24e-08	0.00897 ( 0.00163 )	0.184	0.00539 ( 0.00405 )	0.0915	0.00623 ( 0.00367 )	8.582e-08	+++	0.0215443	0.000138996
cg21222743	6	31543545	TNF	4.44e-05	0.000102 ( 0.0000247 )	0.297	0.00142 ( 0.00136 )	7.46e-06	0.00026 ( 0.000056 )	8.76e-08	+++	0.0219912	0.000140969
cg27401784	1	46974443	DMBX1;DMBX1	0.000132	0.000197 ( 0.0000512 )	0.0221	0.00252 ( 0.0011 )	0.00136	0.0149 ( 0.00456 )	9.155e-08	+++	0.0229828	0.000146387
cg13301454	5	146000293	PPP2R2B;PPP2R2B;PPP2R2B;PPP2R2B;PPP2R2B;PPP2R2B;PPP2R2B	0.00872	0.000145 ( 0.000055 )	0.0221	0.00497 ( 0.00216 )	1.07e-07	0.0313 ( 0.00562 )	9.43e-08	+++	0.0236732	0.00014983
cg11202345	17	76976057	LGALS3BP;LGALS3BP	0.00524	-0.0000767 ( 0.0000274 )	0.000922	-0.0411 ( 0.0123 )	0.000325	-0.088 ( 0.0239 )	9.572e-08	---	0.0240296	0.00015113
cg01305801	5	139279943	NRG2;NRG2;NRG2;NRG2	1.57e-06	0.00427 ( 0.000882 )	0.00812	0.00323 ( 0.00121 )	0.348	0.00389 ( 0.00413 )	9.919e-08	+++	0.0249008	0.00015563
cg08437403	11	1669832	HCCA2	4.7e-05	0.0051 ( 0.00124 )	0.0363	0.00781 ( 0.00372 )	0.00277	0.0125 ( 0.00411 )	1.006e-07	+++	0.0252547	0.000156862
cg08362102	15	69087774	ANP32A	0.0881	0.00626 ( 0.00366 )	4.55e-05	0.0333 ( 0.00806 )	9.31e-06	0.0939 ( 0.0205 )	1.026e-07	+++	0.0257568	0.000158993
cg09322259	6	106434131		3.67e-07	-0.00179 ( 0.000348 )	0.0945	-0.00262 ( 0.00156 )	0.078	-0.00399 ( 0.00225 )	1.037e-07	---	0.026033	0.000159711
cg18727075	3	52847250	ITIH4;ITIH4	6.24e-07	-0.000321 ( 0.0000638 )	0.336	-2.83e-08 ( 2.94e-08 )	0.00354	-0.00239 ( 0.000806 )	1.05e-07	---	0.0263593	0.000160727
cg23691090	22	46449981	C22orf26;C22orf26;LOC150381	1.85e-06	-0.0409 ( 0.0085 )	0.324	-0.0167 ( 0.017 )	0.00114	-0.0348 ( 0.0105 )	1.073e-07	---	0.0269367	0.000162723
cg25417936	2	165754136		3.26e-06	0.00396 ( 0.000844 )	0.105	0.00564 ( 0.00347 )	0.00986	0.00033 ( 0.000126 )	1.076e-07	+++	0.027012	0.000162723
cg23095451	4	83437412	TMEM150C	5.87e-05	0.00392 ( 0.000969 )	0.00149	0.0204 ( 0.00637 )	0.123	0.018 ( 0.0116 )	1.119e-07	+++	0.0280915	0.000168213
cg01924952	2	8627933		0.000606	0.027 ( 0.00783 )	0.00015	0.0146 ( 0.00381 )	0.0846	0.000136 ( 0.0000781 )	1.152e-07	+++	0.0289199	0.000172142
cg09296453	6	29692035	HLA-F;HLA-F;HLA-F	0.00479	-0.0241 ( 0.0085 )	0.0837	-0.0214 ( 0.0123 )	1.7e-08	-0.217 ( 0.0366 )	1.167e-07	---	0.0292965	0.000173352
cg01727923	2	98644383		3.58e-05	0.00733 ( 0.00176 )	0.0107	0.00754 ( 0.00294 )	0.0307	0.00783 ( 0.00359 )	1.221e-07	+++	0.0306521	0.000180307
cg18058230	3	171029779	TNIK;TNIK;TNIK;TNIK;TNIK;TNIK;TNIK;TNIK	1.49e-05	0.00095 ( 0.000218 )	0.0604	0.0233 ( 0.0124 )	0.0062	0.0454 ( 0.0164 )	1.236e-07	+++	0.0310287	0.000181275
cg12243034	17	40701872		1.51e-07	-0.00186 ( 0.00035 )	0.00768	-3.88e-08 ( 1.45e-08 )	0.987	-1.51e-18 ( 9.06e-17 )	1.242e-07	---	0.0311793	0.000181275
cg22224043	3	73429575		9.9e-06	0.000266 ( 0.0000597 )	0.0234	0.017 ( 0.00745 )	0.0429	0.0315 ( 0.0154 )	1.285e-07	+++	0.0322588	0.000186467
cg07303829	22	50799746	SAPS2	0.00111	-0.000167 ( 0.000051 )	0.0027	-4.65e-08 ( 1.54e-08 )	0.00226	-0.00538 ( 0.00173 )	1.315e-07	---	0.0330119	0.000189724
cg12917475	14	23775787	BCL2L2	0.00371	-0.000182 ( 0.0000625 )	0.00287	-0.0152 ( 0.00505 )	0.000218	-0.0135 ( 0.00356 )	1.37e-07	---	0.0343926	0.000196126
cg23469117	22	21985646	YDJC;CCDC116	2.75e-06	0.00139 ( 0.000294 )	0.00218	0.00987 ( 0.0032 )	0.677	0.00227 ( 0.00545 )	1.375e-07	+++	0.0345181	0.000196126
cg10205045	15	69087809	ANP32A	0.0107	0.00246 ( 0.000962 )	3.87e-05	0.0462 ( 0.0111 )	0.0062	0.0122 ( 0.00441 )	1.415e-07	+++	0.0355223	0.000199846
cg12333338	6	32787925		8.66e-06	0.00192 ( 0.000428 )	0.044	0.00742 ( 0.00367 )	0.0227	0.00439 ( 0.00191 )	1.417e-07	+++	0.0355725	0.000199846
cg00533183	6	32810742	PSMB8;PSMB8	0.0611	-0.000439 ( 0.000234 )	1.77e-05	-0.0405 ( 0.00932 )	0.000229	-0.0385 ( 0.0102 )	1.451e-07	---	0.036426	0.000202081
cg24739899	2	179568746	TTN;TTN;TTN;TTN	7.32e-05	0.000204 ( 0.0000512 )	0.217	0.00237 ( 0.00192 )	2.71e-05	0.0308 ( 0.00712 )	1.455e-07	+++	0.0365265	0.000202081
cg01059398	3	172235808	TNFSF10	0.0165	-0.0000633 ( 0.0000263 )	1.72e-05	-0.0557 ( 0.0128 )	0.00606	-0.0754 ( 0.0271 )	1.457e-07	---	0.0365767	0.000202081
cg13817920	9	96587843		2.5e-10	0.00037 ( 0.0000575 )	0.32	0.000794 ( 0.000797 )	0.732	0.000448 ( 0.00131 )	1.468e-07	+++	0.0368528	0.000202488
cg22453435	4	38667430	FLJ13197;KLF3	1.84e-05	0.00121 ( 0.00028 )	0.257	0.00625 ( 0.0055 )	0.000169	0.000276 ( 0.0000717 )	1.493e-07	+++	0.0374804	0.000204811
cg01701634	19	51876119	NKG7	4.82e-06	-0.02 ( 0.00433 )	0.0439	-0.0126 ( 0.00623 )	0.0452	-0.0232 ( 0.0115 )	1.597e-07	---	0.0400912	0.000217887
cg00168240	1	3347457	PRDM16;PRDM16	0.000339	0.00318 ( 0.000883 )	0.000779	0.0089 ( 0.00263 )	0.0599	0.0054 ( 0.00285 )	1.656e-07	+++	0.0415724	0.000224716
cg24973755	4	1304972	MAEA;MAEA	0.00053	0.0221 ( 0.00636 )	0.126	0.00492 ( 0.00321 )	4.05e-06	0.0705 ( 0.0148 )	1.684e-07	+++	0.0422753	0.000227287
cg03725573	11	113962901	ZBTB16;ZBTB16	0.00194	0.00427 ( 0.00137 )	0.448	0.00337 ( 0.00443 )	2.69e-10	0.0683 ( 0.0101 )	1.703e-07	+++	0.0427523	0.000228622
cg24119674	10	79648146	DLG5	3.53e-07	0.0165 ( 0.0032 )	0.136	0.00616 ( 0.00412 )	0.0782	0.00892 ( 0.00503 )	1.759e-07	+++	0.0441581	0.000234884
cg27308682	7	157637500	PTPRN2;PTPRN2;PTPRN2	3.14e-07	0.00372 ( 0.00072 )	0.171	0.00128 ( 0.00093 )	0.0628	0.0015 ( 0.000801 )	1.877e-07	+++	0.0471204	0.000249314
cg02798144	19	3801874	MATK	3.75e-05	0.00686 ( 0.00165 )	0.0414	0.00752 ( 0.00367 )	0.00718	0.011 ( 0.00405 )	1.895e-07	+++	0.0475723	0.000249464
cg05423393	6	111888567	TRAF3IP2;TRAF3IP2;TRAF3IP2;TRAF3IP2;TRAF3IP2	7.08e-08	0.005 ( 0.000917 )	0.0203	3.89e-08 ( 1.67e-08 )	0.955	3.72e-22 ( 6.54e-21 )	1.898e-07	+++	0.0476476	0.000249464
cg12134570	19	13213428	LYL1;LYL1	2.21e-06	0.00156 ( 0.000327 )	0.242	0.00295 ( 0.00252 )	0.00539	0.000306 ( 0.000108 )	1.996e-07	+++	0.0501078	0.000260978
cg20379919	3	184095940	THPO	1.98e-06	0.00244 ( 0.000509 )	0.00473	0.00346 ( 0.00122 )	0.648	0.0016 ( 0.0035 )	2.011e-07	+++	0.0504843	0.000261577
cg03990905	6	43265619	SLC22A7;SLC22A7	2.53e-07	0.0111 ( 0.00212 )	0.0259	0.0083 ( 0.00371 )	0.572	0.00306 ( 0.00541 )	2.043e-07	+++	0.0512877	0.000264369
cg11394785	5	179221090	LTC4S	0.0051	0.00189 ( 0.000671 )	0.000122	0.0236 ( 0.00607 )	0.0123	0.000257 ( 0.000102 )	2.06e-07	+++	0.0517144	0.000265202
cg26142132	17	74463585	AANAT;AANAT	0.000741	0.00155 ( 0.000458 )	0.00591	0.00959 ( 0.00346 )	0.00281	0.0136 ( 0.00449 )	2.076e-07	+++	0.0521161	0.000265313
cg10577534	15	67354460		3.73e-06	0.000201 ( 0.0000432 )	0.0117	0.0149 ( 0.00589 )	0.276	0.00127 ( 0.00116 )	2.082e-07	+++	0.0522667	0.000265313
cg13687784	6	41380485		1.52e-05	0.00736 ( 0.00169 )	0.00869	0.00902 ( 0.00342 )	0.144	0.00355 ( 0.00242 )	2.164e-07	+++	0.0543253	0.00027437
cg06470804	5	180071930	FLT4;FLT4	1.09e-05	0.000366 ( 0.0000826 )	0.0231	0.00195 ( 0.000856 )	0.07	0.00211 ( 0.00116 )	2.194e-07	+++	0.0550784	0.000275517
cg15245292	10	1120601	WDR37	1.32e-05	-0.014 ( 0.00318 )	0.348	-0.00595 ( 0.00632 )	0.000195	-0.00458 ( 0.0012 )	2.195e-07	---	0.0551035	0.000275517
cg01970325	9	140354241	NELF;NELF;NELF;NELF	0.000368	0.00286 ( 0.0008 )	0.00357	0.0132 ( 0.00448 )	0.0168	0.00944 ( 0.00391 )	2.272e-07	+++	0.0570365	0.000283764
cg04353251	17	46713842		1.11e-05	0.000192 ( 0.0000434 )	0.00534	0.0011 ( 0.000391 )	0.277	0.0000427 ( 0.0000391 )	2.305e-07	+++	0.057865	0.000286162
cg25466245	1	223407095	SUSD4	4.57e-06	-0.00549 ( 0.00119 )	0.0276	-0.0114 ( 0.00517 )	0.12	-0.00372 ( 0.00238 )	2.314e-07	---	0.0580909	0.000286162
cg03301498	19	39889222	MED29	2.07e-06	-0.000723 ( 0.000151 )	0.341	-0.00176 ( 0.00185 )	0.0028	-0.0103 ( 0.00339 )	2.331e-07	---	0.0585177	0.000286851
cg18293662	3	27766054		1.42e-05	0.00717 ( 0.00164 )	0.208	0.00626 ( 0.00497 )	0.00108	0.000313 ( 0.000094 )	2.408e-07	+++	0.0604507	0.000294881
cg08756121	8	8820884		6.15e-08	-0.0535 ( 0.00976 )	0.236	-0.0105 ( 0.00882 )	0.146	-0.0113 ( 0.0077 )	2.494e-07	---	0.0626096	0.000303291
cg12280065	17	40687885	NAGLU	0.0028	0.000554 ( 0.000185 )	0.000446	0.0143 ( 0.00402 )	0.0112	0.00272 ( 0.00106 )	2.507e-07	+++	0.062936	0.000303291
cg12530994	10	5136782	AKR1C3	2.12e-07	-0.00196 ( 0.000374 )	0.0643	-0.0116 ( 0.00627 )	0.352	-0.0000386 ( 0.0000414 )	2.523e-07	---	0.0633376	0.000303291
cg00865429	4	10592777	CLNK	0.00195	0.000154 ( 0.0000496 )	2.19e-05	0.0258 ( 0.006 )	0.184	0.00753 ( 0.00564 )	2.525e-07	+++	0.0633879	0.000303291
cg12623536	10	73848817	SPOCK2;SPOCK2	5.37e-06	0.00857 ( 0.00187 )	0.0503	0.0188 ( 0.00956 )	0.0574	0.00435 ( 0.00227 )	2.597e-07	+++	0.0651953	0.000309578
cg04149773	12	49179923	ADCY6	2.73e-07	0.0132 ( 0.00255 )	0.2	0.00485 ( 0.00377 )	0.0743	0.00732 ( 0.00408 )	2.602e-07	+++	0.0653209	0.000309578
cg24351901	6	29692092	HLA-F;HLA-F;HLA-F	0.000125	-0.0133 ( 0.00345 )	0.00444	-0.0172 ( 0.006 )	0.0547	-0.00264 ( 0.00136 )	2.7e-07	---	0.0677811	0.000319722
cg11187245	6	31323397	HLA-B	0.000122	-0.00214 ( 0.000553 )	0.0197	-0.0299 ( 0.0127 )	0.00889	-0.0713 ( 0.0269 )	2.714e-07	---	0.0681325	0.000319871
cg12832726	11	68096165	LRP5	6.05e-05	-0.0296 ( 0.00733 )	0.0212	-0.0144 ( 0.00621 )	0.0193	-0.00355 ( 0.0015 )	2.809e-07	---	0.0705174	0.000328689
cg20294319	13	47253842	LRCH1;LRCH1;LRCH1	0.000171	-0.0184 ( 0.00488 )	0.0045	-0.0253 ( 0.00885 )	0.0408	-0.00672 ( 0.00326 )	2.815e-07	---	0.070668	0.000328689
cg12712184	7	155790801		1.2e-05	0.0225 ( 0.0051 )	0.0126	0.0246 ( 0.00982 )	0.156	0.021 ( 0.0147 )	2.863e-07	+++	0.071873	0.000332746
cg20832020	3	114012912	TIGIT	0.000809	-0.000702 ( 0.000209 )	0.00247	-0.0307 ( 0.0101 )	0.0127	-0.024 ( 0.00953 )	2.941e-07	---	0.0738312	0.000338963
cg05955251	11	2447537		1e-06	0.00058 ( 0.000117 )	0.00736	0.00984 ( 0.00365 )	0.811	0.000952 ( 0.00397 )	2.949e-07	+++	0.074032	0.000338963
cg01804036	12	117483310	TESC;TESC;TESC	1.81e-05	0.00148 ( 0.000342 )	0.00581	0.0135 ( 0.00488 )	0.23	0.00207 ( 0.00172 )	2.957e-07	+++	0.0742328	0.000338963
cg14377791	19	40169912	LOC400696	0.0223	-0.0156 ( 0.00682 )	0.0006	-0.0297 ( 0.00856 )	0.000139	-0.0843 ( 0.0216 )	2.996e-07	---	0.0752119	0.000341872
cg13957126	7	5597849		0.000194	-0.00231 ( 0.000616 )	0.000258	-0.0267 ( 0.00724 )	0.353	-0.00488 ( 0.00524 )	3.139e-07	---	0.0788018	0.000356569
cg15498134	1	25246854	RUNX3;RUNX3	2.12e-07	-0.0626 ( 0.0119 )	0.36	-0.0179 ( 0.0195 )	0.0343	-0.0512 ( 0.024 )	3.16e-07	---	0.079329	0.000357338
cg01220564	7	50633119	DDC;DDC	0.000372	0.00399 ( 0.00111 )	0.00293	0.0114 ( 0.0038 )	0.0312	0.0181 ( 0.00833 )	3.194e-07	+++	0.0801825	0.00035919
cg15331332	6	29692111	HLA-F;HLA-F;HLA-F	0.00208	-0.00106 ( 0.000344 )	0.00191	-0.0314 ( 0.0101 )	0.00471	-0.0287 ( 0.01 )	3.205e-07	---	0.0804586	0.00035919
cg08448751	3	52479601	SEMA3G	1.81e-10	0.00134 ( 0.000206 )	0.902	-3.45e-09 ( 2.79e-08 )	0.152	0.00627 ( 0.00436 )	3.25e-07	+-+	0.0815883	0.000362615
cg24174557	17	57903544	TMEM49	0.0528	-0.0129 ( 0.00665 )	0.0121	-0.0419 ( 0.0166 )	1.55e-08	-0.0692 ( 0.0116 )	3.296e-07	---	0.0827431	0.00036612
cg01663440	12	1056096	RAD52	0.00272	-0.000197 ( 0.0000654 )	0.000242	-0.0274 ( 0.00738 )	0.0313	-0.0283 ( 0.013 )	3.449e-07	---	0.086584	0.000381427
cg10650821	6	31543686	TNF	0.000317	0.000269 ( 0.0000743 )	0.203	0.00622 ( 0.00487 )	1.15e-05	0.000373 ( 0.0000824 )	3.497e-07	+++	0.087789	0.00038504
cg01495509	5	169816378	KCNIP1;KCNMB1;KCNMB1	3.98e-05	0.0193 ( 0.00465 )	0.0109	0.0251 ( 0.00979 )	0.0863	0.00652 ( 0.00378 )	3.622e-07	+++	0.0909271	0.000397061
cg00124375	6	31698218	DDAH2	3.84e-08	-0.04 ( 0.00718 )	0.168	-0.0183 ( 0.0133 )	0.391	-0.0163 ( 0.019 )	3.683e-07	---	0.0924584	0.000401773
cg14017254	9	129253720	FAM125B	0.00452	0.00703 ( 0.00247 )	0.00386	0.00301 ( 0.00103 )	0.000505	0.00023 ( 0.0000648 )	3.706e-07	+++	0.0930358	0.000401773
cg06807905	1	110776546	KCNC4;KCNC4	0.00337	0.000143 ( 0.0000485 )	4.73e-06	0.0132 ( 0.00284 )	0.325	0.00463 ( 0.0047 )	3.725e-07	+++	0.0935128	0.000401773
cg12184886	17	73584029	MYO15B	2.97e-06	-0.0193 ( 0.00409 )	0.182	-0.0118 ( 0.00885 )	0.0176	-0.0154 ( 0.00642 )	3.729e-07	---	0.0936132	0.000401773
cg02765820	3	126278020	C3orf22	2.56e-06	0.000816 ( 0.000172 )	0.0302	0.0113 ( 0.00521 )	0.244	0.00854 ( 0.0073 )	3.776e-07	+++	0.0947931	0.000404208
cg26379258	6	111888446	TRAF3IP2;TRAF3IP2;TRAF3IP2;TRAF3IP2;TRAF3IP2;TRAF3IP2	5.47e-05	0.00861 ( 0.00212 )	0.000129	0.0323 ( 0.00835 )	0.955	3.72e-22 ( 6.54e-21 )	3.784e-07	+++	0.0949939	0.000404208
cg00851111	2	11774271	GREB1	0.00111	0.00622 ( 0.0019 )	0.000399	0.0178 ( 0.00498 )	0.0687	0.00272 ( 0.00148 )	3.805e-07	+++	0.0955211	0.000404208
cg06046369	1	36274389	EIF2C4	0.00117	0.000714 ( 0.000219 )	0.0233	0.00401 ( 0.00176 )	0.000317	0.00159 ( 0.000433 )	3.816e-07	+++	0.0957972	0.000404208
cg10944735	2	71680714	DYSF;DYSF;DYSF;DYSF;DYSF;DYSF;DYSF	3.28e-06	0.000313 ( 0.0000667 )	0.00248	8.04e-08 ( 2.64e-08 )	0.955	3.72e-22 ( 6.54e-21 )	3.893e-07	+++	0.0977303	0.000410631
cg07567679	15	52570612	MIR1266;MYO5C	1.73e-05	0.00343 ( 0.000791 )	0.00942	0.0074 ( 0.00283 )	0.207	0.013 ( 0.0103 )	4.03e-07	+++	0.10117	0.000423303
cg12510708	7	26193805	NFE2L3	0.00015	-0.0168 ( 0.00441 )	0.00179	-0.0393 ( 0.0125 )	0.153	-0.0107 ( 0.00748 )	4.05e-07	---	0.101672	0.000423632
cg14058863	6	37615368	MDGA1	1.43e-06	0.00234 ( 0.00048 )	0.0563	0.00185 ( 0.000965 )	0.201	0.0023 ( 0.00179 )	4.073e-07	+++	0.102249	0.000423683
cg17550175	10	95322270		1.46e-11	0.00456 ( 0.000663 )	0.871	-0.000345 ( 0.00212 )	0.475	0.00241 ( 0.00336 )	4.097e-07	+-+	0.102851	0.000423683
cg24404630	18	13611824	C18orf1;C18orf1;C18orf1;C18orf1;C18orf1;C18orf1	7.63e-05	0.0234 ( 0.00588 )	0.00916	0.019 ( 0.00725 )	0.0652	0.000551 ( 0.000297 )	4.111e-07	+++	0.103203	0.000423683
cg14590369	19	18113585	ARRDC2	6.41e-08	0.00581 ( 0.00106 )	0.0415	4.15e-08 ( 2.03e-08 )	0.955	3.72e-22 ( 6.54e-21 )	4.118e-07	+++	0.103379	0.000423683
cg04593880	2	225298537		0.000835	0.000416 ( 0.000124 )	0.152	0.00498 ( 0.00347 )	5.45e-06	0.0244 ( 0.00519 )	4.156e-07	+++	0.104333	0.000425848
cg02061173	5	77805555	LHFPL2	3e-08	-0.0107 ( 0.0019 )	0.57	-0.00352 ( 0.0062 )	0.0661	-0.0001 ( 0.000054 )	4.203e-07	---	0.105513	0.000428599
cg18401376	6	35141132		2.76e-06	0.0121 ( 0.00256 )	0.00832	0.0103 ( 0.00387 )	0.624	0.00476 ( 0.00969 )	4.217e-07	+++	0.105864	0.000428599
cg18810022	2	134989811		0.000517	0.00316 ( 0.000906 )	0.00784	0.0096 ( 0.00359 )	0.009	0.00652 ( 0.00246 )	4.252e-07	+++	0.106743	0.000430414
cg04338890	16	57019755		8.5e-05	-0.00675 ( 0.00171 )	0.0017	-0.00236 ( 0.000745 )	0.258	-0.00751 ( 0.00661 )	4.33e-07	---	0.108701	0.000436549
cg02812482	19	13974982		5.46e-05	0.00706 ( 0.00174 )	0.0251	0.0166 ( 0.00737 )	0.0293	0.00632 ( 0.00287 )	4.376e-07	+++	0.109856	0.000437872
cg11725972	7	155191845		4.45e-10	0.00308 ( 0.000487 )	0.315	0.000066 ( 0.0000656 )	0.987	-1.51e-18 ( 9.06e-17 )	4.378e-07	++-	0.109906	0.000437872
cg12635790	8	96112814		0.00359	-0.0000971 ( 0.0000332 )	0.00698	-0.00153 ( 0.000563 )	0.000422	-0.0454 ( 0.0126 )	4.47e-07	---	0.112215	0.000445126
cg10186733	15	94775567		0.0257	0.000117 ( 0.0000523 )	1.96e-05	0.0187 ( 0.00433 )	0.0104	0.0109 ( 0.00418 )	4.486e-07	+++	0.112617	0.000445126
cg27565277	16	17228474	XYLT1	3.12e-10	-0.026 ( 0.00406 )	0.275	0.00563 ( 0.00515 )	0.00573	-0.00863 ( 0.00308 )	4.526e-07	-+-	0.113621	0.000446013
cg06048102	13	51575027	GUCY1B2	0.0175	0.00246 ( 0.00103 )	3.8e-05	0.0123 ( 0.00295 )	0.0122	0.0126 ( 0.00498 )	4.541e-07	+++	0.113998	0.000446013
cg20971158	11	35159382	CD44;CD44;CD44;CD44;CD44	0.0159	-0.00892 ( 0.00369 )	0.00546	-0.0355 ( 0.0127 )	1.77e-05	-0.062 ( 0.014 )	4.56e-07	---	0.114475	0.000446013
cg06359086	6	10723648	TMEM14C;TMEM14C	0.000382	0.000207 ( 0.0000578 )	0.00868	0.00333 ( 0.00126 )	0.013	0.00177 ( 0.000704 )	4.566e-07	+++	0.114625	0.000446013
cg17063632	6	43989118		1.27e-07	0.0171 ( 0.00321 )	0.0781	0.00486 ( 0.00275 )	0.547	0.00218 ( 0.00362 )	4.633e-07	+++	0.116307	0.000450032
cg12043747	11	75272845	SERPINH1	0.0015	0.000242 ( 0.0000759 )	0.024	2.17e-07 ( 9.56e-08 )	0.000261	0.000185 ( 0.0000496 )	4.643e-07	+++	0.116558	0.000450032
cg15993345	17	40189318		2.4e-05	0.00191 ( 0.00045 )	0.00236	0.0145 ( 0.00473 )	0.478	0.00658 ( 0.00924 )	4.667e-07	+++	0.117161	0.000450619
cg04738888	17	73584111	MYO15B	1.14e-05	-0.00884 ( 0.002 )	0.0184	-0.0152 ( 0.00643 )	0.181	-0.000121 ( 0.0000898 )	4.899e-07	---	0.122985	0.000471207
cg11729430	2	209028478	CRYGA	1.2e-06	0.0061 ( 0.00124 )	0.0511	0.0146 ( 0.00746 )	0.285	0.0192 ( 0.0179 )	4.932e-07	+++	0.123813	0.00047257
cg12655416	17	38077870	ORMDL3	6.34e-05	-0.0243 ( 0.00602 )	0.172	-0.00891 ( 0.00651 )	0.000729	-0.0268 ( 0.00777 )	5.072e-07	---	0.127328	0.000484137
cg22107533	15	45028083	TRIM69;TRIM69	0.0035	-0.00888 ( 0.00303 )	0.0374	-0.0183 ( 0.00874 )	1.72e-05	-0.0735 ( 0.0166 )	5.121e-07	---	0.128558	0.000486962
cg17150651	3	195886898		0.0109	0.00104 ( 0.000407 )	0.00559	0.0162 ( 0.00581 )	6.14e-05	0.0222 ( 0.0054 )	5.144e-07	+++	0.129135	0.000487304
cg11694510	11	313354	IFITM1	0.000759	-0.00156 ( 0.00046 )	7.85e-05	-0.000236 ( 0.000059 )	0.355	-0.0000587 ( 0.0000632 )	5.171e-07	---	0.129813	0.00048802
cg05940672	2	10438486		0.00015	0.000157 ( 0.000041 )	0.374	0.00182 ( 0.00205 )	1.12e-05	0.00206 ( 0.000453 )	5.217e-07	+++	0.130968	0.000490517
cg07495664	1	150978905	FAM63A;FAM63A;FAM63A;FAM63A;FAM63A;FAM63A;FAM63A;FAM63A	7.42e-07	0.00021 ( 0.0000419 )	0.148	0.00228 ( 0.00157 )	0.123	0.00158 ( 0.00102 )	5.543e-07	+++	0.139152	0.000517294
cg08194989	8	41655154	ANK1;ANK1;ANK1;ANK1;ANK1	5.23e-07	-0.0447 ( 0.00882 )	0.261	-0.00863 ( 0.00767 )	0.0618	-0.00967 ( 0.00514 )	5.543e-07	---	0.139152	0.000517294
cg02544257	16	70510663	FUK	0.00124	-0.000138 ( 0.0000425 )	0.00142	-0.0227 ( 0.00705 )	0.0296	-0.0269 ( 0.0123 )	5.627e-07	---	0.141261	0.000523188
cg23998749	1	154968781		1.36e-05	0.000211 ( 0.0000481 )	0.0595	0.000262 ( 0.000138 )	0.0477	0.00705 ( 0.00353 )	5.785e-07	+++	0.145227	0.000535894
cg18031663	12	77456902	E2F7	3.4e-06	-0.00114 ( 0.000243 )	0.231	-1.91e-08 ( 1.6e-08 )	0.0166	-0.00123 ( 0.000509 )	5.909e-07	---	0.14834	0.000545368
cg02727811	10	126736988	CTBP2;CTBP2	0.000326	0.00755 ( 0.00209 )	0.00677	0.0127 ( 0.00467 )	0.0309	0.00762 ( 0.0035 )	6.098e-07	+++	0.153085	0.00056075
cg03050965	1	101705237	S1PR1	0.00021	0.00423 ( 0.00114 )	0.259	0.00341 ( 0.00302 )	3.67e-05	0.000376 ( 0.0000884 )	6.228e-07	+++	0.156348	0.000570614
cg02131853	4	39034637	TMEM156	0.00805	-0.000129 ( 0.0000485 )	0.00018	-0.0274 ( 0.00723 )	0.0176	-0.0441 ( 0.0184 )	6.411e-07	---	0.160942	0.000583761
cg23613857	14	23356614	REM2	1.94e-05	0.0221 ( 0.00513 )	0.000827	0.021 ( 0.00623 )	0.955	3.72e-22 ( 6.54e-21 )	6.418e-07	+++	0.161118	0.000583761
cg17178761	17	55682851	MSI2;MSI2	5.59e-07	0.000163 ( 0.0000323 )	0.713	-0.002 ( 0.00545 )	0.00011	0.023 ( 0.00581 )	6.581e-07	+-+	0.16521	0.000596426
cg18545596	22	40322629	GRAP2	1.56e-05	0.00028 ( 0.0000643 )	0.53	0.00151 ( 0.0024 )	0.000219	0.000276 ( 0.000073 )	6.719e-07	+++	0.168674	0.000606743
cg26390156	14	24101543		0.000145	0.000225 ( 0.0000588 )	1.45e-06	0.0173 ( 0.00352 )	0.243	-0.00222 ( 0.00189 )	6.773e-07	++-	0.17003	0.000609427
cg23404973	10	97029912	PDLIM1	7.78e-08	0.000263 ( 0.0000484 )	0.42	0.000641 ( 0.000793 )	0.114	0.00326 ( 0.00205 )	6.81e-07	+++	0.170959	0.000610568
cg04989440	6	125684580		0.00149	-0.000211 ( 0.0000662 )	0.000976	-0.0212 ( 0.00638 )	0.0426	-0.00612 ( 0.00299 )	6.859e-07	---	0.172189	0.000612772
cg12060123	11	5668206	TRIM78P	1.27e-07	0.00772 ( 0.00145 )	0.628	0.00206 ( 0.00425 )	0.0301	0.0213 ( 0.00975 )	7.005e-07	+++	0.175854	0.000623597
cg16120249	1	3315281	PRDM16;PRDM16	0.0541	0.000682 ( 0.000353 )	3.55e-05	0.0128 ( 0.00306 )	0.00212	0.0123 ( 0.00395 )	7.054e-07	+++	0.177084	0.000625039
cg00218103	22	46465977		0.000419	-0.00286 ( 0.000805 )	0.0289	-0.00642 ( 0.00293 )	0.00343	-0.0138 ( 0.00466 )	7.071e-07	---	0.177511	0.000625039
cg10351284	8	125617225	MTSS1	1.86e-05	0.0112 ( 0.00259 )	0.0562	0.00874 ( 0.00456 )	0.0493	0.00624 ( 0.00315 )	7.168e-07	+++	0.179946	0.00063139
cg02328930	16	85591871		0.000322	-0.0104 ( 0.00287 )	0.0988	-0.0133 ( 0.00803 )	0.000419	-0.0133 ( 0.0037 )	7.268e-07	---	0.182457	0.00063796
cg02806322	3	32446568	CMTM7;CMTM7	0.0016	-0.000151 ( 0.0000477 )	0.0259	-0.00694 ( 0.0031 )	0.000455	-0.00767 ( 0.00214 )	7.37e-07	---	0.185017	0.000644659
cg12785694	3	160122168	SMC4;MIR15B;SMC4;MIR16-2	0.000484	-0.0585 ( 0.0167 )	0.0727	-0.0352 ( 0.0195 )	0.000454	-0.138 ( 0.0386 )	7.467e-07	---	0.187452	0.000650876
cg14376106	10	118609842		0.0103	0.000992 ( 0.000385 )	0.000467	0.00594 ( 0.00168 )	0.00556	0.00292 ( 0.00104 )	7.755e-07	+++	0.194682	0.000673641
cg17406359	21	45773189	TRPM2	3.54e-05	0.0116 ( 0.00279 )	0.0595	0.0255 ( 0.0135 )	0.027	0.00789 ( 0.00354 )	7.9e-07	+++	0.198322	0.00068387
cg08344485	11	125212642	PKNOX2	2.38e-06	0.0000937 ( 0.0000197 )	0.118	0.00614 ( 0.00392 )	0.106	0.016 ( 0.00984 )	8.014e-07	+++	0.201184	0.000689634
cg20323874	14	100240804		0.00262	0.00451 ( 0.00149 )	0.00573	0.0123 ( 0.00444 )	0.00283	0.0236 ( 0.0078 )	8.042e-07	+++	0.201887	0.000689634
cg05007549	4	81103968		3e-06	-0.0257 ( 0.00545 )	0.00327	-0.0124 ( 0.00419 )	0.839	0.000754 ( 0.00371 )	8.049e-07	--+	0.202063	0.000689634
cg10400390	1	27853797		0.00369	0.00568 ( 0.00195 )	0.00372	0.0168 ( 0.00575 )	0.00289	0.00266 ( 0.00088 )	8.09e-07	+++	0.203092	0.00069079
cg12966876	2	111873850	ACOXL	0.00155	-0.000191 ( 0.0000599 )	0.000194	-0.0405 ( 0.0107 )	0.17	-0.0234 ( 0.017 )	8.163e-07	---	0.204925	0.000693925
cg15989608	6	31545321	TNF	0.00288	0.00808 ( 0.0027 )	0.0134	0.0137 ( 0.00551 )	0.000607	0.0141 ( 0.00403 )	8.182e-07	+++	0.205402	0.000693925
cg18825531	11	62321136		0.0358	0.00163 ( 0.000775 )	0.00902	0.0329 ( 0.0125 )	1.65e-06	0.0445 ( 0.00895 )	8.277e-07	+++	0.207787	0.000698029
cg16178003	10	79012701	KCNMA1;KCNMA1;KCNMA1;KCNMA1	1.17e-07	0.00132 ( 0.000247 )	0.55	0.000619 ( 0.00103 )	0.0567	0.0112 ( 0.00586 )	8.286e-07	+++	0.208013	0.000698029
cg02959112	1	19978788	NBL1;NBL1	9.71e-06	0.00224 ( 0.000503 )	0.453	0.0000878 ( 0.000117 )	0.00119	0.0188 ( 0.00569 )	8.326e-07	+++	0.209017	0.000699053
cg26140475	8	126525558		5.27e-05	-0.011 ( 0.00271 )	0.663	-0.00237 ( 0.00543 )	1.38e-05	-0.0876 ( 0.0195 )	8.355e-07	---	0.209745	0.000699149
cg04831656	3	42054195		0.00184	0.0000704 ( 0.0000225 )	0.00219	0.012 ( 0.00388 )	0.0183	0.109 ( 0.0457 )	8.462e-07	+++	0.212431	0.00070575
cg24921858	12	12223989	BCL2L14;BCL2L14;BCL2L14;BCL2L14	0.0492	-0.0000664 ( 0.0000337 )	0.000636	-0.0328 ( 0.00953 )	9.61e-05	-0.108 ( 0.0269 )	8.561e-07	---	0.214916	0.000711643
cg03899229	8	8821258		1.52e-06	-0.000234 ( 0.0000482 )	0.65	-0.00285 ( 0.00626 )	0.0032	-0.0313 ( 0.0105 )	8.697e-07	---	0.21833	0.000720562
cg21859455	1	228128003	WNT9A	9.93e-07	0.00036 ( 0.0000728 )	0.67	0.00104 ( 0.00245 )	0.00471	0.00637 ( 0.00222 )	8.884e-07	+++	0.223025	0.000733634
cg18873909	10	51222923	PARG	0.000647	0.000283 ( 0.0000825 )	0.000324	0.0124 ( 0.00341 )	0.289	0.00944 ( 0.00888 )	9.203e-07	+++	0.231033	0.000757485
cg27528660	8	72987924	TRPA1	5.64e-05	-0.00241 ( 0.000594 )	0.011	-0.00248 ( 0.00097 )	0.158	-0.0000592 ( 0.0000418 )	9.39e-07	---	0.235727	0.000770351
cg01716680	1	35259750	GJA4	1.47e-07	0.00132 ( 0.000247 )	0.0457	0.00461 ( 0.0023 )	0.987	-1.51e-18 ( 9.06e-17 )	9.458e-07	++-	0.237435	0.000773403
cg20149359	1	42271216	HIVEP3;HIVEP3	3.25e-07	-0.00154 ( 0.000298 )	0.106	-0.00245 ( 0.00151 )	0.442	-0.000115 ( 0.000149 )	9.528e-07	---	0.239192	0.000776597
cg10817441	6	32823728	PSMB9;PSMB9	0.124	-0.00271 ( 0.00176 )	5.99e-06	-0.043 ( 0.00937 )	0.00217	-0.0463 ( 0.0149 )	9.704e-07	---	0.24361	0.000788382
cg10400081	11	76299682		0.000107	0.0107 ( 0.00275 )	0.0149	0.004 ( 0.00164 )	0.0705	0.000963 ( 0.000529 )	9.855e-07	+++	0.247401	0.000798067
cg21885638	3	129306552	PLXND1	3.22e-08	0.000588 ( 0.000105 )	0.499	0.00189 ( 0.00279 )	0.194	0.00496 ( 0.0038 )	9.985e-07	+++	0.250664	0.000805995
cg00741986	4	2748332	TNIP2;TNIP2	2.83e-05	-0.000181 ( 0.000043 )	0.00105	-0.0175 ( 0.0053 )	0.934	-0.000707 ( 0.00851 )	1.007e-06	---	0.252798	0.000810251
cg09322555	6	32826281	PSMB9;PSMB9	0.000727	-0.000175 ( 0.0000515 )	0.00105	-0.00875 ( 0.00265 )	0.135	-0.000357 ( 0.000238 )	1.046e-06	---	0.262589	0.000838942
cg24943609	17	47438093	ZNF652;ZNF652	0.00138	0.000382 ( 0.000119 )	0.00118	0.00699 ( 0.00214 )	0.0632	0.000214 ( 0.000114 )	1.05e-06	+++	0.263593	0.000839468
cg07629125	13	58299015	PCDH17	1.44e-05	0.024 ( 0.0055 )	0.00336	0.0106 ( 0.00359 )	0.79	0.00128 ( 0.00481 )	1.058e-06	+++	0.265601	0.000843179
cg23595222	22	46449430	C22orf26;LOC150381	8.55e-05	-0.0385 ( 0.00973 )	0.117	-0.03 ( 0.0191 )	0.00416	-0.0198 ( 0.00682 )	1.078e-06	---	0.270622	0.000856074
cg03725115	6	30458102	HLA-E	0.0272	-0.00768 ( 0.00347 )	0.0603	-0.0114 ( 0.00604 )	4.24e-08	-0.0756 ( 0.0131 )	1.081e-06	---	0.271375	0.000856074
cg23176873	5	131540307	P4HA2;P4HA2;P4HA2;P4HA2;P4HA2	1.56e-06	0.00617 ( 0.00127 )	0.0612	0.00255 ( 0.00136 )	0.375	0.00368 ( 0.00414 )	1.099e-06	+++	0.275894	0.000866446
cg14303478	12	72004098	ZFC3H1	7.51e-05	0.0433 ( 0.0109 )	0.17	0.00426 ( 0.0031 )	0.00214	0.00562 ( 0.0018 )	1.101e-06	+++	0.276396	0.000866446
cg08573679	6	125684510		0.0039	-0.0104 ( 0.00359 )	0.00183	-0.0315 ( 0.01 )	0.0105	-0.0236 ( 0.0091 )	1.112e-06	---	0.279158	0.00086965
cg26146569	15	31637592	KLF13	4.37e-06	-0.0182 ( 0.00392 )	0.0404	-0.0281 ( 0.0137 )	0.313	-0.00203 ( 0.00201 )	1.112e-06	---	0.279158	0.00086965
cg18808506	5	142078020	FGF1;FGF1;FGF1;FGF1	9.83e-07	0.000981 ( 0.000198 )	0.064	0.0075 ( 0.00404 )	0.459	0.00688 ( 0.00926 )	1.126e-06	+++	0.282672	0.000877864
cg16843718	22	50322571		8.35e-05	0.0174 ( 0.0044 )	0.0303	0.012 ( 0.00554 )	0.046	0.00968 ( 0.00481 )	1.157e-06	+++	0.290454	0.00089924
cg22064182	6	129972878	ARHGAP18	3.09e-05	0.00666 ( 0.00159 )	0.177	0.00105 ( 0.000772 )	0.0069	0.011 ( 0.00402 )	1.176e-06	+++	0.295224	0.000911186
cg21587375	3	46786387	PRSS45	0.0049	0.00151 ( 0.000533 )	0.000109	0.0187 ( 0.00478 )	0.106	0.0143 ( 0.00877 )	1.188e-06	+++	0.298237	0.000917651
cg24724630	5	139362307	NRG2;NRG2;NRG2;NRG2	9.03e-05	0.00134 ( 0.000341 )	0.0116	0.0155 ( 0.0061 )	0.129	0.00884 ( 0.00578 )	1.198e-06	+++	0.300747	0.000922537
cg24610854	5	130510020	LYRM7	0.000149	-0.00423 ( 0.00111 )	0.000131	-0.0135 ( 0.00349 )	0.948	0.00174 ( 0.0265 )	1.212e-06	--+	0.304262	0.000929923
cg20815701	1	110454063	CSF1;CSF1;CSF1;CSF1	0.0175	-0.00155 ( 0.000652 )	0.000229	-0.00792 ( 0.00213 )	0.00841	-0.0304 ( 0.0114 )	1.215e-06	---	0.305015	0.000929923
cg17089019	1	41343215		0.00194	0.00581 ( 0.00186 )	0.00464	0.0107 ( 0.00375 )	0.0115	0.0114 ( 0.00445 )	1.228e-06	+++	0.308278	0.000937016
cg13269407	22	46450107	C22orf26;LOC150381	1.75e-05	-0.0387 ( 0.00895 )	0.245	-0.0205 ( 0.0176 )	0.00671	-0.0212 ( 0.00772 )	1.233e-06	---	0.309534	0.00093798
cg02711163	1	153330200	S100A9	5.76e-05	-0.00539 ( 0.00133 )	0.15	-0.00684 ( 0.00474 )	0.00499	-0.00648 ( 0.00228 )	1.241e-06	---	0.311542	0.000941214
cg01090565	10	81704187	SFTPD	0.000472	0.00211 ( 0.000599 )	0.0152	0.01 ( 0.00412 )	0.0179	0.00364 ( 0.00152 )	1.263e-06	+++	0.317065	0.000955014
cg06379531	1	184020410	TSEN15;TSEN15;TSEN15	5.11e-05	0.00132 ( 0.000324 )	0.0384	0.00363 ( 0.00175 )	0.0616	0.0000836 ( 0.0000444 )	1.287e-06	+++	0.32309	0.00097024
cg14179389	1	92947961	GFI1;GFI1;GFI1	0.000365	-0.0627 ( 0.0175 )	0.0075	-0.0274 ( 0.0102 )	0.059	-0.0309 ( 0.0162 )	1.313e-06	---	0.329617	0.000986877
cg11155431	1	24664451	GRHL3;GRHL3;GRHL3	0.000789	0.00122 ( 0.000361 )	0.00213	0.00665 ( 0.00215 )	0.0885	0.00321 ( 0.00187 )	1.323e-06	+++	0.332127	0.000991425
cg07932300	6	139454928	HECA	6.4e-05	0.00663 ( 0.00165 )	0.0057	0.0204 ( 0.00732 )	0.323	0.016 ( 0.0161 )	1.333e-06	+++	0.334638	0.00099299
cg14165909	18	44203699	LOXHD1	0.00877	0.000945 ( 0.000359 )	0.000851	0.00835 ( 0.00248 )	0.00834	0.00158 ( 0.000592 )	1.333e-06	+++	0.334638	0.00099299
cg26412532	10	103881068	LDB1	1.27e-05	-0.000997 ( 0.000227 )	0.102	-0.00676 ( 0.00412 )	0.0585	-0.00553 ( 0.0029 )	1.343e-06	---	0.337148	0.000997479
cg16636756	10	106088755	ITPRIP	8.82e-06	0.000193 ( 0.0000431 )	0.0042	7.76e-08 ( 2.69e-08 )	0.955	3.72e-22 ( 6.54e-21 )	1.348e-06	+++	0.338403	0.00099824
cg06180099	1	150979364	FAM63A;FAM63A;FAM63A;FAM63A;FAM63A;FAM63A	0.000715	0.00459 ( 0.00135 )	0.0208	0.00767 ( 0.0033 )	0.00737	0.0111 ( 0.0041 )	1.39e-06	+++	0.348947	0.00102631
cg03845363	17	17753516	TOM1L2;TOM1L2	2.6e-05	-0.000182 ( 0.0000428 )	0.0292	-0.00857 ( 0.00391 )	0.163	-0.00963 ( 0.00687 )	1.417e-06	---	0.355725	0.00104318
cg25574849	11	118269825	UBE4A	0.00146	-0.00101 ( 0.000317 )	0.0482	-0.00688 ( 0.00347 )	0.000492	-0.0488 ( 0.0137 )	1.432e-06	---	0.359491	0.00105087
cg27587780	5	131817482	IRF1	0.00027	-0.02 ( 0.00545 )	0.0171	-0.011 ( 0.0046 )	0.0353	-0.00921 ( 0.00434 )	1.436e-06	---	0.360495	0.00105087
cg18243357	3	55693631	C3orf51;ERC2	0.000179	0.0136 ( 0.00361 )	0.0141	0.00894 ( 0.00363 )	0.0685	0.00755 ( 0.00411 )	1.44e-06	+++	0.361499	0.00105087
cg09778828	9	132245624		8.64e-06	-0.00583 ( 0.0013 )	0.114	-0.00316 ( 0.00199 )	0.0766	-0.00107 ( 0.0006 )	1.484e-06	---	0.372545	0.00107962
cg15319027	6	72088126	MIR30C2	0.0617	0.00225 ( 0.0012 )	0.000492	0.0157 ( 0.00446 )	0.000207	0.0306 ( 0.00806 )	1.488e-06	+++	0.373549	0.00107962
cg00505318	3	69130918	UBA3;UBA3	0.00187	-0.000149 ( 0.0000477 )	0.00258	-0.0193 ( 0.00637 )	0.0311	-0.0132 ( 0.00609 )	1.507e-06	---	0.378319	0.00109026
cg11418681	3	14855132		0.000245	0.00103 ( 0.000278 )	0.000248	0.0171 ( 0.00462 )	0.789	0.00184 ( 0.00687 )	1.518e-06	+++	0.38108	0.00109506
cg16744314	20	30446221		0.00119	-0.000127 ( 0.0000392 )	0.183	-0.00315 ( 0.00236 )	2.33e-05	-0.0306 ( 0.00703 )	1.551e-06	---	0.389365	0.00111566
cg17633074	6	30878864	GTF2H4	0.000967	0.0109 ( 0.00329 )	0.0029	0.0143 ( 0.00478 )	0.064	0.0178 ( 0.00953 )	1.559e-06	+++	0.391373	0.00111821
cg24898914	6	32810706	PSMB8;PSMB8	0.0321	-0.0000834 ( 0.0000388 )	0.000193	-0.031 ( 0.00823 )	0.00419	-0.0447 ( 0.0154 )	1.566e-06	---	0.39313	0.00112003
cg20152413	1	26494671		1.95e-06	0.00024 ( 5e-05 )	0.0827	0.0075 ( 0.00431 )	0.33	0.00797 ( 0.00817 )	1.592e-06	+++	0.399657	0.00113431
cg00695112	9	71862747	TJP2;TJP2;TJP2;TJP2;TJP2;TJP2	1.43e-06	0.00116 ( 0.000238 )	0.08	0.01 ( 0.00572 )	0.4	0.00641 ( 0.0076 )	1.595e-06	+++	0.40041	0.00113431
cg16879895	13	79236684		0.0127	-0.0109 ( 0.00435 )	0.0012	-0.0068 ( 0.00208 )	0.00368	-0.0148 ( 0.00503 )	1.619e-06	---	0.406435	0.00114812
cg08172927	14	101927997		0.00288	0.000159 ( 0.0000533 )	0.00693	0.00916 ( 0.00337 )	0.00543	0.0111 ( 0.00395 )	1.628e-06	+++	0.408695	0.00115125
cg06638913	2	235883680	SH3BP4	4.63e-06	0.000453 ( 0.0000981 )	0.539	0.00236 ( 0.00384 )	0.00483	0.000875 ( 0.000306 )	1.648e-06	+++	0.413716	0.00116212
cg21226933	9	132252231		0.000195	0.00171 ( 0.000456 )	0.0355	0.0106 ( 0.00501 )	0.023	0.0132 ( 0.00576 )	1.668e-06	+++	0.418736	0.00117293
cg09693106	22	46449821	C22orf26;LOC150381	3.19e-05	-0.0675 ( 0.0161 )	0.403	-0.0233 ( 0.0278 )	0.00116	-0.0744 ( 0.0225 )	1.681e-06	---	0.422	0.00117877
cg03046925	6	30132133	TRIM15	8.29e-05	0.000236 ( 0.0000596 )	0.0176	0.00118 ( 0.000495 )	0.129	0.00343 ( 0.00224 )	1.697e-06	+++	0.426017	0.00118668
cg24003508	10	3824387	KLF6;KLF6;KLF6;KLF6	8.05e-05	-0.0023 ( 0.000579 )	0.29	-0.0112 ( 0.0105 )	0.000929	-0.0893 ( 0.0265 )	1.732e-06	---	0.434803	0.00120779
cg01535630	1	3689683	LOC388588	3.57e-06	-0.00242 ( 0.000518 )	0.662	-0.000429 ( 0.000981 )	0.00331	-0.000321 ( 0.000108 )	1.75e-06	---	0.439322	0.00121696
cg18578080	6	82405786		2.71e-05	0.00192 ( 0.000453 )	0.0721	0.00591 ( 0.00328 )	0.0675	0.0154 ( 0.00836 )	1.775e-06	+++	0.445598	0.00122962
cg11775521	11	74178795	KCNE3	1.6e-05	-0.00647 ( 0.00149 )	0.151	-0.0104 ( 0.00719 )	0.0341	-0.000207 ( 0.0000968 )	1.778e-06	---	0.446351	0.00122962
cg25149155	14	23775777	BCL2L2	1.08e-05	-0.00206 ( 0.000463 )	0.113	-0.00996 ( 0.00626 )	0.0793	-0.00936 ( 0.0053 )	1.801e-06	---	0.452125	0.0012421
cg04293526	2	231730788	ITM2C;ITM2C;ITM2C	0.0174	-0.00514 ( 0.00216 )	0.000685	-0.0273 ( 0.00798 )	0.00466	-0.0565 ( 0.0197 )	1.829e-06	---	0.459154	0.00125589
cg23709231	15	68865652		3.88e-05	0.00329 ( 0.000794 )	0.0366	0.00888 ( 0.00423 )	0.12	0.0105 ( 0.0067 )	1.834e-06	+++	0.460409	0.00125589
cg02067535	3	196366191	LRRC33	4.08e-05	0.000905 ( 0.000219 )	0.0123	0.0164 ( 0.0065 )	0.315	0.0102 ( 0.0101 )	1.836e-06	+++	0.460911	0.00125589
cg13783238	3	160121821	SMC4;MIR15B;SMC4;MIR16-2	0.000675	-0.0245 ( 0.00718 )	0.000127	-0.0244 ( 0.00629 )	0.679	-0.00723 ( 0.0174 )	1.846e-06	---	0.463422	0.0012593
cg21618273	5	14414947	TRIO	1.68e-06	-0.0282 ( 0.00583 )	0.549	-0.00471 ( 0.00785 )	0.0159	-0.0367 ( 0.0151 )	1.861e-06	---	0.467187	0.001266
cg23236169	3	112022442		0.0267	-0.00451 ( 0.00203 )	0.0115	-0.0142 ( 0.00557 )	1.68e-05	-0.000688 ( 0.000155 )	1.872e-06	---	0.469949	0.001266
cg02884149	16	85317846		1.89e-06	0.0046 ( 0.000957 )	0.184	0.00396 ( 0.00298 )	0.149	0.00256 ( 0.00176 )	1.876e-06	+++	0.470953	0.001266
cg15356966	11	33913187	LMO2	0.000629	-0.00492 ( 0.00143 )	0.000767	-0.0265 ( 0.00781 )	0.309	-0.0104 ( 0.0101 )	1.876e-06	---	0.470953	0.001266
cg10580269	2	69056515		3.4e-07	0.000181 ( 0.0000351 )	0.0575	3.86e-08 ( 2.02e-08 )	0.955	3.72e-22 ( 6.54e-21 )	1.898e-06	+++	0.476476	0.00127742
cg15468668	17	7082699	ASGR1;ASGR1	7.22e-06	0.000938 ( 0.000207 )	0.166	0.00415 ( 0.00299 )	0.0647	0.000166 ( 0.0000891 )	1.912e-06	+++	0.47999	0.0012834
cg05877109	14	23775794	BCL2L2	4.16e-05	-0.000216 ( 0.0000523 )	0.0282	-0.00882 ( 0.004 )	0.157	-0.00363 ( 0.00255 )	1.926e-06	---	0.483505	0.00128935
cg10977115	11	122709471	CRTAM	0.00469	-0.0152 ( 0.00535 )	0.0173	-0.0165 ( 0.0069 )	0.000661	-0.0488 ( 0.014 )	1.941e-06	---	0.487271	0.00129593
cg03957124	6	37016869		1.22e-05	-0.0157 ( 0.00356 )	0.0194	-0.0136 ( 0.00578 )	0.469	-0.0000614 ( 0.0000846 )	1.947e-06	---	0.488777	0.00129649
cg24015249	9	124498633	DAB2IP	5.71e-05	0.01 ( 0.00248 )	0.0543	0.00991 ( 0.00513 )	0.0572	0.00127 ( 0.000664 )	1.993e-06	+++	0.500325	0.00132361
cg03711485	10	101296036	NKX2-3	0.00401	-0.0108 ( 0.00375 )	0.0494	-0.0155 ( 0.00787 )	0.000107	-0.0729 ( 0.0184 )	2.004e-06	---	0.503086	0.00132523
cg21949194	2	39355435		0.0773	-0.0000594 ( 0.0000336 )	3.61e-06	-0.0448 ( 0.00951 )	0.0308	-0.0262 ( 0.012 )	2.006e-06	---	0.503588	0.00132523
cg06946314	2	236092957		3.88e-07	0.0108 ( 0.0021 )	0.135	0.000958 ( 0.000639 )	0.537	0.00469 ( 0.00757 )	2.065e-06	+++	0.5184	0.00136063
cg21874706	17	39744055	KRT14	0.000342	0.000177 ( 0.000049 )	0.0185	0.00765 ( 0.00323 )	0.0383	0.011 ( 0.00527 )	2.076e-06	+++	0.521161	0.0013643
cg12103219	19	30165308	PLEKHF1	8.2e-05	0.0338 ( 0.00852 )	0.763	0.00226 ( 0.0075 )	1.97e-05	0.0189 ( 0.00431 )	2.096e-06	+++	0.526182	0.00137384
cg08264122	7	1882997	MAD1L1;MAD1L1;MAD1L1	1.71e-05	-0.0176 ( 0.00406 )	0.684	0.000919 ( 0.00225 )	4.19e-06	-0.0112 ( 0.00235 )	2.115e-06	-+-	0.530952	0.00138008
cg08548559	22	31686097	PIK3IP1;PIK3IP1	5.79e-05	-0.0563 ( 0.0139 )	0.0146	-0.0101 ( 0.00413 )	0.245	-0.00303 ( 0.00259 )	2.119e-06	---	0.531956	0.00138008
cg26641076	2	74208602		0.000166	0.00488 ( 0.00129 )	0.00116	0.0277 ( 0.00846 )	0.616	0.00433 ( 0.00862 )	2.122e-06	+++	0.532709	0.00138008
cg01133215	6	45399681	RUNX2;RUNX2;RUNX2	6.72e-05	0.000156 ( 0.0000389 )	0.0711	0.016 ( 0.00885 )	0.0369	0.000108 ( 0.0000511 )	2.195e-06	+++	0.551035	0.00142386
cg23244910	6	106434169		2.33e-05	-0.0031 ( 0.000728 )	0.0851	-0.00535 ( 0.0031 )	0.0786	-0.000197 ( 0.000112 )	2.236e-06	---	0.561328	0.00144672
cg06528575	1	207082828	FAIM3;FAIM3;FAIM3	4.91e-05	0.00144 ( 0.000353 )	0.00152	0.0299 ( 0.00936 )	0.955	3.72e-22 ( 6.54e-21 )	2.261e-06	+++	0.567604	0.00145914
cg01358620	14	31858202	HEATR5A	3.58e-05	-0.00407 ( 0.000977 )	0.332	-0.00155 ( 0.00159 )	0.00311	-0.0211 ( 0.00702 )	2.292e-06	---	0.575386	0.00147479
cg21393163	1	12217629		0.00414	-0.00195 ( 0.000679 )	0.000259	-0.0237 ( 0.00643 )	0.135	-0.0122 ( 0.00815 )	2.297e-06	---	0.576641	0.00147479
cg10272492	7	106805823		5.24e-05	0.000382 ( 0.0000939 )	0.0175	0.0119 ( 0.005 )	0.243	0.00787 ( 0.00672 )	2.319e-06	+++	0.582164	0.00148511
cg00490406	1	159046773	AIM2	0.0118	-5e-05 ( 0.0000198 )	0.000925	-0.0406 ( 0.0122 )	0.00996	-0.117 ( 0.0447 )	2.325e-06	---	0.58367	0.00148517
cg17329534	1	154980743	ZBTB7B	3.77e-06	0.00163 ( 0.000349 )	0.536	0.000686 ( 0.00111 )	0.0104	0.0222 ( 0.00857 )	2.34e-06	+++	0.587436	0.00149095
cg16181903	10	134828123		0.00195	0.00364 ( 0.00117 )	0.00266	0.0106 ( 0.00349 )	0.0487	0.00669 ( 0.00337 )	2.346e-06	+++	0.588942	0.00149099
cg00081324	17	48201233	SAMD14	0.00701	0.000314 ( 0.000116 )	0.000234	0.0123 ( 0.00332 )	0.0802	0.0036 ( 0.00204 )	2.353e-06	+++	0.590699	0.00149167
cg03519157	11	46367033	DGKZ;DGKZ;DGKZ	0.000244	0.0124 ( 0.00336 )	0.107	0.0115 ( 0.00711 )	0.00417	0.0217 ( 0.00747 )	2.428e-06	+++	0.609528	0.00153274
cg26045524	7	150035522	RARRES2	0.052	0.000177 ( 0.000091 )	0.00866	0.0142 ( 0.00537 )	6.14e-06	0.000348 ( 0.0000745 )	2.43e-06	+++	0.61003	0.00153274
cg12833931	17	9862893	GAS7;GAS7;GAS7;GAS7	2.76e-06	0.00404 ( 0.000855 )	0.0259	0.00854 ( 0.00381 )	0.836	0.0000192 ( 0.0000928 )	2.443e-06	+++	0.613293	0.00153708
cg19060970	19	58038588	ZNF549	2.96e-06	-0.00126 ( 0.000268 )	0.027	-0.00794 ( 0.00357 )	0.806	-0.000969 ( 0.00394 )	2.488e-06	---	0.62459	0.00156148
cg26890181	19	44285940	KCNN4	3.05e-08	-0.00841 ( 0.0015 )	0.833	-0.00126 ( 0.00598 )	0.142	-0.0116 ( 0.00786 )	2.519e-06	---	0.632372	0.00157699
cg09223851	7	101938115	SH2B2	0.00644	0.00593 ( 0.00217 )	0.0258	0.00658 ( 0.00294 )	0.000248	0.0263 ( 0.007 )	2.529e-06	+++	0.634883	0.00157931
cg19610615	14	78446340		2.62e-05	-0.00859 ( 0.00203 )	0.0975	-0.00821 ( 0.00494 )	0.0682	-0.000133 ( 0.0000722 )	2.579e-06	---	0.647435	0.00160418
cg18505752	6	32808752	PSMB8;PSMB8	4.43e-06	-0.0088 ( 0.0019 )	0.00296	-0.0123 ( 0.00412 )	0.5	0.00356 ( 0.00526 )	2.583e-06	--+	0.648439	0.00160418
cg01372572	15	25941836	ATP10A	0.000962	0.00194 ( 0.000586 )	0.0603	0.00497 ( 0.00264 )	0.00184	0.0221 ( 0.00699 )	2.588e-06	+++	0.649694	0.00160418
cg01069451	20	3210387	SLC4A11	0.000781	0.00659 ( 0.00195 )	0.000436	0.0143 ( 0.00402 )	0.459	0.00549 ( 0.00739 )	2.643e-06	+++	0.663501	0.00163022
cg20364660	11	110301606	FDX1	0.0275	0.000784 ( 0.000355 )	0.000461	0.00205 ( 0.000581 )	0.00501	0.000147 ( 0.0000517 )	2.643e-06	+++	0.663501	0.00163022
cg14886990	3	52563633	NT5DC2;NT5DC2	1.31e-06	0.00362 ( 0.000741 )	0.519	0.000899 ( 0.00139 )	0.0375	0.000943 ( 0.000449 )	2.67e-06	+++	0.670279	0.00164284
cg15962336	1	53932577	DMRTB1	0.000162	0.00274 ( 0.000723 )	0.13	0.00184 ( 0.00121 )	0.00581	0.0161 ( 0.00575 )	2.728e-06	+++	0.68484	0.00167095
cg19815325	6	149357256	UST	0.002	0.00575 ( 0.00185 )	0.0024	0.00574 ( 0.00188 )	0.0621	0.000229 ( 0.000122 )	2.729e-06	+++	0.685091	0.00167095
cg03652336	4	141017399	MAML3	0.000121	-0.00109 ( 0.000281 )	0.197	-0.00802 ( 0.00622 )	0.00336	-0.0212 ( 0.00712 )	2.765e-06	---	0.694128	0.00168888
cg26790059	5	156772562	CYFIP2;C5orf40;CYFIP2;CYFIP2;C5orf40	1.2e-08	-0.00517 ( 0.000895 )	0.679	-0.00191 ( 0.0046 )	0.394	-0.0012 ( 0.0014 )	2.786e-06	---	0.6994	0.00169757
cg17182184	22	27014006	CRYBB1	4.03e-05	0.000229 ( 0.0000554 )	0.0927	0.00665 ( 0.00394 )	0.0544	0.00487 ( 0.00252 )	2.798e-06	+++	0.702413	0.00169875
cg09363443	2	102758946		0.0405	-0.000109 ( 0.0000529 )	0.00205	-0.00393 ( 0.00126 )	0.000282	-0.000385 ( 0.000104 )	2.804e-06	---	0.703919	0.00169875
cg02800747	17	77047094		0.000207	0.00329 ( 0.000881 )	0.0373	0.00427 ( 0.00204 )	0.0386	0.0001 ( 0.0000479 )	2.809e-06	+++	0.705174	0.00169875
cg01245268	17	2771650	RAP1GAP2;RAP1GAP2	1.52e-08	-0.0272 ( 0.00475 )	0.717	4.54e-09 ( 1.25e-08 )	0.0466	-0.000225 ( 0.000112 )	2.815e-06	-+-	0.70668	0.00169875
cg20875821	18	61557735	SERPINB2;SERPINB2	0.000441	-0.000153 ( 0.0000433 )	0.000469	-0.00882 ( 0.0025 )	0.647	-0.00176 ( 0.00385 )	2.835e-06	---	0.711701	0.00170672
cg13619277	15	33307322	FMN1	4.45e-05	-0.000354 ( 0.0000861 )	0.116	-0.0141 ( 0.00897 )	0.0364	-0.0339 ( 0.0161 )	2.929e-06	---	0.735299	0.00175549
cg22460366	20	55108116	C20orf107	8.61e-06	0.000371 ( 0.0000827 )	0.00789	0.00525 ( 0.00196 )	0.957	-5.83e-06 ( 0.000108 )	2.93e-06	++-	0.73555	0.00175549
cg16864063	2	233927348	INPP5D;INPP5D	2.95e-07	0.000242 ( 0.0000467 )	0.654	0.00203 ( 0.00453 )	0.0734	0.000485 ( 0.000269 )	2.953e-06	+++	0.741324	0.00176443
cg03054277	1	228400217	OBSCN;OBSCN	0.00107	0.0558 ( 0.017 )	0.00735	0.0589 ( 0.0219 )	0.0462	0.00342 ( 0.0017 )	2.962e-06	+++	0.743583	0.00176443
cg11354682	19	10978833	C19orf38	0.00225	-0.00011 ( 0.0000359 )	0.015	-0.0424 ( 0.0173 )	0.00656	-0.0243 ( 0.00882 )	2.966e-06	---	0.744588	0.00176443
cg02767841	20	45986173	ZMYND8;ZMYND8;ZMYND8	0.002	0.000484 ( 0.000156 )	0.0754	0.00378 ( 0.00212 )	0.000375	0.00225 ( 0.000618 )	2.978e-06	+++	0.7476	0.00176738
cg04936619	17	30658537	C17orf75	0.00375	-0.00528 ( 0.00181 )	9.94e-05	-0.0451 ( 0.0115 )	0.328	-0.00997 ( 0.0102 )	2.986e-06	---	0.749608	0.00176794
cg13980528	1	82269522	LPHN2	0.000109	0.000506 ( 0.00013 )	0.00848	1.16e-07 ( 4.37e-08 )	0.323	0.0000359 ( 0.0000363 )	3.036e-06	+++	0.76216	0.00179029
cg06006907	2	127734952		0.000129	-0.0103 ( 0.00268 )	0.21	-0.0083 ( 0.00661 )	0.00304	-0.0097 ( 0.00322 )	3.038e-06	---	0.762663	0.00179029
cg07119168	14	65225253	SPTB	0.00364	0.00653 ( 0.00224 )	0.0759	0.00386 ( 0.00217 )	0.000108	0.016 ( 0.00402 )	3.052e-06	+++	0.766177	0.00179433
cg16341836	10	90641389	STAMBPL1	0.503	-0.000668 ( 0.000997 )	3.8e-06	-0.0319 ( 0.0068 )	9.45e-05	-0.0796 ( 0.0199 )	3.064e-06	---	0.76919	0.00179717
cg22163812	12	132914075		1.29e-05	0.0278 ( 0.00632 )	0.594	0.000496 ( 0.00093 )	0.00266	0.0156 ( 0.00513 )	3.091e-06	+++	0.775968	0.00180878
cg23336905	5	35803436	SPEF2	3.49e-06	0.000173 ( 0.0000371 )	0.111	0.004 ( 0.0025 )	0.296	0.000127 ( 0.000121 )	3.115e-06	+++	0.781993	0.00181859
cg14434062	15	70767419		0.000256	-0.000653 ( 0.000178 )	0.134	-0.00762 ( 0.00508 )	0.00361	-0.00568 ( 0.00192 )	3.161e-06	---	0.793541	0.00184116
cg10394757	16	66879807	CA7;CA7	0.014	0.0143 ( 0.00582 )	0.000576	0.00511 ( 0.00147 )	0.0192	0.00849 ( 0.00359 )	3.219e-06	+++	0.808101	0.0018706
cg04582010	11	313120	IFITM1	0.0048	-0.0012 ( 0.000422 )	0.00299	-0.0236 ( 0.00789 )	0.0188	-0.000235 ( 0.000099 )	3.241e-06	---	0.813624	0.00187904
cg06618629	17	4437077	SPNS2	1.47e-06	-0.00872 ( 0.00179 )	0.268	-0.0157 ( 0.0142 )	0.17	-0.00354 ( 0.00257 )	3.322e-06	---	0.833958	0.00192156
cg10554801	7	72726937	TRIM50	0.000132	0.000208 ( 0.000054 )	0.00072	0.00549 ( 0.00161 )	0.987	-1.51e-18 ( 9.06e-17 )	3.375e-06	++-	0.847263	0.00194773
cg23690804	14	32672544		0.00252	-0.00428 ( 0.00141 )	0.000311	-0.0476 ( 0.0131 )	0.275	-0.000089 ( 0.0000813 )	3.392e-06	---	0.851531	0.00195088
cg20769487	1	3523600	MEGF6	0.000617	0.00625 ( 0.00182 )	0.0268	0.0077 ( 0.00346 )	0.0216	0.0107 ( 0.00459 )	3.396e-06	+++	0.852535	0.00195088
cg22609984	2	161126801		1.93e-06	-0.000269 ( 0.000056 )	0.608	-0.00589 ( 0.0115 )	0.0229	-0.0336 ( 0.0146 )	3.418e-06	---	0.858058	0.00195904
cg18180339	1	220448523		1.59e-05	0.000224 ( 0.0000515 )	0.0649	0.00322 ( 0.00174 )	0.225	0.00641 ( 0.00527 )	3.486e-06	+++	0.875129	0.00199346
cg11585280	1	25292059	RUNX3	1.15e-06	-0.00491 ( 0.001 )	0.363	-0.00454 ( 0.00499 )	0.126	-0.00882 ( 0.00574 )	3.517e-06	---	0.882911	0.00200662
cg16092330	14	105864430	PACS2;PACS2	6e-07	0.0205 ( 0.00406 )	0.309	0.0039 ( 0.00382 )	0.248	0.000603 ( 0.00052 )	3.525e-06	+++	0.88492	0.00200662
cg02229946	2	113669912	IL1F7;IL1F7;IL1F7;IL1F7	1.59e-05	0.0208 ( 0.00479 )	0.803	2.71e-09 ( 1.08e-08 )	0.000665	0.0199 ( 0.00575 )	3.574e-06	+++	0.897221	0.00202991
cg05700789	16	3999569		0.00074	0.0261 ( 0.00771 )	0.0316	0.0149 ( 0.0069 )	0.0147	0.0154 ( 0.00626 )	3.641e-06	+++	0.91404	0.00206249
cg15415194	8	859154		6.36e-05	0.00807 ( 0.00201 )	0.029	0.00832 ( 0.00379 )	0.199	0.0179 ( 0.0139 )	3.656e-06	+++	0.917806	0.00206249
cg19168338	16	4465731	CORO7	4.31e-07	0.00132 ( 0.000259 )	0.977	-0.000072 ( 0.00245 )	0.0136	0.00567 ( 0.00227 )	3.656e-06	+-+	0.917806	0.00206249
cg16399625	14	69322188		5.37e-05	0.000282 ( 0.0000693 )	0.308	0.000035 ( 0.0000343 )	0.00489	0.0108 ( 0.0038 )	3.698e-06	+++	0.92835	0.00207878
cg08053523	2	220026863	NHEJ1;SLC23A3;SLC23A3;SLC23A3	8.45e-06	0.00494 ( 0.0011 )	0.117	0.00325 ( 0.00207 )	0.186	0.00573 ( 0.00431 )	3.708e-06	+++	0.93086	0.00207878
cg18063659	18	12374558	AFG3L2	0.0298	-0.00258 ( 0.00119 )	0.00216	-6.82e-08 ( 2.21e-08 )	0.000998	-0.0102 ( 0.00305 )	3.711e-06	---	0.931613	0.00207878
cg08413381	17	80307234		8.77e-05	0.000339 ( 0.0000859 )	0.201	0.0055 ( 0.00429 )	0.00781	0.0164 ( 0.00608 )	3.718e-06	+++	0.93337	0.00207878
cg11306767	5	95153995	GLRX;GLRX	2.02e-06	0.00399 ( 0.000831 )	0.12	0.00736 ( 0.00473 )	0.423	0.00237 ( 0.00295 )	3.791e-06	+++	0.951696	0.00211488
cg08388111	10	74032820	DDIT4	9.28e-07	-0.000759 ( 0.000153 )	0.616	-0.00411 ( 0.00819 )	0.0491	-0.00462 ( 0.00233 )	3.885e-06	---	0.975294	0.00216252
cg14461571	6	30458099	HLA-E	0.0353	-0.000751 ( 0.000356 )	0.0163	-0.00863 ( 0.00358 )	1.68e-05	-0.031 ( 0.00699 )	3.9e-06	---	0.97906	0.00216606
cg09771429	1	54483896	LDLRAD1	0.0007	0.000187 ( 0.0000549 )	0.129	0.00223 ( 0.00146 )	0.00124	0.00329 ( 0.001 )	4.05e-06	+++	1	0.00224223
cg20193802	22	19709696	SEPT5;GP1BB	0.000857	0.000123 ( 0.0000368 )	0.0286	0.0068 ( 0.00309 )	0.0163	0.000317 ( 0.00013 )	4.055e-06	+++	1	0.00224223
cg05616584	5	133447785		0.00101	-0.013 ( 0.00394 )	0.0111	-0.0178 ( 0.00696 )	0.0459	-0.00829 ( 0.00412 )	4.083e-06	---	1	0.00225275
cg18511011	10	115348546	HABP2	2.03e-05	0.0201 ( 0.00467 )	0.0131	0.0136 ( 0.00546 )	0.729	0.00223 ( 0.00641 )	4.132e-06	+++	1	0.00227478
cg23744644	11	120473325		7.64e-07	0.0033 ( 0.000662 )	0.358	0.00148 ( 0.00161 )	0.197	0.00409 ( 0.00316 )	4.152e-06	+++	1	0.00227578
cg12067423	15	85141633		0.0326	0.000115 ( 0.0000535 )	0.00264	0.00917 ( 0.00303 )	0.000724	0.000171 ( 0.0000495 )	4.154e-06	+++	1	0.00227578
cg01502320	17	16875558	TNFRSF13B	0.000885	0.0156 ( 0.00466 )	0.0957	0.0101 ( 0.00602 )	0.00177	0.00884 ( 0.00278 )	4.161e-06	+++	1	0.00227578
cg13940444	12	53617382	RARG	2.95e-09	0.013 ( 0.00216 )	0.589	0.00289 ( 0.00535 )	0.955	3.72e-22 ( 6.54e-21 )	4.181e-06	+++	1	0.00228174
cg21806832	17	21262831		2.39e-06	0.000573 ( 0.00012 )	0.142	0.00318 ( 0.00216 )	0.354	0.00562 ( 0.00605 )	4.213e-06	+++	1	0.00229422
cg05993265	4	2933802	MFSD10;MFSD10	0.000222	0.000165 ( 0.0000444 )	0.153	0.0087 ( 0.00607 )	0.00542	0.0132 ( 0.00467 )	4.336e-06	+++	1	0.00235609
cg09799714	11	119056710	PDZD3;PDZD3	0.000537	-0.000171 ( 0.0000491 )	0.0157	-6.62e-08 ( 2.73e-08 )	0.0688	-0.00126 ( 0.000689 )	4.41e-06	---	1	0.00238192
cg19605931	18	8662653		6.99e-06	-0.00426 ( 0.000939 )	0.153	-0.00112 ( 0.000779 )	0.176	-0.00583 ( 0.00429 )	4.41e-06	---	1	0.00238192
cg13482010	3	122703782	SEMA5B	8.19e-09	0.0118 ( 0.00202 )	0.878	0.000316 ( 0.00206 )	0.388	0.0000956 ( 0.00011 )	4.412e-06	+++	1	0.00238192
cg01517968	12	52348879	ACVR1B;ACVR1B;ACVR1B	0.0104	0.00255 ( 0.000992 )	8.06e-06	0.0308 ( 0.00679 )	0.559	0.00386 ( 0.00659 )	4.429e-06	+++	1	0.00238597
cg06214007	1	89829308	GBP6	4.1e-05	-0.000142 ( 0.0000344 )	0.268	-0.00923 ( 0.00832 )	0.0129	-0.0388 ( 0.0154 )	4.45e-06	---	1	0.00239215
cg27361520	2	103038171	IL18RAP	0.000296	0.00345 ( 0.000949 )	0.959	-0.0000572 ( 0.00112 )	7.84e-07	0.0333 ( 0.00648 )	4.465e-06	+-+	1	0.00239508
cg07022477	19	46798869	HIF3A	0.000437	0.00805 ( 0.00228 )	0.0872	0.000509 ( 0.000297 )	0.00719	0.00146 ( 0.000537 )	4.476e-06	+++	1	0.00239586
cg09332175	1	938905		0.00162	0.000198 ( 0.0000625 )	0.00896	0.00314 ( 0.0012 )	0.0372	0.000777 ( 0.00037 )	4.505e-06	+++	1	0.00240625
cg08141862	3	177458423		2.61e-06	0.00213 ( 0.000448 )	0.142	0.00198 ( 0.00134 )	0.36	0.00692 ( 0.00754 )	4.585e-06	+++	1	0.00244379
cg16146033	11	62767323	SLC22A8	0.0104	-0.000428 ( 0.000167 )	0.00144	-0.018 ( 0.0056 )	0.0204	-0.011 ( 0.00468 )	4.674e-06	---	1	0.00248594
cg17696044	11	70449316	SHANK2;SHANK2	0.0127	-0.00134 ( 0.000537 )	0.0259	-0.0306 ( 0.0137 )	0.000167	-0.0583 ( 0.0151 )	4.69e-06	---	1	0.00248658
cg13958389	3	11643630	VGLL4;VGLL4	0.00146	0.00884 ( 0.00277 )	0.0314	0.00779 ( 0.00361 )	0.00815	0.05 ( 0.0187 )	4.695e-06	+++	1	0.00248658
cg01008256	7	100463985	SLC12A9;TRIP6	0.000458	-0.0208 ( 0.0059 )	0.000323	-0.0156 ( 0.0043 )	0.935	-0.00143 ( 0.0175 )	4.713e-06	---	1	0.00249086
cg27192248	15	65285669		0.00372	-0.059 ( 0.0203 )	0.000129	-0.147 ( 0.0379 )	0.409	-0.00662 ( 0.00799 )	4.745e-06	---	1	0.0025025
cg16097329	1	3384827	ARHGEF16	0.000139	0.00193 ( 0.000505 )	0.0154	0.00645 ( 0.00265 )	0.249	0.000136 ( 0.000118 )	4.771e-06	+++	1	0.00251094
cg26196087	1	120530251	NOTCH2	0.00247	-0.000118 ( 0.0000387 )	0.0019	-0.0131 ( 0.0042 )	0.111	-0.0058 ( 0.00362 )	4.804e-06	---	1	0.00252301
cg23173817	6	32024617	TNXB	0.000427	0.00135 ( 0.000381 )	0.00302	0.0131 ( 0.00438 )	0.365	0.00626 ( 0.00689 )	4.829e-06	+++	1	0.00253085
cg25718361	22	47424445	TBC1D22A	2.33e-05	-0.00403 ( 0.000945 )	0.895	1.68e-09 ( 1.26e-08 )	9.13e-05	-0.000424 ( 0.000106 )	4.963e-06	-+-	1	0.00259444
cg26832294	4	122078348	TNIP3;TNIP3	1.43e-05	0.0188 ( 0.0043 )	0.000143	0.0438 ( 0.0114 )	0.0873	-0.00539 ( 0.00313 )	4.971e-06	++-	1	0.00259444
cg03294491	18	45458243	SMAD2;SMAD2;SMAD2	0.000128	0.0177 ( 0.0046 )	0.274	0.00584 ( 0.00533 )	0.00343	0.00658 ( 0.00221 )	5e-06	+++	1	0.00260416
cg00700455	1	100179606	MIR548D1;FRRS1	7.62e-05	0.000788 ( 0.000198 )	0.00165	0.00181 ( 0.000571 )	0.895	-0.0000129 ( 0.0000981 )	5.027e-06	++-	1	0.0026128
cg14918082	17	7833237	KCNAB3	0.000241	0.0000787 ( 0.0000213 )	0.0223	0.0313 ( 0.0136 )	0.119	0.00819 ( 0.00522 )	5.043e-06	+++	1	0.0026157
cg04499514	12	8219020	C3AR1	6.2e-06	0.00143 ( 0.000313 )	0.0223	8.1e-08 ( 3.53e-08 )	0.955	3.72e-22 ( 6.54e-21 )	5.056e-06	+++	1	0.00261704
cg18568067	11	46373641	DGKZ;DGKZ;DGKZ	8.27e-07	0.00994 ( 0.002 )	0.013	0.0128 ( 0.00513 )	0.344	-0.000109 ( 0.000114 )	5.093e-06	++-	1	0.00263077
cg11946449	11	45308676	SYT13	2.96e-05	0.000209 ( 0.0000496 )	0.0376	0.00426 ( 0.00204 )	0.348	0.0000914 ( 0.000097 )	5.15e-06	+++	1	0.00265475
cg05749969	1	38412711	INPP5B;INPP5B	3.56e-07	-0.000245 ( 0.0000476 )	0.587	-0.00388 ( 0.00712 )	0.151	-0.0197 ( 0.0136 )	5.174e-06	---	1	0.00266165
cg17338146	2	147142856		0.00837	-0.00948 ( 0.00359 )	0.16	-0.0116 ( 0.00821 )	4.45e-06	-0.143 ( 0.0301 )	5.209e-06	---	1	0.00267418
cg02794696	17	46758520		0.000362	0.0126 ( 0.00352 )	0.00948	0.011 ( 0.00423 )	0.196	0.0146 ( 0.0113 )	5.303e-06	+++	1	0.00271441
cg04222159	1	204981786	NFASC;NFASC;NFASC;NFASC	1.06e-05	0.00155 ( 0.00035 )	0.0673	0.00827 ( 0.00451 )	0.388	0.00777 ( 0.00897 )	5.309e-06	+++	1	0.00271441
cg21291385	21	35448215	MRPS6;SLC5A3	3.56e-06	-0.0112 ( 0.00239 )	0.47	-0.0039 ( 0.0054 )	0.0482	-0.00141 ( 0.000708 )	5.375e-06	---	1	0.00274257
cg10173172	8	125380812	TMEM65	0.00386	0.00819 ( 0.00282 )	0.15	0.00878 ( 0.00609 )	4.7e-05	0.0737 ( 0.0176 )	5.459e-06	+++	1	0.00277978
cg12549345	19	2789453	THOP1	1.82e-05	-0.000166 ( 0.0000383 )	0.0412	-0.00826 ( 0.00403 )	0.444	-0.00504 ( 0.00657 )	5.471e-06	---	1	0.00278025
cg25051331	5	77253833		0.00233	-0.00506 ( 0.00165 )	0.0207	-0.024 ( 0.0103 )	0.00976	-0.0233 ( 0.00892 )	5.514e-06	---	1	0.0027963
cg14174912	10	3824516	KLF6;KLF6;KLF6;KLF6	0.00164	-0.0000797 ( 0.0000252 )	0.0451	-0.0308 ( 0.0153 )	0.00471	-0.0614 ( 0.0214 )	5.525e-06	---	1	0.0027963
cg23262274	1	38412519	INPP5B	0.000281	-0.0121 ( 0.00332 )	0.0535	-0.00834 ( 0.0043 )	0.0385	-0.0143 ( 0.00684 )	5.536e-06	---	1	0.0027963
cg07483304	7	27211741	HOXA10;HOXA10	0.000127	-0.000159 ( 0.0000412 )	0.238	-0.00496 ( 0.00419 )	0.00598	-0.00993 ( 0.00356 )	5.564e-06	---	1	0.0028048
cg00116699	2	240205260	HDAC4	7.4e-06	-0.0151 ( 0.00333 )	0.132	-0.000181 ( 0.00012 )	0.252	-0.0000577 ( 0.0000501 )	5.595e-06	---	1	0.00280886
cg05058354	7	1513548	INTS1	0.000801	0.00157 ( 0.000467 )	0.00398	0.0147 ( 0.00509 )	0.212	0.0123 ( 0.00984 )	5.617e-06	+++	1	0.00280886
