# Supplementary material for: Computationally inferred cell-type specific epigenome-wide DNA methylation analysis unveils distinct methylation patterns among immune cells for HIV infection in three cohorts
Source: PLoS Pathog. 2024 Mar 11;20(3):e1012063. doi: 10.1371/journal.ppat.1012063 (PMC10957090; doi:10.1371/journal.ppat.1012063)
Supplement: S26 Table — (XLSX) [file ppat.1012063.s026.xlsx]

## Sheet: sTable 26
Supplemental Table 26			Epigenome-wide meta-analysis of CD8+ T cell DNA methylation in three combined cohorts for HIV infection
probe	CHR	Position	Nearest gene(s)	Cohort 1 P	Cohort 1 Effect (SE)	Cohort 2 P	Cohort 2 Effect (SE)	Cohort 3 P	Cohort 3 Effect (SE)	Meta P	Direction	bonferroni_adj	BH_fdr_adj
cg16411857	16	57023191	NLRC5	0.025	-1.42e-08 ( 6.33e-09 )	0.000197	-0.00404 ( 0.00107 )	4.9e-09	-0.0129 ( 0.00209 )	1.158e-09	---	0.000290705	0.000290705
cg21400802	1	153312501	PGLYRP4	3.27e-05	-4.79e-08 ( 1.14e-08 )	0.0548	-4.95e-08 ( 2.57e-08 )	0.0233	-0.000255 ( 0.000111 )	5.905e-07	---	0.14824	0.0335391
cg04478428	20	61584072	SLC17A9;SLC17A9	0.00243	-0.0573 ( 0.0188 )	0.000256	-0.0533 ( 0.0144 )	0.0755	-0.0308 ( 0.0172 )	7.024e-07	---	0.176331	0.0335391
cg02052217	7	99970869	PILRA;PILRA;PILRA	0.00123	-0.0112 ( 0.00346 )	0.157	-0.0104 ( 0.00732 )	8.19e-06	-0.00103 ( 0.000224 )	7.886e-07	---	0.197971	0.0335391
cg00199007	20	61583910	SLC17A9	0.00165	-0.081 ( 0.0256 )	0.000497	-0.0656 ( 0.0187 )	0.0797	-0.034 ( 0.0193 )	7.982e-07	---	0.200381	0.0335391
cg09554443	1	167487762	CD247;CD247;CD247;CD247	0.00204	-0.00353 ( 0.00114 )	0.00201	-0.0117 ( 0.00377 )	0.018	-0.0224 ( 0.00936 )	8.688e-07	---	0.218104	0.0335391
cg14686919	20	61584159	SLC17A9;SLC17A9	0.0108	-0.0464 ( 0.0182 )	0.000105	-0.0449 ( 0.0114 )	0.0361	-0.0257 ( 0.0121 )	1.131e-06	---	0.283927	0.0335391
cg13304609	1	79085162	IFI44L	0.0019	0.0104 ( 0.00334 )	0.015	0.0277 ( 0.0113 )	0.00211	0.0332 ( 0.0106 )	1.208e-06	+++	0.303258	0.0335391
cg12642651	17	9861712	GAS7;GAS7;GAS7;GAS7	0.00454	0.00905 ( 0.00318 )	0.000115	0.0382 ( 0.00978 )	0.119	0.00656 ( 0.00418 )	1.269e-06	+++	0.318571	0.0335391
cg04849850	2	86121000		0.338	-0.00216 ( 0.00225 )	1.88e-05	-0.0295 ( 0.00681 )	1.87e-05	-0.00923 ( 0.00209 )	1.336e-06	---	0.335391	0.0335391
cg00851028	1	234905772		0.000122	-0.0227 ( 0.00587 )	0.326	-0.0086 ( 0.00875 )	0.000265	-0.0193 ( 0.00516 )	1.556e-06	---	0.39062	0.0355109
cg11429292	12	6888035		0.0134	0.0117 ( 0.00473 )	0.000731	0.0173 ( 0.00507 )	0.00797	0.0173 ( 0.00645 )	1.955e-06	+++	0.490785	0.0402824
cg07440398	14	99712966	BCL11B;BCL11B	0.00205	0.0306 ( 0.00989 )	0.105	0.0142 ( 0.00877 )	7.34e-05	0.0278 ( 0.00682 )	2.086e-06	+++	0.523672	0.0402824
cg01817521	20	61584108	SLC17A9;SLC17A9	0.00953	-0.0638 ( 0.0246 )	0.000493	-0.0603 ( 0.0171 )	0.0265	-0.0403 ( 0.018 )	2.276e-06	---	0.571369	0.0408121
cg06071604	13	100069110		0.000872	-0.0209 ( 0.00625 )	0.0255	-0.0149 ( 0.00665 )	0.0111	-0.0264 ( 0.0103 )	2.784e-06	---	0.698898	0.0439617
cg25236791	3	52302252	WDR82	0.000119	-0.0252 ( 0.0065 )	0.00956	-0.0364 ( 0.014 )	0.264	-0.00499 ( 0.00446 )	2.838e-06	---	0.712454	0.0439617
cg18740175	20	50110833	NFATC2;NFATC2;NFATC2	0.0505	-0.00806 ( 0.00412 )	0.000663	-0.0345 ( 0.01 )	0.000894	-0.00604 ( 0.00178 )	2.977e-06	---	0.747349	0.0439617
cg12917475	14	23775787	BCL2L2	0.0475	-0.00648 ( 0.00326 )	0.000537	-0.0227 ( 0.00649 )	0.00156	-0.0164 ( 0.00509 )	3.181e-06	---	0.798561	0.0443645
