# Supplementary material for: Computationally inferred cell-type specific epigenome-wide DNA methylation analysis unveils distinct methylation patterns among immune cells for HIV infection in three cohorts
Source: PLoS Pathog. 2024 Mar 11;20(3):e1012063. doi: 10.1371/journal.ppat.1012063 (PMC10957090; doi:10.1371/journal.ppat.1012063)
Supplement: S27 Table — (XLSX) [file ppat.1012063.s027.xlsx]

## Sheet: sTable 27
Supplemental Table 27			Epigenome-wide meta-analysis of B cell DNA methylation in three combined cohorts for HIV infection
probe	CHR	Position	Nearest gene(s)	Cohort 1 P	Cohort 1 Effect (SE)	Cohort 2 P	Cohort 2 Effect (SE)	Cohort 3 P	Cohort 3 Effect (SE)	Meta P	Direction	bonferroni_adj	BH_fdr_adj
cg16411857	16	57023191	NLRC5	3.2e-05	-1.39e-08 ( 3.33e-09 )	0.000175	-7.06e-08 ( 1.86e-08 )	9.34e-09	-0.000968 ( 0.00016 )	1.006e-13	---	2.52501e-08	2.52501e-08
cg12917475	14	23775787	BCL2L2	0.000667	-0.0157 ( 0.00459 )	1.44e-05	-0.00428 ( 0.000973 )	0.00126	-0.000966 ( 0.000294 )	5.661e-10	---	0.000142088	7.10441e-05
cg03957124	6	37016869		4.51e-05	-1.69e-08 ( 4.11e-09 )	0.000256	-0.0211 ( 0.00572 )	0.00541	-0.00548 ( 0.00194 )	9.112e-10	---	0.000228707	7.62355e-05
cg05877109	14	23775794	BCL2L2	0.00132	-0.00936 ( 0.0029 )	2.22e-05	-0.00665 ( 0.00155 )	0.0149	-0.00508 ( 0.00207 )	1.298e-08	---	0.00325792	0.000785112
cg13458803	3	119276917	CD80	0.000931	-0.0114 ( 0.00342 )	4.52e-10	-0.0705 ( 0.011 )	0.569	0.000772 ( 0.00135 )	1.564e-08	--+	0.00392556	0.000785112
cg15636519	2	191894418	STAT4	0.000622	-0.0257 ( 0.00749 )	0.00423	-0.0436 ( 0.0151 )	0.000455	-0.00808 ( 0.00226 )	3.836e-08	---	0.00962817	0.00154271
cg18740175	20	50110833	NFATC2;NFATC2;NFATC2	0.00095	-0.0207 ( 0.00624 )	0.000112	-0.0413 ( 0.0106 )	0.0237	-0.112 ( 0.0491 )	4.482e-08	---	0.0112496	0.00154271
cg01595951	5	54834655		0.000272	-0.0178 ( 0.00487 )	0.000518	-0.0481 ( 0.0137 )	0.035	-0.0449 ( 0.0211 )	5.631e-08	---	0.0141335	0.00154271
cg04478428	20	61584072	SLC17A9;SLC17A9	0.00135	-0.00832 ( 0.00258 )	0.000283	-0.058 ( 0.0158 )	0.00936	-0.0344 ( 0.0131 )	6.474e-08	---	0.0162494	0.00154271
cg04441775	16	58045643	C16orf57	2e-05	0.00374 ( 0.00087 )	0.000947	3.53e-08 ( 1.06e-08 )	0.243	0.00015 ( 0.000128 )	6.51e-08	+++	0.0163398	0.00154271
cg15700022	2	241396251	PP14571;GPC1	7.56e-07	2.07e-08 ( 4.15e-09 )	0.271	0.000434 ( 0.000393 )	0.00282	0.0386 ( 0.0127 )	6.761e-08	+++	0.0169698	0.00154271
cg00218103	22	46465977		0.000152	-2.82e-08 ( 7.41e-09 )	0.000589	-0.0104 ( 0.003 )	0.0896	-0.0217 ( 0.0127 )	8.818e-08	---	0.0221327	0.00171011
cg20330521	8	121217010	COL14A1	0.00011	0.00326 ( 0.000837 )	0.00028	3.23e-08 ( 8.8e-09 )	0.209	0.00019 ( 0.00015 )	9.413e-08	+++	0.0236262	0.00171011
cg03054277	1	228400217	OBSCN;OBSCN	0.000116	0.0355 ( 0.00915 )	0.00378	0.0169 ( 0.00581 )	0.0229	0.01 ( 0.00437 )	9.874e-08	+++	0.0247832	0.00171011
cg01817521	20	61584108	SLC17A9;SLC17A9	0.00515	-0.00275 ( 0.000981 )	7.41e-05	-0.0419 ( 0.0104 )	0.00783	-0.0562 ( 0.0209 )	1.022e-07	---	0.0256517	0.00171011
cg23663547	17	38710320	CCR7	0.00141	-0.0149 ( 0.00464 )	4.96e-06	-0.00818 ( 0.00176 )	0.356	-0.012 ( 0.0129 )	1.606e-07	---	0.0403098	0.00251936
cg16312514	11	70650521	SHANK2	0.00124	-0.0192 ( 0.0059 )	9.04e-05	-0.0441 ( 0.0111 )	0.0906	-0.00761 ( 0.00447 )	1.851e-07	---	0.0464592	0.00273289
cg10984625	2	238599858	LRRFIP1;LRRFIP1;LRRFIP1;LRRFIP1;LRRFIP1	0.000117	-0.00898 ( 0.00232 )	0.000744	-0.0189 ( 0.00556 )	0.19	-0.0049 ( 0.00373 )	1.963e-07	---	0.0492703	0.00273724
cg04094838	2	45186145		0.000434	0.00155 ( 0.000438 )	0.000168	0.00326 ( 0.000857 )	0.185	0.00271 ( 0.00204 )	2.134e-07	+++	0.0535623	0.00281907
cg19011752	21	45772638	TRPM2	0.00343	-0.00717 ( 0.00244 )	0.00424	-0.0217 ( 0.00756 )	0.000324	-0.0204 ( 0.00556 )	2.253e-07	---	0.0565492	0.00282746
cg05997362	8	56791748	LYN;LYN	0.000482	-0.0108 ( 0.00308 )	0.00379	-3.03e-08 ( 1.04e-08 )	0.012	-0.00536 ( 0.00211 )	2.432e-07	---	0.061042	0.00283122
cg07440398	14	99712966	BCL11B;BCL11B	2.6e-05	0.0344 ( 0.00811 )	0.0964	0.00541 ( 0.00324 )	0.00342	0.00286 ( 0.000961 )	2.535e-07	+++	0.0636272	0.00283122
cg03834031	22	46465717		0.00185	-0.0115 ( 0.00369 )	1.01e-06	-0.0275 ( 0.00553 )	0.695	-0.00271 ( 0.0069 )	2.63e-07	---	0.0660117	0.00283122
cg14434062	15	70767419		0.00117	-0.017 ( 0.00523 )	0.00163	-0.0208 ( 0.00657 )	0.0111	-0.00112 ( 0.000436 )	2.73e-07	---	0.0685216	0.00283122
cg00199007	20	61583910	SLC17A9	0.00151	-0.0102 ( 0.00319 )	0.000453	-0.0582 ( 0.0164 )	0.0306	-0.0762 ( 0.0349 )	2.82e-07	---	0.0707806	0.00283122
cg05376738	1	212923780	NSL1;NSL1	3.23e-06	-0.0336 ( 0.00716 )	0.117	-0.0189 ( 0.012 )	0.0345	-0.0155 ( 0.00727 )	3.489e-07	---	0.0875722	0.00322399
cg14686919	20	61584159	SLC17A9;SLC17A9	0.00156	-1.26e-08 ( 3.96e-09 )	0.000418	-0.00883 ( 0.00248 )	0.0417	-0.0253 ( 0.0123 )	3.598e-07	---	0.090308	0.00322399
cg00168240	1	3347457	PRDM16;PRDM16	0.000419	2.18e-08 ( 6.16e-09 )	6.34e-05	0.00483 ( 0.00119 )	0.462	0.00193 ( 0.00261 )	3.638e-07	+++	0.091312	0.00322399
cg25149155	14	23775777	BCL2L2	0.000586	-0.0124 ( 0.00357 )	0.00242	-0.00542 ( 0.00177 )	0.0266	-0.027 ( 0.0121 )	3.725e-07	---	0.0934956	0.00322399
cg01210113	16	11352835		0.000256	-0.00882 ( 0.0024 )	0.000863	-0.0238 ( 0.0071 )	0.174	-0.00337 ( 0.00247 )	4.231e-07	---	0.106196	0.00353987
cg10328583	1	6551073	PLEKHG5;PLEKHG5;PLEKHG5;PLEKHG5	0.000116	-0.00537 ( 0.00139 )	5.87e-05	-0.0238 ( 0.00585 )	0.998	7.19e-20 ( 2.61e-17 )	4.849e-07	--+	0.121707	0.00392605
cg13427748	15	70767649		8e-05	-0.026 ( 0.00656 )	0.0463	-0.0141 ( 0.00704 )	0.00903	-0.0129 ( 0.00488 )	5.079e-07	---	0.12748	0.00392771
cg03078551	17	41656298		0.000896	-1.97e-08 ( 5.89e-09 )	0.00102	-0.00198 ( 0.000596 )	0.0563	-0.0147 ( 0.00764 )	5.325e-07	---	0.133655	0.00392771
cg27024876	19	49867109	DKKL1;DKKL1;TEAD2	0.000378	-0.00756 ( 0.00211 )	0.00239	-4.51e-08 ( 1.47e-08 )	0.0679	-0.0297 ( 0.0162 )	5.456e-07	---	0.136943	0.00392771
cg03109660	4	37684505	RELL1;RELL1	0.000395	-0.0232 ( 0.0065 )	0.000709	-2.15e-08 ( 6.28e-09 )	0.173	-0.0346 ( 0.0253 )	5.477e-07	---	0.13747	0.00392771
cg16272981	5	1489889	LPCAT1	3.87e-09	-0.0518 ( 0.00867 )	0.292	-0.00524 ( 0.00497 )	0.688	-0.00059 ( 0.00147 )	5.771e-07	---	0.144849	0.00397115
cg07118491	11	1681556	HCCA2	0.00454	0.01 ( 0.00352 )	0.00221	0.00637 ( 0.00207 )	0.00245	0.000272 ( 0.0000883 )	5.854e-07	+++	0.146932	0.00397115
cg19797376	1	47695475	TAL1	0.00016	-0.0117 ( 0.00308 )	0.00711	-2.65e-08 ( 9.8e-09 )	0.0659	-0.00854 ( 0.00461 )	6.369e-07	---	0.159859	0.00420681
cg01595666	8	143052914		0.00259	0.00616 ( 0.00204 )	8.03e-05	3.8e-08 ( 9.52e-09 )	0.164	0.000152 ( 0.000109 )	7.376e-07	+++	0.185134	0.00450857
cg26730763	16	28205389	XPO6	5.27e-05	-0.0474 ( 0.0117 )	0.00805	-0.0181 ( 0.00679 )	0.179	-0.0116 ( 0.00859 )	7.496e-07	---	0.188146	0.00450857
cg23387863	15	77472416	SGK269	0.017	-0.00181 ( 0.000754 )	8.18e-09	-0.0374 ( 0.00633 )	0.98	4.78e-18 ( 1.9e-16 )	7.566e-07	--+	0.189903	0.00450857
cg02385661	19	13215729	TRMT1;TRMT1;TRMT1	0.00095	-0.0195 ( 0.00586 )	0.00108	-0.0125 ( 0.0038 )	0.0742	-0.0000477 ( 0.0000266 )	7.687e-07	---	0.19294	0.00450857
cg07567679	15	52570612	MIR1266;MYO5C	0.00222	0.00459 ( 0.00149 )	0.000302	2.14e-08 ( 5.86e-09 )	0.0814	0.000191 ( 0.000109 )	7.724e-07	+++	0.193869	0.00450857
cg14179389	1	92947961	GFI1;GFI1;GFI1	0.000864	-0.00857 ( 0.00256 )	0.000789	-0.0541 ( 0.016 )	0.115	-0.0000328 ( 0.0000207 )	8.375e-07	---	0.210208	0.00477746
cg02131853	4	39034637	TMEM156	4.74e-05	-0.0285 ( 0.00696 )	0.00416	-0.0184 ( 0.00639 )	0.359	-0.00306 ( 0.00333 )	8.947e-07	---	0.224565	0.00499034
cg26063904	1	101313199		0.000549	-0.0309 ( 0.0089 )	0.00164	-1.72e-08 ( 5.41e-09 )	0.112	-0.0959 ( 0.06 )	9.366e-07	---	0.235082	0.00511048
cg24900983	6	152128528	ESR1;ESR1;ESR1;ESR1;ESR1	0.0183	-0.00848 ( 0.00358 )	0.000331	-3.73e-08 ( 1.03e-08 )	0.00374	-0.027 ( 0.00918 )	9.81e-07	---	0.246226	0.00513389
cg15154002	22	25961523	ADRBK2	0.0026	-0.00339 ( 0.00112 )	0.000234	-0.0164 ( 0.0044 )	0.105	-0.00177 ( 0.00108 )	9.818e-07	---	0.246427	0.00513389
cg01794929	22	31500940	SELM	0.000123	1.59e-08 ( 4.12e-09 )	0.0286	0.0106 ( 0.00484 )	0.0281	0.00225 ( 0.00102 )	1.011e-06	+++	0.253756	0.00517869
cg01511232	4	155661929		3.04e-05	1.78e-08 ( 4.25e-09 )	0.0145	1.04e-08 ( 4.24e-09 )	0.221	0.000465 ( 0.000379 )	1.085e-06	+++	0.27233	0.00544659
cg21400802	1	153312501	PGLYRP4	2.58e-05	-0.023 ( 0.00543 )	0.0474	-0.0256 ( 0.0129 )	0.0754	-0.0178 ( 0.00993 )	1.124e-06	---	0.282118	0.00553173
cg18568067	11	46373641	DGKZ;DGKZ;DGKZ	0.000266	0.0131 ( 0.00358 )	0.00304	0.00674 ( 0.00226 )	0.162	0.0169 ( 0.012 )	1.172e-06	+++	0.294166	0.00564028
cg01496136	16	57375219		0.000276	-0.0151 ( 0.00413 )	0.1	-0.016 ( 0.00974 )	0.00125	-0.0000349 ( 0.0000106 )	1.191e-06	---	0.298935	0.00564028
cg00505318	3	69130918	UBA3;UBA3	0.000558	-0.0127 ( 0.00367 )	0.00245	-0.00645 ( 0.00211 )	0.106	-0.00424 ( 0.0026 )	1.263e-06	---	0.317007	0.00587049
cg06192866	12	89748300		0.000335	-3.72e-08 ( 1.03e-08 )	0.000575	-6e-08 ( 1.73e-08 )	0.443	-0.0000606 ( 0.0000788 )	1.368e-06	---	0.343361	0.00624293
cg23088126	1	207078912	FAIM3;FAIM3;FAIM3	0.000119	-0.0283 ( 0.00732 )	0.0176	-0.00791 ( 0.00332 )	0.0778	-0.00994 ( 0.0056 )	1.412e-06	---	0.354405	0.00632866
cg23262274	1	38412519	INPP5B	0.00395	-1.96e-08 ( 6.78e-09 )	0.00268	-0.00317 ( 0.00105 )	0.00983	-0.00078 ( 0.000299 )	1.488e-06	---	0.373481	0.00655229
cg19610615	14	78446340		0.000773	-0.0273 ( 0.00807 )	0.0116	-0.029 ( 0.0114 )	0.0184	-0.0219 ( 0.00918 )	1.594e-06	---	0.400086	0.00685769
cg26980692	11	60719947	SLC15A3;SLC15A3	0.000292	-0.0143 ( 0.00394 )	0.0536	-0.00419 ( 0.00216 )	0.00671	-0.000365 ( 0.000133 )	1.612e-06	---	0.404604	0.00685769
cg20971158	11	35159382	CD44;CD44;CD44;CD44;CD44	0.00449	-0.00113 ( 0.000395 )	0.00642	-0.0322 ( 0.0117 )	0.00293	-0.0626 ( 0.0207 )	1.682e-06	---	0.422174	0.00703623
cg20294789	1	151513456	TUFT1;TUFT1	0.00851	-0.00775 ( 0.00293 )	0.00163	-0.0043 ( 0.00135 )	0.00594	-0.0343 ( 0.0123 )	1.717e-06	---	0.430958	0.00706489
cg00124375	6	31698218	DDAH2	0.00795	-0.00609 ( 0.00229 )	0.00131	-0.023 ( 0.00709 )	0.00895	-0.0000556 ( 0.000021 )	1.748e-06	---	0.438739	0.00707644
cg13976502	14	74227875	C14orf43;C14orf43	0.00573	-0.00989 ( 0.00357 )	0.00221	-0.00654 ( 0.00212 )	0.00884	-0.0439 ( 0.0166 )	1.802e-06	---	0.452293	0.00717925
cg16771652	16	50730385	NOD2	0.00651	-0.00855 ( 0.00313 )	0.000251	-0.00497 ( 0.00134 )	0.0653	-0.0441 ( 0.0238 )	1.877e-06	---	0.471118	0.00736121
cg00700455	1	100179606	MIR548D1;FRRS1	0.000217	2.85e-08 ( 7.66e-09 )	0.00107	0.000976 ( 0.000296 )	0.523	0.000307 ( 0.00048 )	1.921e-06	+++	0.482161	0.00741787
cg14856698	1	2135945	C1orf86	0.0384	-0.00502 ( 0.00242 )	0.00063	-0.0202 ( 0.00585 )	0.000958	-0.0000726 ( 0.0000216 )	1.983e-06	---	0.497723	0.00754126
cg11574975	1	112058304	ADORA3	2.71e-05	-0.0082 ( 0.00194 )	0.0327	-0.0149 ( 0.00693 )	0.196	-0.00565 ( 0.00435 )	2.044e-06	---	0.513034	0.00765722
cg04812351	4	73177995	ADAMTS3	0.000915	1.31e-08 ( 3.93e-09 )	0.00998	1.56e-08 ( 6.02e-09 )	0.0256	0.0201 ( 0.00893 )	2.097e-06	+++	0.526337	0.00774024
cg06961354	1	48506255		0.00212	0.0201 ( 0.00651 )	0.000416	2.03e-08 ( 5.69e-09 )	0.19	0.00818 ( 0.00621 )	2.253e-06	+++	0.565492	0.00819553
cg14133064	9	5530115	PDCD1LG2	2.47e-05	-0.0167 ( 0.00393 )	0.00878	-0.00316 ( 0.0012 )	0.603	-0.00484 ( 0.0093 )	2.337e-06	---	0.586575	0.00828284
cg27401784	1	46974443	DMBX1;DMBX1	0.0087	0.00494 ( 0.00188 )	0.000137	5.41e-08 ( 1.4e-08 )	0.0909	0.000076 ( 0.0000447 )	2.364e-06	+++	0.593352	0.00828284
cg18382353	10	45495981	C10orf25;ZNF22	0.000813	-0.0275 ( 0.00817 )	0.0214	-0.0064 ( 0.00277 )	0.0127	-0.0286 ( 0.0113 )	2.376e-06	---	0.596364	0.00828284
cg21950534	6	152128483	ESR1;ESR1;ESR1;ESR1;ESR1	0.132	-0.00502 ( 0.00333 )	1.97e-06	-8.48e-08 ( 1.75e-08 )	0.0187	-0.00282 ( 0.00119 )	2.443e-06	---	0.613181	0.00839974
cg05825523	19	35740229	LSR;LSR;LSR	0.00597	-0.00404 ( 0.00147 )	7.93e-05	-0.00897 ( 0.00225 )	0.214	-0.00416 ( 0.00334 )	2.569e-06	---	0.644806	0.0087136
cg07483304	7	27211741	HOXA10;HOXA10	1.42e-05	-0.0164 ( 0.00376 )	0.01	-0.00814 ( 0.00314 )	0.773	-0.0000136 ( 0.0000469 )	2.715e-06	---	0.681451	0.00884275
cg19554457	12	93774772	NUDT4;NUDT4;NUDT4P1	0.00265	-0.00105 ( 0.000348 )	2.61e-05	-0.0339 ( 0.00795 )	0.688	-3e-05 ( 0.0000747 )	2.73e-06	---	0.685216	0.00884275
cg02001279	19	940967	ARID3A	7.62e-05	-0.0686 ( 0.0172 )	0.0696	-0.0203 ( 0.0112 )	0.0439	-0.0243 ( 0.012 )	2.743e-06	---	0.688479	0.00884275
cg14918082	17	7833237	KCNAB3	6.05e-05	0.0463 ( 0.0115 )	0.00619	0.031 ( 0.0113 )	0.52	0.00239 ( 0.0037 )	2.748e-06	+++	0.689734	0.00884275
cg07839457	16	57023022	NLRC5	0.00949	-3.49e-09 ( 1.34e-09 )	0.000142	-1.47e-08 ( 3.81e-09 )	0.0977	-0.03 ( 0.018 )	2.881e-06	---	0.723117	0.00915337
cg08052292	3	56789178	ARHGEF3;ARHGEF3;ARHGEF3	0.071	-0.00241 ( 0.00133 )	1.28e-05	-3.15e-08 ( 7.11e-09 )	0.0237	-0.0624 ( 0.0273 )	2.993e-06	---	0.751228	0.00938597
cg03149958	6	36326677		2.52e-05	-0.0109 ( 0.00257 )	0.199	-0.0104 ( 0.00812 )	0.025	-0.00366 ( 0.00162 )	3.029e-06	---	0.760264	0.00938597
cg00952322	22	41763266	TEF	0.000777	-0.00448 ( 0.00133 )	0.0124	-0.00504 ( 0.00201 )	0.0398	-0.00192 ( 0.000926 )	3.129e-06	---	0.785363	0.0095776
cg18517195	15	71184476	LRRC49;THAP10	0.00129	-0.0018 ( 0.000556 )	0.00274	-2.5e-08 ( 8.29e-09 )	0.106	-0.0224 ( 0.0138 )	3.186e-06	---	0.79967	0.00963458
cg04849850	2	86121000		0.282	-0.00401 ( 0.00373 )	1.44e-05	-0.0479 ( 0.0109 )	0.000398	-0.0212 ( 0.00587 )	3.292e-06	---	0.826276	0.00983661
cg19348484	15	91413236	FURIN	0.0168	-0.0104 ( 0.00434 )	2.58e-05	-0.0207 ( 0.00485 )	0.168	-0.0000552 ( 0.0000398 )	3.379e-06	---	0.848112	0.00989095
cg13413982	13	44868172		0.00041	-0.0221 ( 0.00623 )	0.0125	-0.00551 ( 0.00219 )	0.0866	-0.000147 ( 0.0000854 )	3.389e-06	---	0.850622	0.00989095
cg00034101	1	40098595	HEYL	0.000252	0.00726 ( 0.00197 )	0.0917	0.000869 ( 0.000514 )	0.00938	0.047 ( 0.0179 )	3.461e-06	+++	0.868694	0.00998499
cg16079541	6	30848846		0.000167	1.7e-08 ( 4.5e-09 )	0.0314	0.00289 ( 0.00134 )	0.0784	0.0129 ( 0.00728 )	3.539e-06	+++	0.888271	0.0100595
cg08641990	1	54822503	SSBP3;SSBP3;SSBP3	0.0213	-0.0115 ( 0.00499 )	1.5e-05	-0.0401 ( 0.00914 )	0.18	-0.032 ( 0.0238 )	3.567e-06	---	0.895299	0.0100595
cg05779272	9	33168018	B4GALT1	0.000156	-0.00132 ( 0.000346 )	0.00575	-0.0183 ( 0.00659 )	0.386	-0.000634 ( 0.00073 )	3.693e-06	---	0.926925	0.0102053
cg12642651	17	9861712	GAS7;GAS7;GAS7;GAS7	0.00368	0.0076 ( 0.00261 )	0.00648	0.000271 ( 0.0000988 )	0.0134	0.00307 ( 0.00123 )	3.7e-06	+++	0.928682	0.0102053
cg06419846	11	66083697	CD248	1.43e-05	-0.0275 ( 0.00628 )	0.0184	-0.00549 ( 0.00232 )	0.668	-0.000808 ( 0.00188 )	3.751e-06	---	0.941482	0.0102335
cg27320518	10	81678829	MBL1P	0.00675	-0.00858 ( 0.00316 )	0.011	-0.0085 ( 0.00333 )	0.00234	-0.0107 ( 0.00346 )	3.876e-06	---	0.972857	0.0104608
cg15690347	19	50931515	SPIB	0.00759	0.0155 ( 0.0058 )	0.0032	0.00188 ( 0.000634 )	0.0109	0.0531 ( 0.0206 )	3.935e-06	+++	0.987665	0.0105071
cg17547898	4	123769295	FGF2	0.0029	0.00755 ( 0.00252 )	0.000219	0.0133 ( 0.00357 )	0.342	0.00489 ( 0.00513 )	4.071e-06	+++	1	0.0105659
cg20669908	2	25498444	DNMT3A;DNMT3A	0.00443	-0.00467 ( 0.00164 )	1.97e-05	-0.0285 ( 0.0066 )	0.693	-0.000202 ( 0.000511 )	4.072e-06	---	1	0.0105659
cg16513459	17	7832932	KCNAB3	0.000175	0.0568 ( 0.015 )	0.00245	0.0146 ( 0.00479 )	0.624	0.000793 ( 0.00162 )	4.139e-06	+++	1	0.0105659
cg02800747	17	77047094		0.000464	0.0139 ( 0.00395 )	0.00807	0.00452 ( 0.0017 )	0.147	0.011 ( 0.00756 )	4.227e-06	+++	1	0.0105659
cg20193802	22	19709696	SEPT5;GP1BB	0.000314	0.0168 ( 0.00463 )	0.111	1.17e-08 ( 7.33e-09 )	0.00653	0.000357 ( 0.000129 )	4.265e-06	+++	1	0.0105659
cg16729555	1	207143533	FCAMR;FCAMR;FCAMR;FCAMR;FCAMR;FCAMR;FCAMR	0.0232	0.00584 ( 0.00257 )	0.000479	1.78e-08 ( 5.06e-09 )	0.0141	0.0321 ( 0.0129 )	4.32e-06	+++	1	0.0105659
cg25385366	21	43809360	TMPRSS3;TMPRSS3;TMPRSS3	0.000503	-1.01e-08 ( 2.9e-09 )	0.016	-0.0452 ( 0.0187 )	0.0706	-0.106 ( 0.0582 )	4.325e-06	---	1	0.0105659
cg25068347	11	128343784	ETS1;ETS1;ETS1	8.22e-06	-0.014 ( 0.00311 )	0.0133	-0.0182 ( 0.00732 )	0.983	1.74e-18 ( 8.15e-17 )	4.339e-06	--+	1	0.0105659
cg06728103	12	93930699		0.0443	-0.00729 ( 0.00362 )	3.13e-05	-0.000883 ( 0.000209 )	0.0477	-0.0000705 ( 0.0000353 )	4.375e-06	---	1	0.0105659
cg13843843	17	63131043		0.000481	0.0088 ( 0.00251 )	0.0126	0.0116 ( 0.00461 )	0.0965	0.0257 ( 0.0154 )	4.378e-06	+++	1	0.0105659
cg12788666	7	75443246	CCL24	0.000254	-5.35e-08 ( 1.45e-08 )	0.265	-0.000636 ( 0.000569 )	0.0011	-0.00135 ( 0.000406 )	4.439e-06	---	1	0.0106111
cg23595601	7	47690213		0.000152	2.81e-08 ( 7.38e-09 )	0.147	1.3e-08 ( 8.96e-09 )	0.0106	0.000214 ( 0.0000825 )	4.575e-06	+++	1	0.010833
cg18505752	6	32808752	PSMB8;PSMB8	0.000745	-0.0107 ( 0.00316 )	0.0012	-0.0195 ( 0.00597 )	0.419	-0.0000437 ( 0.0000539 )	4.709e-06	---	1	0.0109601
cg08468082	1	15334845	KIAA1026;KIAA1026;KIAA1026;KIAA1026;KIAA1026	0.00274	0.0116 ( 0.00387 )	0.0128	1.4e-08 ( 5.58e-09 )	0.0121	0.00378 ( 0.00149 )	4.716e-06	+++	1	0.0109601
cg04673446	22	39879951	MGAT3	0.0022	0.00386 ( 0.00126 )	0.0424	0.00108 ( 0.000533 )	0.00325	0.0136 ( 0.00457 )	5.539e-06	+++	1	0.0127547
cg20981127	19	17357587	NR2F6	0.0028	-0.00942 ( 0.00314 )	0.00499	-0.0108 ( 0.00382 )	0.0489	-0.0222 ( 0.0112 )	5.859e-06	---	1	0.0133689
cg26482164	20	58630240	C20orf197	0.000814	-0.0127 ( 0.00378 )	0.00238	-0.00879 ( 0.00287 )	0.32	-0.000571 ( 0.000572 )	6.101e-06	---	1	0.0137957
cg21291385	21	35448215	MRPS6;SLC5A3	5.17e-05	-0.0283 ( 0.00694 )	0.123	-0.00514 ( 0.00333 )	0.0713	-0.0152 ( 0.00835 )	6.289e-06	---	1	0.0139935
cg12058781	1	89663896	GBP4	0.000546	-0.0147 ( 0.00422 )	0.000288	-0.0365 ( 0.00996 )	0.979	0.00012 ( 0.00448 )	6.3e-06	--+	1	0.0139935
cg00322201	22	50736855	PLXNB2	0.000705	0.00907 ( 0.00266 )	0.019	0.00596 ( 0.00253 )	0.0638	0.0136 ( 0.0073 )	6.419e-06	+++	1	0.0141328
cg25044765	11	8084497	TUB	5.52e-05	2.5e-08 ( 6.17e-09 )	0.0178	0.00292 ( 0.00123 )	0.504	0.00572 ( 0.00854 )	6.545e-06	+++	1	0.0142849
cg26425711	1	3251680	PRDM16;PRDM16	0.000969	0.0115 ( 0.00347 )	0.00631	0.015 ( 0.00544 )	0.146	0.0000617 ( 0.0000423 )	6.719e-06	+++	1	0.0145382
cg07241457	20	61787786		6.38e-05	0.0129 ( 0.00321 )	0.0873	1.47e-08 ( 8.57e-09 )	0.109	0.0294 ( 0.0182 )	7.02e-06	+++	1	0.0150451
cg10824725	14	104626668	KIF26A	0.000203	0.0142 ( 0.0038 )	0.0015	2.64e-08 ( 8.27e-09 )	0.94	6.73e-06 ( 0.0000896 )	7.119e-06	+++	1	0.0150451
cg03822873	7	128899554	AHCYL2;AHCYL2	0.0191	-0.0179 ( 0.00762 )	0.00058	-0.0206 ( 0.00592 )	0.0328	-0.0269 ( 0.0125 )	7.152e-06	---	1	0.0150451
cg04093208	13	39891557		8.6e-05	0.0118 ( 0.00299 )	0.0155	1.69e-08 ( 6.97e-09 )	0.462	0.00931 ( 0.0126 )	7.193e-06	+++	1	0.0150451
cg13957126	7	5597849		0.00256	-0.000701 ( 0.000231 )	0.000778	-4.61e-08 ( 1.36e-08 )	0.312	-0.0000384 ( 0.0000378 )	7.768e-06	---	1	0.0161135
cg13592872	11	2322500	C11orf21;TSPAN32;C11orf21	0.000805	-1.61e-08 ( 4.77e-09 )	0.0836	-0.00272 ( 0.00157 )	0.00817	-0.0000905 ( 0.0000338 )	8.109e-06	---	1	0.01658
cg04338890	16	57019755		0.000728	-0.00569 ( 0.00168 )	0.00418	-0.00899 ( 0.00312 )	0.303	-0.000582 ( 0.000563 )	8.125e-06	---	1	0.01658
cg16953612	3	128185690	DNAJB8;DNAJB8	0.000354	1.82e-08 ( 5.07e-09 )	0.00918	0.00983 ( 0.00375 )	0.303	0.00562 ( 0.00544 )	8.358e-06	+++	1	0.0168167
cg03711485	10	101296036	NKX2-3	0.00611	-0.015 ( 0.00544 )	0.00772	-0.0418 ( 0.0156 )	0.0156	-0.00663 ( 0.00271 )	8.375e-06	---	1	0.0168167
cg21949194	2	39355435		0.0587	-0.00777 ( 0.0041 )	2.46e-06	-0.0495 ( 0.0103 )	0.275	-0.0117 ( 0.0106 )	8.521e-06	---	1	0.016974
cg02268192	14	92981666	RIN3	0.00446	-0.0185 ( 0.00649 )	0.00168	-0.0285 ( 0.00901 )	0.121	-0.0513 ( 0.0329 )	8.836e-06	---	1	0.0173692
cg02995791	10	3559223		0.00172	-0.0231 ( 0.00735 )	0.00884	-1.39e-08 ( 5.28e-09 )	0.0794	-0.0422 ( 0.0239 )	8.891e-06	---	1	0.0173692
cg10715460	17	21278879	KCNJ12	0.00232	0.00541 ( 0.00177 )	0.00424	2.31e-08 ( 8.02e-09 )	0.115	0.0000328 ( 0.0000207 )	8.927e-06	+++	1	0.0173692
cg16237031	6	149657288	MAP3K7IP2	0.000506	-0.0268 ( 0.00766 )	0.000391	-0.0371 ( 0.0104 )	0.886	0.0000177 ( 0.000123 )	9.064e-06	--+	1	0.0174413
cg15861156	10	91737463		0.0435	0.00284 ( 0.0014 )	0.000151	0.00283 ( 0.000739 )	0.0356	0.00499 ( 0.00236 )	9.103e-06	+++	1	0.0174413
cg11429292	12	6888035		4.13e-05	0.0088 ( 0.00213 )	0.0573	0.00842 ( 0.00441 )	0.31	0.00347 ( 0.00341 )	9.219e-06	+++	1	0.0175297
cg19505136	3	239506	CHL1	0.00542	-0.0201 ( 0.00721 )	0.00114	-0.0098 ( 0.00299 )	0.141	-0.0284 ( 0.0192 )	9.444e-06	---	1	0.017532
cg23051349	14	104094779	KLC1;KLC1;KLC1	0.000915	-0.0238 ( 0.00713 )	0.00728	-0.00804 ( 0.00298 )	0.19	-0.0011 ( 0.000839 )	9.466e-06	---	1	0.017532
cg16465939	11	2554410	KCNQ1;KCNQ1	0.00546	-0.00757 ( 0.00272 )	0.0151	-3.02e-08 ( 1.23e-08 )	0.00919	-0.000274 ( 0.000104 )	9.582e-06	---	1	0.017532
cg12958046	4	38019409	TBC1D1	0.0114	-0.0029 ( 0.00114 )	0.0092	-1.89e-08 ( 7.2e-09 )	0.00507	-0.0107 ( 0.00376 )	9.605e-06	---	1	0.017532
cg12510708	7	26193805	NFE2L3	0.000127	-0.00425 ( 0.0011 )	0.0244	-0.0195 ( 0.00861 )	0.326	-0.0287 ( 0.0291 )	9.66e-06	---	1	0.017532
cg24767131	2	233251881	ECEL1P2	0.000819	0.0117 ( 0.00348 )	0.0658	2.12e-08 ( 1.15e-08 )	0.016	0.00281 ( 0.00115 )	9.674e-06	+++	1	0.017532
cg00360761	2	43398079		0.00099	-0.026 ( 0.00787 )	0.0165	-0.0354 ( 0.0147 )	0.084	-0.0143 ( 0.00822 )	9.765e-06	---	1	0.017532
cg22820188	1	156086004	LMNA;LMNA;LMNA	0.0113	-0.0186 ( 0.00731 )	1.08e-05	-0.0252 ( 0.00565 )	0.757	-0.000622 ( 0.00201 )	9.779e-06	---	1	0.017532
cg04117404	5	140819300	PCDHGA4;PCDHGA12;PCDHGA11;PCDHGA11;PCDHGA9;PCDHGA1;PCDHGB1;PCDHGB6;PCDHGB3;PCDHGB7;PCDHGA6;PCDHGA8;PCDHGA10;PCDHGA5;PCDHGB4;PCDHGA3;PCDHGA2;PCDHGB2;PCDHGA7;PCDHGB5	3.02e-06	0.0216 ( 0.00457 )	0.314	7.36e-09 ( 7.3e-09 )	0.229	0.00268 ( 0.00222 )	9.902e-06	+++	1	0.0176266
cg08066673	14	52325747	GNG2	0.000344	-0.014 ( 0.0039 )	0.0941	-0.00117 ( 0.000698 )	0.0287	-0.0142 ( 0.00642 )	1.036e-05	---	1	0.018312
cg08271909	4	155661691		0.00172	2.83e-08 ( 8.99e-09 )	0.00274	2.47e-08 ( 8.19e-09 )	0.267	0.0000566 ( 0.0000508 )	1.122e-05	+++	1	0.019609
cg11924638	6	25408223	LRRC16A	0.00105	-0.0584 ( 0.0177 )	0.00937	-0.0528 ( 0.0202 )	0.16	-0.0284 ( 0.0202 )	1.125e-05	---	1	0.019609
cg11766468	19	7923041	EVI5L;EVI5L	0.00016	8.5e-09 ( 2.24e-09 )	0.122	0.0119 ( 0.00767 )	0.0504	0.0542 ( 0.0275 )	1.163e-05	+++	1	0.0200624
cg00140889	12	47159659	SLC38A4;SLC38A4	2.43e-05	0.0171 ( 0.00402 )	0.212	6.84e-09 ( 5.47e-09 )	0.115	0.0000328 ( 0.0000207 )	1.167e-05	+++	1	0.0200624
cg06369992	10	119494494		0.00635	-0.0295 ( 0.0108 )	0.00158	-0.0214 ( 0.00672 )	0.12	-0.00454 ( 0.0029 )	1.225e-05	---	1	0.0209163
cg01442531	3	3848115	LRRN1	0.00114	0.0057 ( 0.00174 )	0.0246	1.28e-08 ( 5.66e-09 )	0.06	0.0142 ( 0.00751 )	1.234e-05	+++	1	0.0209276
cg04585694	6	125684860		0.0327	-0.00552 ( 0.00258 )	0.000893	-3.74e-08 ( 1.12e-08 )	0.0177	-0.00354 ( 0.00148 )	1.246e-05	---	1	0.0209892
cg06071604	13	100069110		0.000354	-0.00361 ( 0.001 )	0.0433	-0.0101 ( 0.00499 )	0.107	-0.000938 ( 0.000578 )	1.275e-05	---	1	0.0213346
cg05976481	12	92524968		2.53e-06	-0.0333 ( 0.00701 )	0.495	-0.00594 ( 0.00869 )	0.152	-0.0302 ( 0.021 )	1.321e-05	---	1	0.0219579
cg13160874	2	242549431	THAP4;THAP4	0.0209	-0.0024 ( 0.00104 )	0.00046	-0.00136 ( 0.000386 )	0.076	-0.00861 ( 0.00482 )	1.342e-05	---	1	0.0221138
cg22398226	4	155662217		0.0609	0.0148 ( 0.00789 )	0.000326	0.00734 ( 0.00202 )	0.0156	0.0000856 ( 0.000035 )	1.348e-05	+++	1	0.0221138
cg03990905	6	43265619	SLC22A7;SLC22A7	0.000342	2.27e-08 ( 6.29e-09 )	0.0121	1.95e-08 ( 7.73e-09 )	0.38	0.00327 ( 0.00372 )	1.383e-05	+++	1	0.0225407
cg11694510	11	313354	IFITM1	0.0486	-0.00244 ( 0.00124 )	2.49e-07	-0.0339 ( 0.00643 )	0.946	-0.00109 ( 0.0159 )	1.394e-05	---	1	0.0225574
cg24435571	10	104436140	ARL3	0.00305	-0.00677 ( 0.00227 )	0.00217	-0.00255 ( 0.000826 )	0.231	-0.0134 ( 0.0111 )	1.402e-05	---	1	0.0225574
cg26314722	1	234867300		9.3e-05	-0.0251 ( 0.00638 )	0.0868	-0.0245 ( 0.0143 )	0.171	-0.0299 ( 0.0217 )	1.461e-05	---	1	0.0233569
cg26878655	17	38481877	RARA;RARA;RARA	0.00671	-0.0205 ( 0.00753 )	5.17e-06	-0.0194 ( 0.00419 )	0.658	0.00596 ( 0.0134 )	1.476e-05	--+	1	0.0233788
cg07533239	12	6422131	PLEKHG6;PLEKHG6;PLEKHG6;PLEKHG6	0.0133	-0.00544 ( 0.00219 )	5.11e-06	-0.0474 ( 0.0102 )	0.975	0.000412 ( 0.0134 )	1.481e-05	--+	1	0.0233788
cg01059398	3	172235808	TNFSF10	0.0329	-0.0133 ( 0.00621 )	1.6e-05	-0.0173 ( 0.00395 )	0.372	-0.0356 ( 0.0399 )	1.54e-05	---	1	0.0240706
cg25377796	4	8643957		0.00103	3.08e-08 ( 9.35e-09 )	0.0595	2.87e-08 ( 1.52e-08 )	0.0271	0.0135 ( 0.00605 )	1.544e-05	+++	1	0.0240706
cg02017926	12	123754328	CDK2AP1	0.00137	-0.0155 ( 0.00483 )	0.0975	-0.00551 ( 0.00331 )	0.00807	-0.075 ( 0.028 )	1.598e-05	---	1	0.0247586
cg20893838	6	7145478	RREB1;RREB1;RREB1;RREB1	0.0104	-0.0144 ( 0.00559 )	0.000408	-0.00672 ( 0.00188 )	0.236	-0.0129 ( 0.0108 )	1.61e-05	---	1	0.0247915
cg05749969	1	38412711	INPP5B;INPP5B	8.48e-05	-0.0234 ( 0.00591 )	0.0622	-0.00736 ( 0.00393 )	0.29	-0.000169 ( 0.000159 )	1.635e-05	---	1	0.025023
cg24610854	5	130510020	LYRM7	0.000917	-0.0339 ( 0.0102 )	0.00133	-0.0156 ( 0.00481 )	0.774	-0.00345 ( 0.012 )	1.653e-05	---	1	0.0250541
cg26008365	1	153958797	RAB13;RAB13	0.00119	-0.0139 ( 0.00426 )	0.0228	-0.0174 ( 0.00763 )	0.0886	-0.000538 ( 0.000314 )	1.657e-05	---	1	0.0250541
cg19851291	19	36400437	TYROBP;TYROBP	0.00111	-0.0163 ( 0.00499 )	0.0857	-0.00274 ( 0.00159 )	0.0153	-0.00576 ( 0.00235 )	1.697e-05	---	1	0.0255053
cg05875421	14	91709951	GPR68	0.000167	-0.015 ( 0.00397 )	0.0693	-0.0036 ( 0.00198 )	0.163	-0.0154 ( 0.011 )	1.709e-05	---	1	0.0255328
cg23381646	7	44187310	GCK;GCK;GCK	0.00372	0.0234 ( 0.00802 )	0.000951	2.83e-08 ( 8.49e-09 )	0.392	0.00384 ( 0.00448 )	1.755e-05	+++	1	0.0258334
cg05007549	4	81103968		0.000173	-0.0111 ( 0.00295 )	0.00182	-0.024 ( 0.00765 )	0.689	0.0067 ( 0.0167 )	1.756e-05	--+	1	0.0258334
cg19015264	17	1618295	C17orf91;C17orf91;MIR22;C17orf91;C17orf91	0.013	-0.0102 ( 0.00412 )	0.000942	-0.0118 ( 0.00353 )	0.112	-0.00679 ( 0.00425 )	1.76e-05	---	1	0.0258334
cg20617917	17	7287100	TNK1	0.00163	0.00185 ( 0.000584 )	0.115	0.0154 ( 0.00977 )	0.00529	0.049 ( 0.0173 )	1.788e-05	+++	1	0.0260918
cg01357292	3	42947771	ZNF662;ZNF662;ZNF662	0.0104	-0.00539 ( 0.0021 )	0.0111	-0.00724 ( 0.00284 )	0.0131	-0.0261 ( 0.0104 )	1.855e-05	---	1	0.0269067
cg25119261	6	33081351	HLA-DPB2	0.000751	0.012 ( 0.00355 )	0.0418	0.00223 ( 0.00109 )	0.0815	0.00627 ( 0.00357 )	1.868e-05	+++	1	0.0269067
cg11625946	12	59314263	LRIG3;LRIG3	0.00515	-0.00183 ( 0.000651 )	6.42e-05	-0.00244 ( 0.000604 )	0.962	-1.04e-06 ( 0.0000219 )	1.876e-05	---	1	0.0269067
cg00898920	2	241504756		0.0101	-0.00814 ( 0.00316 )	0.000708	-0.0163 ( 0.00476 )	0.201	-0.0155 ( 0.0121 )	1.909e-05	---	1	0.0272244
cg22778788	10	101294300	NKX2-3	0.00722	-0.00993 ( 0.00369 )	0.0175	-0.0204 ( 0.00854 )	0.0137	-0.0135 ( 0.00543 )	1.93e-05	---	1	0.0273684
cg13006424	2	98377939	TMEM131	0.0144	0.0196 ( 0.00797 )	0.00599	0.0236 ( 0.00854 )	0.018	0.0945 ( 0.0395 )	1.964e-05	+++	1	0.0276941
cg14862787	7	28507879	CREB5;CREB5;CREB5	0.0139	0.0511 ( 0.0207 )	0.00138	2.31e-08 ( 7.15e-09 )	0.0861	0.000185 ( 0.000107 )	1.983e-05	+++	1	0.0278058
cg10716612	4	184113429	WWC2	2.56e-05	-0.0151 ( 0.00356 )	0.368	-0.00471 ( 0.00522 )	0.0748	-0.018 ( 0.01 )	2.013e-05	---	1	0.0280508
cg21279865	17	18430908	FAM106A	0.000371	0.00639 ( 0.00179 )	0.0422	0.000994 ( 0.000487 )	0.172	0.0000425 ( 0.0000309 )	2.031e-05	+++	1	0.0280508
cg07303829	22	50799746	SAPS2	0.00153	-2.26e-08 ( 7.09e-09 )	0.0038	-1.9e-08 ( 6.51e-09 )	0.386	-0.000819 ( 0.000942 )	2.034e-05	---	1	0.0280508
cg11080540	5	54897272		0.00981	-0.00531 ( 0.00205 )	0.00289	-0.012 ( 0.00399 )	0.075	-0.0217 ( 0.0121 )	2.063e-05	---	1	0.0282952
cg01716680	1	35259750	GJA4	0.00706	0.0114 ( 0.00422 )	0.0162	0.0207 ( 0.00855 )	0.0179	0.0158 ( 0.00662 )	2.095e-05	+++	1	0.028578
cg14254480	2	26927693	KCNK3	0.00666	0.00604 ( 0.00222 )	0.145	1.08e-08 ( 7.36e-09 )	0.000281	0.0254 ( 0.00683 )	2.124e-05	+++	1	0.0288169
cg12184886	17	73584029	MYO15B	0.00214	-0.0143 ( 0.00462 )	0.0402	-0.00389 ( 0.00189 )	0.0295	-0.0444 ( 0.0202 )	2.14e-05	---	1	0.0288779
cg17028831	10	95651248		0.000714	1.98e-08 ( 5.82e-09 )	0.241	1.22e-08 ( 1.04e-08 )	0.00474	0.0104 ( 0.00364 )	2.177e-05	+++	1	0.0292201
cg12633356	12	51318640	METTL7A;METTL7A	0.14	-0.00198 ( 0.00134 )	8.45e-05	-0.000316 ( 0.0000794 )	0.0171	-0.000664 ( 0.000275 )	2.225e-05	---	1	0.0295616
cg02544257	16	70510663	FUK	0.00573	-0.0128 ( 0.0046 )	0.00145	-0.0171 ( 0.00532 )	0.256	-0.0000496 ( 0.0000436 )	2.226e-05	---	1	0.0295616
cg05223604	5	87979871	LOC645323	0.0457	-1.59e-08 ( 7.93e-09 )	8.76e-05	-5.52e-08 ( 1.39e-08 )	0.144	-0.0016 ( 0.00109 )	2.268e-05	---	1	0.0299609
cg14474499	5	60918505		0.027	0.00618 ( 0.00279 )	0.00854	0.00195 ( 0.000736 )	0.00421	0.0241 ( 0.00829 )	2.289e-05	+++	1	0.03008
cg02341571	15	44968935	PATL2	0.0333	-0.00753 ( 0.00353 )	0.000276	-0.0381 ( 0.0104 )	0.106	-0.00515 ( 0.00317 )	2.302e-05	---	1	0.0300933
cg12576411	13	22694106		7.39e-05	3.07e-08 ( 7.69e-09 )	0.142	2.01e-08 ( 1.37e-08 )	0.179	0.00488 ( 0.00361 )	2.368e-05	+++	1	0.0305313
cg10209670	15	93128681		0.345	0.00121 ( 0.00128 )	1.32e-05	0.0087 ( 0.00197 )	0.00686	0.0096 ( 0.0035 )	2.371e-05	+++	1	0.0305313
cg26576155	15	85201829	NMB;NMB	0.02	-0.00381 ( 0.00164 )	0.0308	-0.0124 ( 0.00573 )	0.00101	-0.000323 ( 0.0000963 )	2.372e-05	---	1	0.0305313
cg12387205	2	45158510		0.000103	0.00428 ( 0.0011 )	0.265	0.00637 ( 0.0057 )	0.049	0.0000869 ( 0.0000438 )	2.389e-05	+++	1	0.0305398
cg00135497	4	155661849		0.0328	0.00141 ( 0.000659 )	0.00014	2.39e-08 ( 6.22e-09 )	0.178	0.000892 ( 0.00066 )	2.397e-05	+++	1	0.0305398
cg03479209	3	58020999	FLNB;FLNB;FLNB;FLNB	0.000912	-0.0176 ( 0.00528 )	0.405	-0.00487 ( 0.00583 )	0.000791	-0.0491 ( 0.0143 )	2.414e-05	---	1	0.0306011
cg23541921	8	1767962		0.00669	0.0045 ( 0.00165 )	0.0473	1.43e-08 ( 7.19e-09 )	0.00474	0.0153 ( 0.00534 )	2.476e-05	+++	1	0.0311933
cg12084688	12	56391077	SUOX;SUOX;SUOX;SUOX;SUOX;SUOX	0.00136	-0.0114 ( 0.00354 )	0.00509	-3.96e-08 ( 1.41e-08 )	0.41	-0.000108 ( 0.000131 )	2.487e-05	---	1	0.0311933
cg18027174	3	119298236	ADPRH	0.0131	-0.00995 ( 0.004 )	0.00523	-0.00787 ( 0.0028 )	0.0347	-0.0000784 ( 0.0000368 )	2.498e-05	---	1	0.0311933
cg11908294	18	46067903	KIAA0427;KIAA0427	0.0482	-0.00689 ( 0.00348 )	0.000368	-0.00875 ( 0.00243 )	0.0533	-0.00259 ( 0.00133 )	2.556e-05	---	1	0.0316649
cg26180383	8	129061048	MIR1207;PVT1	0.000472	-0.00928 ( 0.00264 )	0.00272	-0.0421 ( 0.014 )	0.986	-1.27e-18 ( 7.01e-17 )	2.561e-05	---	1	0.0316649
cg19404354	1	202093479	GPR37L1	0.000249	0.00317 ( 0.000861 )	0.114	8.54e-09 ( 5.39e-09 )	0.0951	0.0053 ( 0.00316 )	2.598e-05	+++	1	0.031965
cg27118298	14	103272938	TRAF3;TRAF3;TRAF3	0.0127	-0.00596 ( 0.00239 )	8.83e-06	-0.0127 ( 0.00282 )	0.821	0.000018 ( 0.0000794 )	2.684e-05	--+	1	0.032862
cg17554464	12	56864388	SPRYD4	5.3e-05	-0.0112 ( 0.00275 )	0.451	-0.000236 ( 0.000312 )	0.0345	-0.0248 ( 0.0116 )	2.718e-05	---	1	0.0331167
cg00625963	1	32740034	LCK;LCK	0.0018	-0.000653 ( 0.000208 )	0.034	-0.000412 ( 0.000194 )	0.064	-0.00534 ( 0.00287 )	2.752e-05	---	1	0.0333654
cg04178858	17	38334170	RAPGEFL1	0.0212	-1.38e-08 ( 5.97e-09 )	0.000646	-3.37e-08 ( 9.8e-09 )	0.13	-0.0196 ( 0.0129 )	2.765e-05	---	1	0.0333654
cg20399871	7	27204663	HOXA9	0.00143	-0.0159 ( 0.00496 )	0.00736	-0.00976 ( 0.00362 )	0.346	-0.017 ( 0.0179 )	2.843e-05	---	1	0.0339735
cg02061173	5	77805555	LHFPL2	0.000868	-0.0076 ( 0.00227 )	0.161	-0.0135 ( 0.0096 )	0.0141	-0.0149 ( 0.00599 )	2.847e-05	---	1	0.0339735
cg08388111	10	74032820	DDIT4	0.000835	-1.36e-08 ( 4.05e-09 )	0.337	-7.14e-09 ( 7.42e-09 )	0.00234	-0.0217 ( 0.00701 )	2.856e-05	---	1	0.0339735
cg01069451	20	3210387	SLC4A11	0.000143	0.0165 ( 0.00431 )	0.000371	2.64e-08 ( 7.35e-09 )	0.17	-0.0000495 ( 0.0000359 )	2.908e-05	++-	1	0.0343734
cg21195376	1	204449827	PIK3C2B	7.61e-05	-0.00333 ( 0.000837 )	0.0742	-0.00978 ( 0.00546 )	0.422	-0.0139 ( 0.0172 )	2.917e-05	---	1	0.0343734
cg18671950	15	48936953	FBN1	0.000253	-2.92e-08 ( 7.92e-09 )	0.29	-1.83e-08 ( 1.72e-08 )	0.0201	-0.00461 ( 0.00196 )	2.96e-05	---	1	0.0347171
cg12077319	8	81787141	ZNF704	0.0495	0.0182 ( 0.00926 )	0.000798	1.68e-08 ( 4.98e-09 )	0.0316	0.0254 ( 0.0117 )	3.008e-05	+++	1	0.0349999
cg08697251	5	1489875	LPCAT1	4.96e-07	-0.0239 ( 0.00471 )	0.46	-0.00307 ( 0.00415 )	0.74	-0.0000352 ( 0.000106 )	3.012e-05	---	1	0.0349999
cg09801936	1	102462632	OLFM3;OLFM3	0.00169	-3.62e-08 ( 1.15e-08 )	0.0666	-0.0035 ( 0.0019 )	0.031	-0.0102 ( 0.0047 )	3.045e-05	---	1	0.0352203
cg10985145	5	135227049		0.0259	1.32e-08 ( 5.92e-09 )	7.01e-05	0.0143 ( 0.00356 )	0.416	0.0000196 ( 0.000024 )	3.066e-05	+++	1	0.035242
cg11233340	19	47334671	SNAR-E	0.00881	2.55e-08 ( 9.7e-09 )	0.0178	1.77e-08 ( 7.45e-09 )	0.0196	0.0184 ( 0.0078 )	3.078e-05	+++	1	0.035242
cg16513984	1	12261884	TNFRSF1B	0.00075	-0.0083 ( 0.00245 )	0.00801	-0.0339 ( 0.0127 )	0.54	-0.0119 ( 0.0195 )	3.089e-05	---	1	0.035242
cg12036735	8	20169916		0.0071	-0.0103 ( 0.00381 )	0.0113	-0.0106 ( 0.00417 )	0.0489	-0.00611 ( 0.00308 )	3.134e-05	---	1	0.0355445
cg04399289	16	49317262		0.497	-0.00167 ( 0.00246 )	8.85e-06	-0.0225 ( 0.00499 )	0.00379	-0.0137 ( 0.00465 )	3.149e-05	---	1	0.0355445
cg17585031	17	25798942	KSR1	0.0168	-0.00719 ( 0.003 )	0.00263	-0.0194 ( 0.0064 )	0.0653	-0.00966 ( 0.00521 )	3.158e-05	---	1	0.0355445
cg15319027	6	72088126	MIR30C2	0.022	0.00769 ( 0.00335 )	0.00148	0.00183 ( 0.00057 )	0.0752	0.00255 ( 0.00142 )	3.197e-05	+++	1	0.0356502
cg08520702	8	142157693	DENND3	0.0247	7.02e-09 ( 3.12e-09 )	0.0257	0.000252 ( 0.000113 )	0.00155	0.00012 ( 0.0000372 )	3.199e-05	+++	1	0.0356502
cg09484019	15	90744132	SEMA4B;SEMA4B	3.54e-06	-0.00132 ( 0.000283 )	0.108	-0.00122 ( 0.000755 )	0.834	0.0000187 ( 0.0000891 )	3.21e-05	--+	1	0.0356502
cg00179026	6	155654609		0.00624	-0.021 ( 0.00765 )	0.0109	-0.0142 ( 0.00556 )	0.065	-0.00302 ( 0.00162 )	3.312e-05	---	1	0.0366209
cg06221259	5	137774471	REEP2	0.0586	-9.83e-09 ( 5.19e-09 )	0.00177	-0.00911 ( 0.00289 )	0.0114	-0.00528 ( 0.00206 )	3.36e-05	---	1	0.0369697
cg21074797	14	77244003	VASH1	0.0234	0.00929 ( 0.00409 )	0.000121	0.00477 ( 0.00123 )	0.383	0.0038 ( 0.00434 )	3.373e-05	+++	1	0.0369697
cg24112097	22	50196862	BRD1	0.00605	-0.0109 ( 0.00397 )	0.000625	-0.00363 ( 0.00105 )	0.55	-0.00282 ( 0.0047 )	3.448e-05	---	1	0.0376274
cg09456782	13	114146038	TMCO3;DCUN1D2	0.00768	-0.00896 ( 0.00335 )	0.00172	-0.024 ( 0.00761 )	0.259	-0.0272 ( 0.024 )	3.47e-05	---	1	0.0377036
cg13634423	3	151596028	SUCNR1	0.274	0.00275 ( 0.00251 )	4.99e-05	0.00517 ( 0.00126 )	0.0086	0.0122 ( 0.00458 )	3.553e-05	+++	1	0.038439
cg13420383	17	73642628	RECQL5;LOC100130933	0.00258	-0.00896 ( 0.00296 )	0.000393	-0.0154 ( 0.0043 )	0.944	1.32e-18 ( 1.89e-17 )	3.577e-05	--+	1	0.0385326
cg10336935	20	55969282	RBM38;RBM38	0.000585	-0.0106 ( 0.00306 )	0.0418	-0.00943 ( 0.00462 )	0.209	-0.015 ( 0.0119 )	3.602e-05	---	1	0.0385571
cg03854595	16	11347455		0.00103	-0.00679 ( 0.00206 )	0.00247	-0.021 ( 0.00687 )	0.87	-0.000131 ( 0.000802 )	3.61e-05	---	1	0.0385571
cg22460366	20	55108116	C20orf107	0.00917	0.000341 ( 0.00013 )	0.000621	3.82e-08 ( 1.11e-08 )	0.416	0.0000196 ( 0.000024 )	3.628e-05	+++	1	0.0385852
cg08692006	19	4639992	TNFAIP8L1;TNFAIP8L1	0.00926	-0.00914 ( 0.0035 )	0.00195	-0.00446 ( 0.00143 )	0.207	-0.013 ( 0.0103 )	3.662e-05	---	1	0.0387824
cg05794813	7	1057827	C7orf50;C7orf50;C7orf50	0.00121	-2.02e-08 ( 6.2e-09 )	0.00115	-0.0235 ( 0.00716 )	0.936	0.000797 ( 0.00993 )	3.712e-05	--+	1	0.0390925
cg10190416	19	40168876	LOC400696	0.0216	-0.013 ( 0.00564 )	0.00131	-0.0208 ( 0.00641 )	0.103	-0.0111 ( 0.00678 )	3.736e-05	---	1	0.0390925
cg07643942	12	55029147	LACRT	0.0042	0.0332 ( 0.0116 )	0.002	1.98e-08 ( 6.37e-09 )	0.424	0.00792 ( 0.00988 )	3.738e-05	+++	1	0.0390925
cg13671536	3	112096801		0.000634	-0.00487 ( 0.00142 )	0.00349	-0.00599 ( 0.00204 )	0.963	-0.0000394 ( 0.000859 )	3.777e-05	---	1	0.0393364
cg02696830	1	230535508		0.000414	0.0000478 ( 0.0000135 )	0.0269	0.00564 ( 0.00254 )	0.416	0.0000196 ( 0.000024 )	3.827e-05	+++	1	0.0396925
cg27407935	17	17723235	SREBF1;SREBF1	0.000526	-0.0287 ( 0.00822 )	0.00321	-0.0244 ( 0.00822 )	0.928	0.00116 ( 0.0128 )	3.855e-05	--+	1	0.0398183
cg17742416	2	25499619	DNMT3A;DNMT3A	0.0337	-9.09e-09 ( 4.27e-09 )	0.00104	-0.00458 ( 0.00138 )	0.0678	-0.0287 ( 0.0156 )	3.877e-05	---	1	0.0398815
cg19604907	12	50444723		0.053	-0.00288 ( 0.00149 )	0.00477	-0.00135 ( 0.000476 )	0.00533	-0.00036 ( 0.000128 )	3.913e-05	---	1	0.0400875
cg09048251	5	77253974		0.141	-0.0148 ( 0.0101 )	6.4e-06	-0.0278 ( 0.00607 )	0.204	-0.00895 ( 0.00702 )	3.934e-05	---	1	0.0400994
cg09115984	16	31214426	PYCARD;PYCARD	0.000828	-0.00656 ( 0.00195 )	0.124	-0.00444 ( 0.00288 )	0.0399	-0.000246 ( 0.000119 )	3.979e-05	---	1	0.0400994
cg00851111	2	11774271	GREB1	0.0019	0.00542 ( 0.00174 )	0.000465	3.74e-08 ( 1.06e-08 )	0.816	-0.00151 ( 0.0065 )	3.989e-05	++-	1	0.0400994
cg01535630	1	3689683	LOC388588	0.000107	-0.0131 ( 0.00335 )	0.0817	-0.00289 ( 0.00166 )	0.405	-0.0000517 ( 0.0000619 )	3.995e-05	---	1	0.0400994
cg25043378	8	41522857	ANK1;ANK1;ANK1;ANK1;ANK1;ANK1;ANK1	0.000331	-2.02e-08 ( 5.58e-09 )	0.262	-0.00439 ( 0.00391 )	0.0285	-0.0191 ( 0.00863 )	3.998e-05	---	1	0.0400994
cg03333253	6	44125693	CAPN11	0.00229	0.000979 ( 0.00032 )	0.00108	2.19e-08 ( 6.64e-09 )	0.856	0.000325 ( 0.00179 )	4.014e-05	+++	1	0.0400994
cg18545596	22	40322629	GRAP2	0.000498	0.0152 ( 0.00435 )	0.209	0.00807 ( 0.00641 )	0.0284	0.00254 ( 0.00115 )	4.026e-05	+++	1	0.0400994
cg14554017	17	78031893	CCDC40	0.00251	0.0143 ( 0.00471 )	0.00231	1.94e-08 ( 6.33e-09 )	0.598	0.00662 ( 0.0125 )	4.078e-05	+++	1	0.0403766
cg13797580	2	215494121		0.159	0.000476 ( 0.000337 )	0.00154	0.00162 ( 0.000507 )	0.00129	0.00931 ( 0.00284 )	4.086e-05	+++	1	0.0403766
cg18401376	6	35141132		0.000575	0.0017 ( 0.000493 )	0.0097	0.000215 ( 0.0000828 )	0.68	0.00161 ( 0.0039 )	4.116e-05	+++	1	0.0405135
cg23094674	1	204329186	PLEKHA6	0.0275	-0.00544 ( 0.00246 )	0.0166	-0.00668 ( 0.00277 )	0.00429	-0.0143 ( 0.00494 )	4.214e-05	---	1	0.0413161
cg17338146	2	147142856		0.0093	-8.77e-09 ( 3.36e-09 )	0.0267	-0.0286 ( 0.0128 )	0.0166	-0.00778 ( 0.00321 )	4.26e-05	---	1	0.0416046
cg02727811	10	126736988	CTBP2;CTBP2	0.0169	0.00293 ( 0.00122 )	0.00329	0.00129 ( 0.000435 )	0.077	0.0241 ( 0.0135 )	4.292e-05	+++	1	0.0417267
cg27242911	10	74262420	MIR1256;CBARA1	0.00152	-0.00431 ( 0.00135 )	0.077	-1.68e-08 ( 9.49e-09 )	0.0458	-0.00159 ( 0.000792 )	4.308e-05	---	1	0.0417267
cg04270489	11	85827505		0.000265	-0.0224 ( 0.00611 )	0.00799	-0.0297 ( 0.0111 )	0.945	3.12e-06 ( 0.0000454 )	4.328e-05	--+	1	0.0417267
cg06272089	15	74165916	TBC1D21	0.037	1.15e-08 ( 5.51e-09 )	7.59e-05	2.4e-08 ( 5.98e-09 )	0.371	0.00409 ( 0.00456 )	4.339e-05	+++	1	0.0417267
cg04539172	6	32036611	TNXB	0.00039	0.0169 ( 0.00475 )	0.0646	1.15e-08 ( 6.23e-09 )	0.227	0.0111 ( 0.00914 )	4.412e-05	+++	1	0.0420797
cg14288091	8	99305661	NIPAL2	0.005	-0.000365 ( 0.00013 )	0.0478	-0.00473 ( 0.00238 )	0.0195	-0.00892 ( 0.00378 )	4.421e-05	---	1	0.0420797
cg17627559	11	2323896	TSPAN32;C11orf21;C11orf21	0.00381	-1.05e-08 ( 3.62e-09 )	0.079	-0.0198 ( 0.0112 )	0.0128	-0.00236 ( 0.000939 )	4.426e-05	---	1	0.0420797
cg23112423	7	10516354		0.00536	0.00134 ( 0.000479 )	0.0158	3e-08 ( 1.24e-08 )	0.0768	0.00143 ( 0.000801 )	4.474e-05	+++	1	0.0423106
cg01972875	16	67563389	FAM65A	0.0289	-0.00703 ( 0.00321 )	0.00593	-0.00374 ( 0.00135 )	0.0181	-0.0255 ( 0.0107 )	4.484e-05	---	1	0.0423106
cg21769117	6	31705273	CLIC1	0.000793	-0.0228 ( 0.00676 )	0.00237	-0.0131 ( 0.00429 )	0.911	0.000173 ( 0.00155 )	4.53e-05	--+	1	0.0423612
cg05971876	16	21569546		0.000119	0.00349 ( 0.000902 )	0.0522	0.00435 ( 0.00223 )	0.596	0.000612 ( 0.00115 )	4.532e-05	+++	1	0.0423612
cg23493800	11	2445259	TRPM5	2.18e-05	0.00997 ( 0.00233 )	0.473	0.00155 ( 0.00216 )	0.13	0.0000523 ( 0.0000344 )	4.54e-05	+++	1	0.0423612
cg23499955	10	50396425	C10orf128	0.0183	-0.00221 ( 0.000936 )	0.000443	-0.00421 ( 0.00119 )	0.32	-0.0035 ( 0.0035 )	4.557e-05	---	1	0.0423624
cg17978995	6	32021154	TNXB	0.00531	2.11e-08 ( 7.56e-09 )	0.0431	0.000822 ( 0.000405 )	0.0222	0.000309 ( 0.000134 )	4.604e-05	+++	1	0.0426414
cg19246600	17	79878651	MAFG;MAFG	0.015	0.00351 ( 0.00144 )	0.0116	0.00276 ( 0.00109 )	0.0263	0.000375 ( 0.000167 )	4.624e-05	+++	1	0.0426692
cg09379340	6	155507793	TIAM2	0.00732	-0.00582 ( 0.00216 )	0.0404	-5.41e-08 ( 2.63e-08 )	0.0151	-0.0000447 ( 0.0000182 )	4.661e-05	---	1	0.0427516
cg17806401	8	56791649	LYN;LYN	0.00622	-0.0126 ( 0.0046 )	0.00143	-0.00608 ( 0.00189 )	0.446	-0.0000142 ( 0.0000186 )	4.667e-05	---	1	0.0427516
cg12255501	8	2421548		0.0109	0.0058 ( 0.00227 )	0.00961	1.7e-08 ( 6.54e-09 )	0.0548	0.00841 ( 0.00435 )	4.705e-05	+++	1	0.042943
cg01936839	7	27198896		3.75e-05	-0.0253 ( 0.00609 )	0.457	-0.00146 ( 0.00196 )	0.0944	-0.0000302 ( 0.0000179 )	4.731e-05	---	1	0.0430238
cg01560554	19	55447414	NLRP7;NLRP7;NLRP7	0.0846	0.00303 ( 0.00176 )	0.00202	1.62e-08 ( 5.21e-09 )	0.00748	0.036 ( 0.0133 )	4.815e-05	+++	1	0.0436296
cg01008256	7	100463985	SLC12A9;TRIP6	0.0222	-0.0276 ( 0.012 )	1.98e-05	-0.0444 ( 0.0103 )	0.962	-1.04e-06 ( 0.0000219 )	4.843e-05	---	1	0.0437255
cg09258479	1	47655861	PDZK1IP1	0.0285	-0.00702 ( 0.0032 )	0.0382	-0.00827 ( 0.00397 )	0.00125	-0.0000349 ( 0.0000106 )	5.009e-05	---	1	0.0449102
cg10692140	6	30496072		0.00683	-0.0228 ( 0.0084 )	0.0056	-0.0198 ( 0.0071 )	0.176	-0.024 ( 0.0176 )	5.01e-05	---	1	0.0449102
cg02616315	17	6023675	WSCD1	0.00579	0.000488 ( 0.000176 )	0.0792	3.18e-08 ( 1.81e-08 )	0.00812	0.00206 ( 0.000769 )	5.101e-05	+++	1	0.0453654
cg03700669	1	28284100	SMPDL3B	0.00109	0.00646 ( 0.00197 )	0.00344	0.00446 ( 0.00151 )	0.893	7.92e-06 ( 0.0000587 )	5.107e-05	+++	1	0.0453654
cg00802168	6	32047005	TNXB	0.0685	0.0034 ( 0.00186 )	0.000802	0.0124 ( 0.00367 )	0.0355	0.00455 ( 0.00215 )	5.115e-05	+++	1	0.0453654
cg19533955	3	99790878	C3orf26;FILIP1L;FILIP1L	0.000382	-0.0131 ( 0.00367 )	0.00604	-0.02 ( 0.00725 )	0.896	0.000603 ( 0.00462 )	5.168e-05	--+	1	0.045674
cg22117805	11	36422455	PRR5L;PRR5L;PRR5L;PRR5L	0.0122	-1.21e-08 ( 4.82e-09 )	0.000238	-0.0287 ( 0.00773 )	0.665	-0.00293 ( 0.00675 )	5.223e-05	---	1	0.0459981
cg20385686	1	27024451	ARID1A;ARID1A	0.0214	-0.00586 ( 0.00254 )	0.00412	-0.0125 ( 0.00432 )	0.0568	-0.00772 ( 0.00403 )	5.261e-05	---	1	0.0460449
cg16703390	2	138615358		0.00657	0.0293 ( 0.0107 )	0.0128	0.00162 ( 0.000646 )	0.0911	0.0261 ( 0.0153 )	5.265e-05	+++	1	0.0460449
cg26157803	14	100773599	MIR345;SLC25A29	0.00367	-0.00909 ( 0.00312 )	0.0101	-0.00394 ( 0.00153 )	0.219	-0.000226 ( 0.000183 )	5.395e-05	---	1	0.0467091
cg14038731	6	110732536	DDO;DDO	0.00335	0.009 ( 0.00306 )	0.0149	1.44e-08 ( 5.9e-09 )	0.172	0.00606 ( 0.00442 )	5.422e-05	+++	1	0.0467091
cg03277560	9	102587494	NR4A3;NR4A3;NR4A3	0.000227	-0.022 ( 0.00594 )	0.291	-0.00456 ( 0.0043 )	0.0531	-0.00638 ( 0.00328 )	5.427e-05	---	1	0.0467091
cg18330370	2	983636	SNTG2	0.00118	0.000105 ( 0.0000323 )	0.0579	0.00908 ( 0.00477 )	0.119	0.0194 ( 0.0124 )	5.429e-05	+++	1	0.0467091
cg26654286	17	38465510	RARA;RARA	0.0345	-0.000639 ( 0.000302 )	0.14	-0.001 ( 0.000678 )	3.49e-05	-0.0244 ( 0.00573 )	5.434e-05	---	1	0.0467091
cg01948978	1	203712327	ATP2B4;ATP2B4	0.000298	-0.0105 ( 0.0029 )	0.0699	-0.00656 ( 0.00361 )	0.312	-0.012 ( 0.0118 )	5.453e-05	---	1	0.0467125
cg23290159	5	150474234		0.00115	-0.00593 ( 0.00182 )	0.0768	-0.0111 ( 0.00626 )	0.087	-0.00693 ( 0.00402 )	5.52e-05	---	1	0.0471256
cg10877430	12	113527336	DTX1	0.00834	-0.00415 ( 0.00157 )	0.000164	-0.0225 ( 0.0059 )	0.976	-1.15e-18 ( 3.75e-17 )	5.599e-05	---	1	0.047638
cg13104938	11	843956	TSPAN4;TSPAN4;TSPAN4;TSPAN4;TSPAN4;POLR2L;TSPAN4;TSPAN4	0.00293	-0.0191 ( 0.00638 )	0.00148	-0.0113 ( 0.00352 )	0.808	-0.0000262 ( 0.000108 )	5.646e-05	---	1	0.0478756
cg01379009	20	57041622	APCDD1L	0.000103	0.00253 ( 0.000647 )	0.257	0.00248 ( 0.00219 )	0.148	0.0146 ( 0.0101 )	5.741e-05	+++	1	0.0485172
cg16069986	11	70650456	SHANK2	0.00211	-0.0157 ( 0.00509 )	0.00118	-0.0154 ( 0.00471 )	0.969	9.99e-19 ( 2.57e-17 )	5.806e-05	--+	1	0.0487635
cg24921858	12	12223989	BCL2L14;BCL2L14;BCL2L14;BCL2L14	0.103	-0.0157 ( 0.0096 )	0.000341	-0.0501 ( 0.0139 )	0.0403	-0.0288 ( 0.0139 )	5.809e-05	---	1	0.0487635
cg18180339	1	220448523		0.00457	0.0073 ( 0.00257 )	0.00111	0.0104 ( 0.00316 )	0.728	0.0000119 ( 0.0000342 )	5.923e-05	+++	1	0.0492578
cg12881453	6	33131745	COL11A2;COL11A2;COL11A2	0.00583	0.00922 ( 0.00333 )	0.0187	0.0107 ( 0.00452 )	0.0816	0.00387 ( 0.00221 )	5.93e-05	+++	1	0.0492578
cg00829369	9	138880256		0.00086	0.0111 ( 0.0033 )	0.0221	0.00854 ( 0.00372 )	0.419	0.000529 ( 0.000653 )	5.94e-05	+++	1	0.0492578
cg09692428	16	84967481		0.0429	0.000832 ( 0.00041 )	4.81e-05	4.25e-08 ( 1.03e-08 )	0.502	0.0000392 ( 0.0000583 )	5.964e-05	+++	1	0.0492578
cg16849201	22	29715310		0.000443	0.0121 ( 0.00342 )	0.113	1.16e-08 ( 7.31e-09 )	0.145	0.0341 ( 0.0233 )	5.966e-05	+++	1	0.0492578
cg03845363	17	17753516	TOM1L2;TOM1L2	0.00153	-0.00036 ( 0.000113 )	0.0124	-0.00838 ( 0.00333 )	0.425	-0.00554 ( 0.00694 )	6.022e-05	---	1	0.0495571
cg21361322	22	31500896	SELM	0.0037	1.77e-08 ( 6.07e-09 )	0.175	0.00295 ( 0.00217 )	0.00446	0.00015 ( 0.0000519 )	6.069e-05	+++	1	0.0497807
