# Supplementary material for: Computationally inferred cell-type specific epigenome-wide DNA methylation analysis unveils distinct methylation patterns among immune cells for HIV infection in three cohorts
Source: PLoS Pathog. 2024 Mar 11;20(3):e1012063. doi: 10.1371/journal.ppat.1012063 (PMC10957090; doi:10.1371/journal.ppat.1012063)
Supplement: S28 Table — (XLSX) [file ppat.1012063.s028.xlsx]

## Sheet: sTable 28
Supplemental Table 28			Epigenome-wide meta-analysis of NK cell DNA methylation three combined cohorts for HIV infection
probe	CHR	Position	Nearest gene(s)	Cohort 1 P	Cohort 1 Effect (SE)	Cohort 2 P	Cohort 2 Effect (SE)	Cohort 3 P	Cohort 3 Effect (SE)	Meta P	Direction	bonferroni_adj	BH_fdr_adj
cg16272981	5	1489889	LPCAT1	1.81e-07	-0.0463 ( 0.00878 )	0.000269	-0.0119 ( 0.00322 )	0.000708	-0.0354 ( 0.0102 )	6.802e-13	---	1.70753e-07	1.70753e-07
cg05376738	1	212923780	NSL1;NSL1	2.99e-09	-0.0302 ( 0.00501 )	0.0174	-0.0165 ( 0.00691 )	0.0189	-0.0026 ( 0.0011 )	5.211e-11	---	1.30813e-05	6.54066e-06
cg02571055	6	158896790	TULP4;TULP4	2.95e-10	-0.0784 ( 0.0122 )	0.105	-0.0218 ( 0.0134 )	0.0223	-0.0308 ( 0.0134 )	1.766e-10	---	4.43324e-05	1.47775e-05
cg26730763	16	28205389	XPO6	0.000106	-0.0222 ( 0.0057 )	0.000583	-0.0255 ( 0.00735 )	0.00285	-0.024 ( 0.00791 )	2.881e-09	---	0.000723226	0.000180807
cg08752433	12	111016566	PPTC7	4.55e-07	-0.0139 ( 0.00272 )	0.0133	-0.0222 ( 0.00894 )	0.0496	-0.0193 ( 0.00975 )	5.76e-09	---	0.00144595	0.00028919
cg00320765	14	69264333	C14orf181	4.21e-06	-0.0186 ( 0.00401 )	0.000378	-0.0291 ( 0.0081 )	0.266	-0.0105 ( 0.00939 )	8.232e-09	---	0.0020665	0.000341692
cg18031663	12	77456902	E2F7	1.59e-05	-0.0237 ( 0.00545 )	0.00625	-0.0285 ( 0.0104 )	0.00718	-0.0388 ( 0.0143 )	9.528e-09	---	0.00239184	0.000341692
cg09933355	16	27237998	NSMCE1	1.31e-06	-0.0722 ( 0.0148 )	0.0318	-0.0438 ( 0.0203 )	0.0171	-0.00329 ( 0.00137 )	1.498e-08	---	0.00376047	0.000470059
cg13458803	3	119276917	CD80	0.00117	-0.00636 ( 0.00195 )	1.04e-08	-0.00444 ( 0.000757 )	0.835	-0.00201 ( 0.00962 )	1.724e-08	---	0.00432781	0.000480868
cg13413982	13	44868172		8.08e-06	-0.011 ( 0.00243 )	0.000748	-0.0674 ( 0.0198 )	0.308	-0.0221 ( 0.0217 )	3.323e-08	---	0.00834183	0.0007709
cg01817521	20	61584108	SLC17A9;SLC17A9	7.98e-05	-0.0504 ( 0.0127 )	0.0118	-0.0456 ( 0.018 )	0.00189	-0.0799 ( 0.0253 )	3.378e-08	---	0.00847989	0.0007709
cg15085883	12	68848994		6.94e-06	-0.0297 ( 0.00656 )	0.0211	-0.0366 ( 0.0158 )	0.0261	-0.0223 ( 0.00992 )	5.349e-08	---	0.0134278	0.00101328
cg20216752	17	6913521	ALOX12	1.04e-05	-0.015 ( 0.00338 )	0.0136	-0.0144 ( 0.00579 )	0.0327	-0.000154 ( 0.0000713 )	5.598e-08	---	0.0140528	0.00101328
cg08697251	5	1489875	LPCAT1	1.88e-06	-0.0151 ( 0.00314 )	0.004	-0.0139 ( 0.00481 )	0.351	-0.0000563 ( 0.0000602 )	5.651e-08	---	0.0141859	0.00101328
cg03915055	2	158301005	CYTIP	0.000266	-0.00451 ( 0.00123 )	0.000106	-0.0298 ( 0.0076 )	0.148	-0.0000298 ( 0.0000206 )	6.949e-08	---	0.0174443	0.00104078
cg00199007	20	61583910	SLC17A9	9.08e-05	-0.036 ( 0.00915 )	0.0221	-0.0394 ( 0.0171 )	0.00158	-0.119 ( 0.037 )	7.014e-08	---	0.0176075	0.00104078
cg03788239	3	14699141	C3orf19	5.35e-07	-0.0196 ( 0.00387 )	0.0165	-0.0161 ( 0.00668 )	0.309	-0.000103 ( 0.000101 )	7.768e-08	---	0.0195002	0.00104078
cg12396057	1	167508884		0.00313	-0.0101 ( 0.0034 )	0.00328	-0.0576 ( 0.0195 )	9.22e-05	-0.0263 ( 0.00654 )	7.833e-08	---	0.0196634	0.00104078
cg04478428	20	61584072	SLC17A9;SLC17A9	2.59e-05	-0.0416 ( 0.00982 )	0.0328	-0.0313 ( 0.0146 )	0.00509	-0.0848 ( 0.0298 )	7.895e-08	---	0.0198191	0.00104078
cg00505318	3	69130918	UBA3;UBA3	0.000364	-1.92e-08 ( 5.36e-09 )	0.000347	-0.0133 ( 0.00369 )	0.0542	-0.00277 ( 0.00143 )	8.292e-08	---	0.0208157	0.00104078
cg14686919	20	61584159	SLC17A9;SLC17A9	0.000274	-0.0148 ( 0.00403 )	0.0124	-0.0355 ( 0.0141 )	0.00162	-0.0231 ( 0.00721 )	1.105e-07	---	0.0277391	0.00132091
cg00159243	12	109023799	SELPLG	1.67e-05	-0.0282 ( 0.00649 )	0.0182	-0.00485 ( 0.00204 )	0.0504	-0.0231 ( 0.0117 )	1.751e-07	---	0.0439559	0.00199799
cg01358620	14	31858202	HEATR5A	0.0044	-0.0251 ( 0.00879 )	0.000324	-0.0537 ( 0.0148 )	0.00718	-0.00788 ( 0.00289 )	2.409e-07	---	0.0604738	0.00250431
cg09781028	7	90355905	CDK14	6.51e-05	-0.00923 ( 0.0023 )	0.0319	-0.0121 ( 0.0056 )	0.00789	-0.0135 ( 0.00502 )	2.427e-07	---	0.0609257	0.00250431
cg05927789	2	47171414	TTC7A	1.59e-06	-1.47e-08 ( 3.03e-09 )	0.0249	-0.0264 ( 0.0117 )	0.279	-0.0105 ( 0.00967 )	2.494e-07	---	0.0626076	0.00250431
cg01948978	1	203712327	ATP2B4;ATP2B4	6.8e-06	-2.07e-08 ( 4.57e-09 )	0.0177	-0.00183 ( 0.000767 )	0.166	-0.00356 ( 0.00256 )	2.782e-07	---	0.0698374	0.00268605
cg16671238	13	20987145	CRYL1	8.66e-07	-0.013 ( 0.00262 )	0.00875	-0.0191 ( 0.00726 )	0.795	-0.0000102 ( 0.0000392 )	3.013e-07	---	0.0756362	0.00280134
cg24414363	22	42336273	CENPM;CENPM;CENPM	7.15e-07	-0.0209 ( 0.00418 )	0.0118	-0.0102 ( 0.00401 )	0.776	-8.06e-06 ( 0.0000283 )	3.37e-07	---	0.0845981	0.00302136
cg12917475	14	23775787	BCL2L2	0.000237	-0.0207 ( 0.00559 )	0.02	-0.0209 ( 0.00894 )	0.00515	-0.0338 ( 0.0119 )	3.522e-07	---	0.0884138	0.00304875
cg02566391	1	67805528	IL12RB2	0.000122	-0.00839 ( 0.00217 )	0.00067	-0.0252 ( 0.00733 )	0.32	-0.000642 ( 0.000643 )	3.717e-07	---	0.093309	0.00306179
cg05098343	7	37071686	ELMO1	0.000592	-0.0184 ( 0.00534 )	0.00303	-0.0236 ( 0.0079 )	0.0209	-0.00934 ( 0.004 )	3.781e-07	---	0.0949156	0.00306179
cg18545596	22	40322629	GRAP2	0.000472	0.0397 ( 0.0113 )	0.0209	0.0397 ( 0.0171 )	0.00229	0.0251 ( 0.00808 )	4.259e-07	+++	0.106915	0.00334109
cg13531460	2	231790813	GPR55	0.00048	-0.00649 ( 0.00185 )	0.0179	-0.00936 ( 0.00394 )	0.00312	-0.00178 ( 0.000592 )	4.465e-07	---	0.112086	0.00339655
cg01449341	19	55044295	KIR3DX1	4.28e-07	-0.0512 ( 0.01 )	0.282	-0.0171 ( 0.0159 )	0.058	-0.0104 ( 0.00545 )	5.208e-07	---	0.130738	0.00384523
cg02001279	19	940967	ARID3A	3.05e-05	-0.096 ( 0.0229 )	0.0223	-0.0549 ( 0.0239 )	0.0777	-0.0652 ( 0.0367 )	5.576e-07	---	0.139976	0.00399931
cg03645984	19	55998490	NAT14;SSC5D	1.88e-05	-0.0129 ( 0.003 )	0.00387	-0.0175 ( 0.006 )	0.487	-0.0000513 ( 0.0000736 )	6.113e-07	---	0.153456	0.00415019
cg26832294	4	122078348	TNIP3;TNIP3	0.00144	0.0288 ( 0.009 )	0.000421	0.0331 ( 0.00931 )	0.0804	0.0241 ( 0.0137 )	6.117e-07	+++	0.153557	0.00415019
cg05709770	3	59703569		0.000289	-0.0246 ( 0.00675 )	0.00267	-0.0314 ( 0.0104 )	0.103	-0.00581 ( 0.00354 )	6.988e-07	---	0.175422	0.00449098
cg05976481	12	92524968		3.83e-06	-0.0372 ( 0.00799 )	0.32	-0.0101 ( 0.0101 )	0.00845	-0.0437 ( 0.0164 )	7.081e-07	---	0.177756	0.00449098
cg16526705	19	17284481	MYO9B;MYO9B	1.98e-07	-0.00467 ( 0.000888 )	0.103	-0.0236 ( 0.0145 )	0.47	-0.0112 ( 0.0155 )	7.156e-07	---	0.179639	0.00449098
cg12394201	11	43942418		0.000372	-0.0121 ( 0.00337 )	0.00268	-0.0142 ( 0.00471 )	0.0894	-0.002 ( 0.00117 )	7.758e-07	---	0.194751	0.00465009
cg26329715	20	61583987	SLC17A9	0.000221	-0.0218 ( 0.00588 )	0.0358	-0.0473 ( 0.0224 )	0.00683	-0.0527 ( 0.0192 )	7.78e-07	---	0.195304	0.00465009
cg16130238	14	22958402		3.65e-06	-0.0146 ( 0.00312 )	0.0445	-0.0286 ( 0.0142 )	0.252	-0.0125 ( 0.0108 )	8.196e-07	---	0.205747	0.00478481
cg02131853	4	39034637	TMEM156	0.000403	-0.00806 ( 0.00227 )	0.000212	-0.0281 ( 0.00752 )	0.485	-0.00102 ( 0.00146 )	8.955e-07	---	0.2248	0.00509318
cg25260683	18	56887030	GRP;GRP;GRP	6.06e-08	-3.86e-08 ( 7.04e-09 )	0.12	-0.0141 ( 0.00908 )	0.743	-0.0000101 ( 0.0000308 )	9.13e-07	---	0.229193	0.00509318
cg00700455	1	100179606	MIR548D1;FRRS1	2.76e-07	0.0159 ( 0.00307 )	0.0686	0.0246 ( 0.0135 )	0.693	0.00188 ( 0.00474 )	1.029e-06	+++	0.258313	0.00551227
cg08066673	14	52325747	GNG2	6.91e-06	-0.0000687 ( 0.0000152 )	0.0179	-0.006 ( 0.00252 )	0.439	-0.000197 ( 0.000254 )	1.039e-06	---	0.260823	0.00551227
cg14548542	9	139566734	EGFL7;EGFL7	0.000325	-0.0239 ( 0.00662 )	0.00182	-0.0167 ( 0.00531 )	0.184	-0.00546 ( 0.00409 )	1.054e-06	---	0.264589	0.00551227
cg21390852	10	126301842	LHPP;LHPP	0.00142	-0.022 ( 0.00685 )	0.00816	-0.0261 ( 0.0098 )	0.0073	-0.0536 ( 0.0197 )	1.083e-06	---	0.271869	0.00554834
cg14578363	17	42785078	DBF4B;DBF4B	8.75e-05	-0.0207 ( 0.00524 )	0.0122	-0.0309 ( 0.0123 )	0.119	-0.0148 ( 0.00942 )	1.126e-06	---	0.282663	0.00560148
cg03540589	3	39192364	CSRNP1	2.59e-05	-0.00574 ( 0.00136 )	0.0279	-0.0147 ( 0.00666 )	0.14	-0.0000436 ( 0.0000294 )	1.138e-06	---	0.285676	0.00560148
cg14918082	17	7833237	KCNAB3	2.26e-07	0.000184 ( 0.0000351 )	0.26	0.00391 ( 0.00346 )	0.236	0.0619 ( 0.052 )	1.269e-06	+++	0.318561	0.00611478
cg02601893	22	43523016	BIK	0.00124	-0.00574 ( 0.00177 )	0.0116	-0.00876 ( 0.00345 )	0.00702	-0.00957 ( 0.00351 )	1.291e-06	---	0.324084	0.00611478
cg13630095	9	125137594	PTGS1;PTGS1	0.000336	-0.00692 ( 0.00192 )	0.00115	-0.00733 ( 0.00224 )	0.295	-0.00512 ( 0.00487 )	1.33e-06	---	0.333874	0.00618285
cg04947533	14	69604488	DCAF5	0.00453	-0.00622 ( 0.00218 )	0.000957	-0.0245 ( 0.00737 )	0.0231	-0.0247 ( 0.0108 )	1.405e-06	---	0.352701	0.00641275
cg25341313	1	235069288		0.0102	-0.00624 ( 0.00242 )	0.00123	-0.0219 ( 0.00672 )	0.00518	-0.0144 ( 0.00509 )	1.561e-06	---	0.391863	0.00699754
cg24690709	4	100768712	DAPP1	0.00268	-0.017 ( 0.00564 )	0.00264	-0.0228 ( 0.00752 )	0.0227	-0.0187 ( 0.00812 )	1.765e-06	---	0.443073	0.00761183
cg20875821	18	61557735	SERPINB2;SERPINB2	7.94e-05	-0.0156 ( 0.00393 )	0.00243	-0.0131 ( 0.00428 )	0.569	-0.00123 ( 0.00215 )	1.775e-06	---	0.445584	0.00761183
cg16680125	1	206782805	LGTN	1.4e-05	-0.000901 ( 0.000206 )	0.15	-0.0114 ( 0.00792 )	0.0395	-0.00812 ( 0.00391 )	1.789e-06	---	0.449098	0.00761183
cg01663440	12	1056096	RAD52	0.00866	-0.0103 ( 0.00391 )	7.6e-06	-0.0481 ( 0.0106 )	0.39	-0.0104 ( 0.0121 )	1.989e-06	---	0.499305	0.00832174
cg08815110	17	66291422	ARSG	0.000274	-0.00651 ( 0.00178 )	0.00199	-0.0131 ( 0.0042 )	0.335	-0.00845 ( 0.00875 )	2.034e-06	---	0.510601	0.00837051
cg02073304	1	33457500		0.00434	-0.0053 ( 0.00185 )	0.000218	-0.0143 ( 0.00384 )	0.131	-0.00228 ( 0.0015 )	2.079e-06	---	0.521898	0.0084177
cg14060020	2	64514663		0.000498	-0.00109 ( 0.000311 )	0.00285	-0.00878 ( 0.00292 )	0.171	-0.0000747 ( 0.0000543 )	2.127e-06	---	0.533947	0.00847535
cg05100282	14	99713430	BCL11B;BCL11B	0.00314	0.0237 ( 0.008 )	0.0281	0.0526 ( 0.0238 )	0.000763	0.0606 ( 0.0176 )	2.236e-06	+++	0.56131	0.00877047
cg08428868	11	123323626		0.000301	-0.00644 ( 0.00177 )	0.00328	-0.0166 ( 0.00559 )	0.252	-0.0232 ( 0.0201 )	2.344e-06	---	0.588421	0.00905264
cg22626506	19	11279436	KANK2;KANK2	0.0275	-0.00381 ( 0.00172 )	2.23e-05	-0.0498 ( 0.0116 )	0.0709	-0.0117 ( 0.00645 )	2.549e-06	---	0.639883	0.0096952
cg07754940	10	89912729		0.0137	-0.00686 ( 0.00277 )	0.000997	-0.00877 ( 0.00264 )	0.0089	-0.000415 ( 0.000157 )	2.751e-06	---	0.690592	0.0103073
cg07541160	6	36985879	FGD2	0.00151	-0.0156 ( 0.0049 )	0.00939	-0.02 ( 0.00765 )	0.0212	-0.0181 ( 0.00779 )	2.838e-06	---	0.712432	0.0104769
cg05875421	14	91709951	GPR68	0.000107	-0.00393 ( 0.00101 )	0.128	-0.00438 ( 0.00287 )	0.0112	-0.0173 ( 0.00674 )	2.895e-06	---	0.726741	0.0105325
cg02340056	19	55141979	LILRB1;LILRB1;LILRB1;LILRB1;LILRB1;LILRB1;LILRB1	0.000209	0.032 ( 0.00859 )	0.0635	0.0342 ( 0.0184 )	0.0182	0.0654 ( 0.0274 )	2.947e-06	+++	0.739794	0.0105685
cg11924638	6	25408223	LRRC16A	0.000591	-0.0117 ( 0.0034 )	0.00671	-0.00533 ( 0.00195 )	0.102	-0.0164 ( 0.00995 )	3.116e-06	---	0.782219	0.0105936
cg07232095	1	9664890	TMEM201;TMEM201	0.00127	-0.0136 ( 0.00422 )	0.0274	-0.00527 ( 0.00238 )	0.00677	-0.0000829 ( 0.0000302 )	3.125e-06	---	0.784478	0.0105936
cg14438812	10	574670	DIP2C	0.00137	-0.00987 ( 0.00307 )	0.0782	-0.0131 ( 0.00743 )	0.000785	-0.0071 ( 0.00207 )	3.137e-06	---	0.787491	0.0105936
cg15636519	2	191894418	STAT4	0.00505	-0.00356 ( 0.00126 )	0.0471	-2.1e-08 ( 1.06e-08 )	0.000177	-0.00589 ( 0.00153 )	3.149e-06	---	0.790503	0.0105936
cg19497444	11	2930794	SLC22A18;SLC22A18	0.000552	0.0162 ( 0.00466 )	0.0113	0.0218 ( 0.00857 )	0.0678	0.00377 ( 0.00205 )	3.25e-06	+++	0.815857	0.0105936
cg14217091	14	103285756	TRAF3;TRAF3;TRAF3	0.000133	-0.00079 ( 0.000206 )	0.00399	-0.0264 ( 0.00911 )	0.49	-0.000744 ( 0.00108 )	3.313e-06	---	0.831672	0.0105936
cg22090404	13	51489972	RNASEH2B;RNASEH2B	4.55e-05	-0.00163 ( 0.000398 )	0.000594	-0.0031 ( 0.000894 )	0.594	0.00882 ( 0.0165 )	3.328e-06	--+	0.835438	0.0105936
cg02385661	19	13215729	TRMT1;TRMT1;TRMT1	0.000455	-0.0266 ( 0.00755 )	0.014	-0.0283 ( 0.0115 )	0.0677	-0.0201 ( 0.0109 )	3.331e-06	---	0.836191	0.0105936
cg10124440	12	6960295	USP5;USP5;CDCA3	0.000951	-0.00327 ( 0.000983 )	0.00359	-0.0175 ( 0.00596 )	0.12	-0.0134 ( 0.0086 )	3.338e-06	---	0.837948	0.0105936
cg14851608	1	22777266	ZBTB40;ZBTB40	0.000901	-0.0182 ( 0.00545 )	0.0126	-0.0204 ( 0.00814 )	0.0359	-0.00177 ( 0.000837 )	3.376e-06	---	0.847487	0.0105936
cg05130075	14	55089473	SAMD4A;SAMD4A	0.000684	-0.00876 ( 0.00257 )	0.000268	-0.0355 ( 0.00963 )	0.729	-0.00938 ( 0.027 )	3.585e-06	---	0.899953	0.0110638
cg03149958	6	36326677		0.00561	-0.00089 ( 0.00032 )	0.0207	-0.029 ( 0.0125 )	0.00101	-0.0602 ( 0.018 )	3.614e-06	---	0.907233	0.0110638
cg27320518	10	81678829	MBL1P	0.00484	-0.0166 ( 0.00586 )	0.0164	-0.0167 ( 0.00691 )	0.0024	-0.0045 ( 0.00146 )	3.972e-06	---	0.997103	0.0119002
cg21664866	2	24537140	ITSN2;ITSN2;ITSN2	0.00294	-0.0111 ( 0.00372 )	0.00807	-0.0514 ( 0.0193 )	0.0158	-0.0263 ( 0.0108 )	3.982e-06	---	0.999613	0.0119002
cg11429292	12	6888035		0.00143	0.0231 ( 0.00722 )	0.00348	0.0148 ( 0.00504 )	0.1	0.0108 ( 0.00656 )	4.08e-06	+++	1	0.0120496
cg26878655	17	38481877	RARA;RARA;RARA	0.00798	-1.15e-08 ( 4.32e-09 )	1.17e-05	-0.0301 ( 0.00677 )	0.579	-0.00285 ( 0.00512 )	4.26e-06	---	1	0.0123063
cg01793445	1	167632415	RCSD1	0.00425	-0.00802 ( 0.0028 )	0.0399	-0.0196 ( 0.00952 )	0.000673	-0.0172 ( 0.00495 )	4.279e-06	---	1	0.0123063
cg16256390	14	99712336	BCL11B;BCL11B	0.000135	0.0633 ( 0.0165 )	0.123	0.0371 ( 0.024 )	0.0161	0.0318 ( 0.0131 )	4.314e-06	+++	1	0.0123063
cg25913882	10	17067842	CUBN	4.85e-05	-0.0156 ( 0.00382 )	0.0211	-0.0271 ( 0.0117 )	0.362	-0.00442 ( 0.00483 )	4.367e-06	---	1	0.0123175
cg09546220	21	40036490		0.0554	-7.93e-09 ( 4.13e-09 )	4.01e-05	-0.00668 ( 0.00161 )	0.0271	-0.00193 ( 0.000867 )	4.527e-06	---	1	0.0124982
cg07458272	19	34744396	KIAA0355	3.87e-06	-0.000137 ( 0.0000293 )	0.204	-0.000603 ( 0.000474 )	0.181	-0.0000513 ( 0.0000382 )	4.537e-06	---	1	0.0124982
cg22117805	11	36422455	PRR5L;PRR5L;PRR5L;PRR5L	7.24e-05	-0.0162 ( 0.00405 )	0.0443	-0.0179 ( 0.00887 )	0.144	-0.00808 ( 0.00551 )	4.583e-06	---	1	0.0124982
cg15729230	1	172628514	FASLG	0.000189	0.0207 ( 0.00553 )	0.175	0.00361 ( 0.00266 )	0.00555	0.000331 ( 0.000118 )	4.651e-06	+++	1	0.0124982
cg20574436	14	99701416	BCL11B;BCL11B	0.000531	0.0321 ( 0.00922 )	0.0521	0.0761 ( 0.039 )	0.0148	0.0416 ( 0.0169 )	4.68e-06	+++	1	0.0124982
cg12966876	2	111873850	ACOXL	0.00114	-0.00226 ( 0.000691 )	0.00168	-0.027 ( 0.00854 )	0.254	-0.0064 ( 0.00559 )	4.823e-06	---	1	0.0127445
cg20970886	3	192568714	C3orf59	0.00163	-1.42e-08 ( 4.49e-09 )	8.43e-05	-0.0663 ( 0.0167 )	0.825	-0.00316 ( 0.0143 )	4.933e-06	---	1	0.0128994
cg08808817	17	72690539	CD300LF;RAB37	0.000202	-0.00775 ( 0.00207 )	0.024	-0.0226 ( 0.00998 )	0.128	-0.00977 ( 0.00638 )	5.006e-06	---	1	0.0129103
cg01934781	12	12223947	BCL2L14;BCL2L14;BCL2L14;BCL2L14	0.224	-3.27e-09 ( 2.69e-09 )	1.34e-05	-0.0411 ( 0.00932 )	0.00226	-0.00934 ( 0.00301 )	5.04e-06	---	1	0.0129103
cg26790059	5	156772562	CYFIP2;C5orf40;CYFIP2;CYFIP2;C5orf40	0.00103	-0.0196 ( 0.00595 )	0.188	-0.0128 ( 0.00968 )	0.000359	-0.00944 ( 0.00259 )	5.208e-06	---	1	0.0132059
cg18449135	19	48833062	EMP3	5.02e-05	-0.0157 ( 0.00385 )	0.0101	-0.0301 ( 0.0116 )	0.649	-0.00681 ( 0.015 )	5.337e-06	---	1	0.0132682
cg04257163	12	89620072		0.000179	-0.00957 ( 0.00254 )	0.056	-0.0171 ( 0.0089 )	0.0563	-0.0288 ( 0.015 )	5.378e-06	---	1	0.0132682
cg07440398	14	99712966	BCL11B;BCL11B	1.4e-05	0.0441 ( 0.0101 )	0.0363	0.0349 ( 0.0166 )	0.55	0.0000449 ( 0.0000751 )	5.401e-06	+++	1	0.0132682
cg23502888	11	71346528		6.78e-05	-0.0154 ( 0.00384 )	0.198	-0.0115 ( 0.00893 )	0.0191	-0.000898 ( 0.000379 )	5.444e-06	---	1	0.0132682
cg05601096	14	88461031	GALC;GALC	5.99e-05	-0.0138 ( 0.00341 )	0.0897	-0.00362 ( 0.00213 )	0.0911	-0.00627 ( 0.00369 )	5.843e-06	---	1	0.0141037
cg27299776	1	174132239	RABGAP1L	0.000183	-0.0258 ( 0.00686 )	0.343	-0.016 ( 0.0168 )	0.00149	-0.0142 ( 0.00441 )	6.16e-06	---	1	0.0147273
cg03301498	19	39889222	MED29	0.00135	-0.0191 ( 0.00594 )	0.00958	-0.0256 ( 0.00983 )	0.0658	-0.0364 ( 0.0197 )	6.403e-06	---	1	0.0150255
cg01135315	16	1670311	CRAMP1L	0.00422	-0.0147 ( 0.00511 )	0.0334	-0.0179 ( 0.00837 )	0.00203	-0.0202 ( 0.00644 )	6.432e-06	---	1	0.0150255
cg14160419	4	40518065	RBM47;RBM47	3.67e-05	-0.0696 ( 0.0168 )	0.042	-0.0157 ( 0.00768 )	0.333	-0.0315 ( 0.0325 )	6.496e-06	---	1	0.0150255
cg13782615	11	4079556	STIM1	0.0251	-0.0121 ( 0.00537 )	0.0286	-0.0123 ( 0.00558 )	4.26e-05	-0.0188 ( 0.00447 )	6.532e-06	---	1	0.0150255
cg04892766	3	72570318		0.000814	-0.00226 ( 0.000671 )	0.00679	-0.0332 ( 0.0122 )	0.158	-0.014 ( 0.00984 )	6.584e-06	---	1	0.0150255
cg17696044	11	70449316	SHANK2;SHANK2	0.0011	-0.0129 ( 0.00393 )	0.114	-0.0233 ( 0.0147 )	0.00187	-0.0399 ( 0.0126 )	6.653e-06	---	1	0.0150461
cg20971158	11	35159382	CD44;CD44;CD44;CD44;CD44	0.00373	-0.0151 ( 0.0052 )	0.0259	-9.94e-09 ( 4.44e-09 )	0.00442	-0.065 ( 0.0225 )	6.836e-06	---	1	0.015322
cg12524168	5	76028910	F2R	0.00355	-0.0138 ( 0.00471 )	0.00222	-0.0184 ( 0.00598 )	0.0958	-0.000172 ( 0.000103 )	6.92e-06	---	1	0.015373
cg17229371	5	1485470	LPCAT1	0.0149	-0.013 ( 0.00533 )	0.0026	-0.0191 ( 0.00631 )	0.01	-0.0154 ( 0.00591 )	7.011e-06	---	1	0.0154385
cg11153071	17	78748077	RPTOR;RPTOR	0.0101	-1.1e-08 ( 4.28e-09 )	0.00278	-0.000578 ( 0.000192 )	0.0187	-0.000112 ( 0.0000473 )	7.131e-06	---	1	0.0154818
cg16464007	3	188002729	LPP;LPP;LPP	0.175	-0.00438 ( 0.00323 )	9.61e-05	-0.0337 ( 0.00854 )	0.00116	-0.00174 ( 0.000527 )	7.154e-06	---	1	0.0154818
cg02967616	1	212871130	BATF3	8.53e-05	-0.032 ( 0.0081 )	0.0736	-0.000303 ( 0.000169 )	0.117	-0.0172 ( 0.0109 )	7.701e-06	---	1	0.0165231
cg21400802	1	153312501	PGLYRP4	2.04e-05	-2.63e-08 ( 6.12e-09 )	0.032	-0.0105 ( 0.00486 )	0.638	-0.000534 ( 0.00113 )	7.996e-06	---	1	0.0170107
cg08280936	7	148981586	ZNF783	6.23e-06	-2.07e-08 ( 4.53e-09 )	0.0121	-0.00809 ( 0.00321 )	0.603	0.00343 ( 0.00658 )	8.472e-06	--+	1	0.017741
cg04519775	2	231849693		0.00467	-0.00765 ( 0.00269 )	0.0412	-0.00721 ( 0.00352 )	0.00186	-0.0109 ( 0.00344 )	8.554e-06	---	1	0.017741
cg06451900	15	37172274	LOC145845	0.000721	0.0107 ( 0.00316 )	0.0655	0.00862 ( 0.00467 )	0.0161	0.00278 ( 0.00114 )	8.591e-06	+++	1	0.017741
cg25466245	1	223407095	SUSD4	0.000723	-0.0215 ( 0.00632 )	0.0116	-0.0146 ( 0.00577 )	0.143	-0.00193 ( 0.00131 )	8.622e-06	---	1	0.017741
cg08331398	6	32808918	PSMB8;PSMB8	0.00088	-0.022 ( 0.00658 )	0.00495	-0.0291 ( 0.0103 )	0.247	-0.0053 ( 0.00456 )	8.761e-06	---	1	0.0178805
cg07573020	5	14707001	ANKH	1.01e-05	-0.00737 ( 0.00165 )	0.0264	-0.0166 ( 0.00746 )	0.969	-1.71e-06 ( 0.0000434 )	8.847e-06	---	1	0.0179104
cg10624395	11	110350574		0.00879	-0.000439 ( 0.000167 )	0.00426	-0.00534 ( 0.00186 )	0.0206	-0.00589 ( 0.00252 )	9.215e-06	---	1	0.0185062
cg27407935	17	17723235	SREBF1;SREBF1	0.0141	-0.00753 ( 0.00306 )	0.0163	-0.0186 ( 0.0077 )	0.00125	-0.0000349 ( 0.0000106 )	9.395e-06	---	1	0.018701
cg16427752	1	76262302	MSH4	0.003	-0.00978 ( 0.00328 )	0.00474	-0.00388 ( 0.00136 )	0.0842	-0.00318 ( 0.00183 )	9.567e-06	---	1	0.018701
cg01496136	16	57375219		0.000419	-0.00877 ( 0.00247 )	0.156	-0.006 ( 0.00422 )	0.0075	-0.0000647 ( 0.0000239 )	9.58e-06	---	1	0.018701
cg08139729	1	41984243	HIVEP3;HIVEP3	0.0105	-0.00156 ( 0.000608 )	0.00273	-4.15e-08 ( 1.38e-08 )	0.0272	-0.000233 ( 0.000104 )	9.643e-06	---	1	0.018701
cg07812957	19	16466298		6.29e-05	-0.0365 ( 0.00907 )	0.00786	-0.012 ( 0.00448 )	0.908	-0.000616 ( 0.00531 )	9.745e-06	---	1	0.018701
cg03914735	3	140953689	ACPL2;ACPL2	2.42e-05	-0.0237 ( 0.00556 )	0.105	-0.0116 ( 0.00711 )	0.248	-0.0242 ( 0.0208 )	9.759e-06	---	1	0.018701
cg20559385	6	106049591		0.000533	-0.0103 ( 0.00295 )	0.0559	-0.0239 ( 0.0125 )	0.037	-0.00954 ( 0.00454 )	9.971e-06	---	1	0.0188407
cg23714541	1	72749581	NEGR1	0.00622	0.00956 ( 0.00348 )	0.0436	0.0215 ( 0.0106 )	0.00125	0.0000349 ( 0.0000106 )	9.982e-06	+++	1	0.0188407
cg04747322	5	121647308	SNCAIP	0.0058	0.00564 ( 0.00204 )	0.0123	0.0169 ( 0.00672 )	0.0121	0.0000891 ( 0.0000351 )	1.012e-05	+++	1	0.0189297
cg25320328	1	92953037	GFI1;GFI1	0.000522	-0.0333 ( 0.00954 )	0.0974	-0.0288 ( 0.0173 )	0.0157	-0.0386 ( 0.0158 )	1.018e-05	---	1	0.0189297
cg00511464	4	40518041	RBM47;RBM47	0.00133	-0.00301 ( 0.000934 )	0.0136	-0.0273 ( 0.011 )	0.0832	-0.0211 ( 0.0121 )	1.068e-05	---	1	0.0197135
cg22803223	12	64587031	C12orf66	0.000617	-0.0108 ( 0.00314 )	0.0989	-0.0239 ( 0.0145 )	0.0138	-0.000317 ( 0.000127 )	1.104e-05	---	1	0.020118
cg01245268	17	2771650	RAP1GAP2;RAP1GAP2	7.46e-10	-0.0405 ( 0.00648 )	0.442	-0.00283 ( 0.00367 )	0.242	0.0000419 ( 0.0000357 )	1.127e-05	--+	1	0.020118
cg06198758	1	36181297	C1orf216	0.0135	-0.000413 ( 0.000167 )	0.00513	-0.0132 ( 0.00468 )	0.0106	-0.00146 ( 0.000567 )	1.127e-05	---	1	0.020118
cg20707958	1	164132613		3.29e-05	0.0047 ( 0.00112 )	0.187	6.84e-09 ( 5.18e-09 )	0.106	0.0000611 ( 0.0000376 )	1.131e-05	+++	1	0.020118
cg02303386	16	74735588	MLKL;MLKL	0.000794	-0.0123 ( 0.00366 )	0.00272	-0.0148 ( 0.00491 )	0.478	-0.000094 ( 0.000132 )	1.138e-05	---	1	0.020118
cg03608515	13	98112404	RAP2A	3.53e-06	-0.0297 ( 0.00636 )	0.123	-0.0215 ( 0.0139 )	0.655	-0.00233 ( 0.00521 )	1.138e-05	---	1	0.020118
cg10020040	1	3397621	ARHGEF16	0.000319	-0.0146 ( 0.00402 )	0.0564	-0.014 ( 0.00729 )	0.0761	-0.0202 ( 0.0113 )	1.152e-05	---	1	0.0201524
cg01975786	8	142428968		1.21e-05	-0.0113 ( 0.00256 )	0.413	-0.0057 ( 0.00695 )	0.0574	-0.0292 ( 0.0152 )	1.156e-05	---	1	0.0201524
cg08782002	17	61847885	CCDC47	0.000454	-1.93e-08 ( 5.48e-09 )	0.0416	-0.00593 ( 0.0029 )	0.0861	-0.000429 ( 0.000249 )	1.248e-05	---	1	0.0214754
cg05463325	1	229406534	RAB4A	0.000608	0.00468 ( 0.00136 )	0.0576	0.0124 ( 0.00649 )	0.0407	0.00659 ( 0.00319 )	1.249e-05	+++	1	0.0214754
cg20155035	1	235091106		0.000883	-0.019 ( 0.00568 )	0.0178	-0.0186 ( 0.0078 )	0.117	-0.00686 ( 0.00435 )	1.275e-05	---	1	0.0216663
cg23088126	1	207078912	FAIM3;FAIM3;FAIM3	8.44e-08	-0.0114 ( 0.0021 )	0.27	-0.00381 ( 0.00345 )	0.774	0.000931 ( 0.00323 )	1.285e-05	--+	1	0.0216663
cg13548452	14	22573606		9.43e-05	-0.0229 ( 0.00582 )	0.263	-0.0131 ( 0.0117 )	0.0237	-0.00144 ( 0.000631 )	1.286e-05	---	1	0.0216663
cg14055655	19	50117794	PRR12	7.11e-06	-0.0237 ( 0.00522 )	0.0409	-0.0132 ( 0.00646 )	0.955	3.72e-22 ( 6.54e-21 )	1.298e-05	--+	1	0.0217227
cg15741930	20	44516350	C20orf165	3.49e-06	-0.00577 ( 0.00123 )	0.147	-0.000929 ( 0.00064 )	0.621	-0.000046 ( 0.000093 )	1.31e-05	---	1	0.0217784
cg05903736	2	240197131	HDAC4	0.0475	-0.008 ( 0.00403 )	8.82e-05	-0.0615 ( 0.0155 )	0.0739	-0.0158 ( 0.00877 )	1.32e-05	---	1	0.0218002
cg26588061	10	12086036	UPF2;UPF2	0.000499	-7.82e-09 ( 2.24e-09 )	0.0162	-0.0102 ( 0.00422 )	0.223	-0.0000631 ( 0.0000516 )	1.335e-05	---	1	0.0219039
cg08975803	12	52626818	KRT7	0.000712	0.0128 ( 0.00377 )	0.00159	0.0245 ( 0.0077 )	0.748	0.0011 ( 0.00342 )	1.408e-05	+++	1	0.0228665
cg23320499	12	12659177	DUSP16	7.66e-06	-0.0232 ( 0.00515 )	0.055	-0.0152 ( 0.00791 )	0.923	-0.00121 ( 0.0125 )	1.42e-05	---	1	0.0228665
cg27545630	16	2013058	SNORA64;SNORA10;RPS2	0.00956	-0.00713 ( 0.00274 )	0.000921	-0.0326 ( 0.00976 )	0.132	-0.0118 ( 0.00778 )	1.421e-05	---	1	0.0228665
cg19011752	21	45772638	TRPM2	0.000906	-0.00941 ( 0.00282 )	0.115	-0.0092 ( 0.00583 )	0.00904	-0.000261 ( 0.0000988 )	1.437e-05	---	1	0.0229767
cg07532405	14	22948498		0.000155	-0.0372 ( 0.00976 )	0.176	-0.0341 ( 0.0252 )	0.0377	-0.0677 ( 0.0323 )	1.484e-05	---	1	0.023578
cg03624316	12	53693054	PFDN5;C12orf10;PFDN5	0.0735	-0.00791 ( 0.00441 )	0.00169	-0.0231 ( 0.0073 )	0.00173	-0.00944 ( 0.00296 )	1.509e-05	---	1	0.0238245
cg24416609	2	231773530	GPR55	0.000282	-0.000122 ( 0.0000334 )	0.00227	-0.027 ( 0.00879 )	0.99	0.0000841 ( 0.00669 )	1.524e-05	--+	1	0.0238403
cg07189782	10	120935712	PRDX3;PRDX3	0.000395	-0.0132 ( 0.00369 )	0.0373	-0.0243 ( 0.0116 )	0.139	-0.00783 ( 0.00527 )	1.529e-05	---	1	0.0238403
cg10061361	4	122078167	TNIP3;TNIP3	0.0704	0.0209 ( 0.0115 )	1.52e-06	0.129 ( 0.0264 )	0.438	0.0249 ( 0.032 )	1.566e-05	+++	1	0.0242665
cg10395868	14	69263504	C14orf181	0.00072	-1.99e-08 ( 5.85e-09 )	0.00701	-0.0144 ( 0.0053 )	0.369	-0.00264 ( 0.00293 )	1.587e-05	---	1	0.0244411
cg14702960	12	68634040		0.000839	-0.0164 ( 0.0049 )	0.0431	-0.0145 ( 0.00716 )	0.058	-0.019 ( 0.00993 )	1.608e-05	---	1	0.024586
cg18505752	6	32808752	PSMB8;PSMB8	0.00692	-0.00162 ( 0.000599 )	0.000152	-0.0186 ( 0.00486 )	0.556	-0.0000595 ( 0.000101 )	1.616e-05	---	1	0.024586
cg00050618	16	27414418	IL21R;IL21R	1.08e-06	-0.0145 ( 0.00295 )	0.0393	-0.0129 ( 0.00625 )	0.376	0.00443 ( 0.00499 )	1.628e-05	--+	1	0.0246194
cg09017434	5	16179660	2023-03-11	0.00186	0.0126 ( 0.00403 )	0.00561	0.0141 ( 0.00506 )	0.209	0.0215 ( 0.0171 )	1.644e-05	+++	1	0.0246776
cg00901138	7	29329370	CHN2	0.0026	-0.0267 ( 0.00883 )	0.0038	-0.0442 ( 0.0152 )	0.209	-0.0202 ( 0.016 )	1.661e-05	---	1	0.0246776
cg04360334	22	26826684	ASPHD2	6.06e-05	-0.00653 ( 0.00162 )	0.0128	-0.00126 ( 0.000505 )	0.965	-4.05e-06 ( 0.0000932 )	1.668e-05	---	1	0.0246776
cg17429234	7	95401131	DYNC1I1;DYNC1I1;DYNC1I1	0.00748	-0.0104 ( 0.00387 )	0.00351	-3.24e-08 ( 1.1e-08 )	0.0696	-0.000765 ( 0.000419 )	1.673e-05	---	1	0.0246776
cg16134718	2	204973770		4.01e-06	-0.0128 ( 0.00275 )	0.0967	-0.014 ( 0.00843 )	0.905	-0.0000102 ( 0.000085 )	1.681e-05	---	1	0.0246776
cg06071604	13	100069110		4.81e-08	-0.0119 ( 0.00216 )	0.348	-0.00398 ( 0.00424 )	0.689	0.0000308 ( 0.000077 )	1.732e-05	--+	1	0.0251323
cg18257485	4	2956627	NOP14	0.00253	-0.0031 ( 0.00102 )	0.0233	-0.00712 ( 0.00313 )	0.0373	-0.0116 ( 0.00551 )	1.732e-05	---	1	0.0251323
cg16703934	7	128786732	TSPAN33	0.00348	-0.0125 ( 0.00425 )	0.000112	-0.0564 ( 0.0144 )	0.973	-0.000625 ( 0.0181 )	1.803e-05	---	1	0.0258923
cg16069986	11	70650456	SHANK2	1.4e-05	-0.0201 ( 0.00458 )	0.243	-0.013 ( 0.0111 )	0.217	-0.00644 ( 0.0052 )	1.805e-05	---	1	0.0258923
cg00686915	7	99076604	ZNF789;ZNF789	0.000102	-0.0205 ( 0.00524 )	0.0356	-0.00811 ( 0.00384 )	0.46	-0.0000218 ( 0.0000294 )	1.866e-05	---	1	0.0265074
cg00898920	2	241504756		0.0147	-0.00111 ( 0.000455 )	0.000107	-0.0174 ( 0.00444 )	0.394	-0.000569 ( 0.000665 )	1.869e-05	---	1	0.0265074
cg07379893	1	159902859	IGSF9;IGSF9	0.0179	-0.000706 ( 0.000297 )	0.037	-0.0121 ( 0.00579 )	0.000579	-0.0078 ( 0.00222 )	1.891e-05	---	1	0.0266319
cg02927679	10	112260509	DUSP5	6.03e-06	-0.0377 ( 0.00825 )	0.226	-0.0223 ( 0.0184 )	0.409	-0.0173 ( 0.0209 )	1.899e-05	---	1	0.0266319
cg17585031	17	25798942	KSR1	0.00486	-0.000254 ( 0.0000897 )	0.0173	-0.00189 ( 0.000791 )	0.0256	-0.00195 ( 0.000866 )	1.921e-05	---	1	0.026726
cg06823681	12	324682	SLC6A12	0.00658	-0.0109 ( 0.00401 )	0.0014	-0.0278 ( 0.00864 )	0.2	-0.00823 ( 0.00639 )	1.927e-05	---	1	0.026726
cg23643435	2	38893251	GALM;GALM	4.6e-05	0.0764 ( 0.0186 )	0.285	0.0463 ( 0.0433 )	0.0719	0.042 ( 0.0232 )	1.965e-05	+++	1	0.0271033
cg23595222	22	46449430	C22orf26;LOC150381	1.49e-05	-0.0495 ( 0.0113 )	0.204	-0.0263 ( 0.0207 )	0.289	-0.0502 ( 0.0471 )	2.002e-05	---	1	0.0274627
cg09383187	7	73819814	CLIP2;CLIP2	0.0134	-0.0106 ( 0.00426 )	0.0385	-0.011 ( 0.00532 )	0.00125	-0.0000349 ( 0.0000106 )	2.072e-05	---	1	0.0282514
cg24113274	3	72487146	RYBP	4.74e-05	-0.0255 ( 0.00623 )	0.412	-0.00161 ( 0.00197 )	0.0337	-0.0171 ( 0.00797 )	2.082e-05	---	1	0.0282514
cg24137216	8	145020381	PLEC1;PLEC1;MIR661;PLEC1;PLEC1;PLEC1	0.000954	3.2e-08 ( 9.63e-09 )	0.0142	3.95e-08 ( 1.6e-08 )	0.224	0.000169 ( 0.000139 )	2.118e-05	+++	1	0.028368
cg03957124	6	37016869		0.00159	-1.4e-08 ( 4.41e-09 )	0.049	-0.0108 ( 0.00547 )	0.0324	-0.00239 ( 0.00111 )	2.127e-05	---	1	0.028368
cg16513459	17	7832932	KCNAB3	3.68e-05	8.06e-09 ( 1.94e-09 )	0.131	0.00613 ( 0.00405 )	0.291	0.0644 ( 0.0608 )	2.128e-05	+++	1	0.028368
cg00121045	16	1416053	UNKL	0.00207	-0.00807 ( 0.00261 )	0.0249	-0.0298 ( 0.0132 )	0.0588	-0.0248 ( 0.013 )	2.161e-05	---	1	0.028368
cg15521790	11	95889454	MAML2	0.00692	-7.94e-09 ( 2.93e-09 )	0.0677	-0.0251 ( 0.0137 )	0.00172	-0.0122 ( 0.00383 )	2.163e-05	---	1	0.028368
cg09412707	4	26085653		6.89e-05	-0.0378 ( 0.00942 )	0.0307	-0.0314 ( 0.0145 )	0.684	-0.00252 ( 0.00617 )	2.17e-05	---	1	0.028368
cg00147638	1	25228039	RUNX3;RUNX3	0.00176	-0.0136 ( 0.00431 )	0.0565	-0.00889 ( 0.00465 )	0.0236	-0.0015 ( 0.000656 )	2.179e-05	---	1	0.028368
cg00533990	18	3255878	MYL12A	0.00584	-0.0207 ( 0.00747 )	0.00127	-0.0235 ( 0.00724 )	0.269	-0.00678 ( 0.00611 )	2.181e-05	---	1	0.028368
cg09758761	19	54219477	MIR521-2	0.00346	-0.00609 ( 0.00208 )	0.0053	-0.0112 ( 0.00399 )	0.16	-0.000188 ( 0.000133 )	2.198e-05	---	1	0.0284418
cg15252509	18	56337165	MALT1;MALT1	1.14e-05	-0.00557 ( 0.00126 )	0.182	-0.0113 ( 0.00842 )	0.419	-0.000109 ( 0.000135 )	2.231e-05	---	1	0.0286126
cg15915658	11	65262358		0.00388	-0.0192 ( 0.00664 )	0.0289	-0.043 ( 0.0196 )	0.0219	-0.000524 ( 0.000227 )	2.234e-05	---	1	0.0286126
cg16218302	4	8492328		0.000796	-0.00705 ( 0.00209 )	0.0192	-0.0124 ( 0.00527 )	0.213	-0.00158 ( 0.00126 )	2.252e-05	---	1	0.0286968
cg16879895	13	79236684		0.0491	-0.0109 ( 0.00554 )	4.87e-06	-0.0392 ( 0.00844 )	0.534	-0.00175 ( 0.0028 )	2.265e-05	---	1	0.0287167
cg26648185	21	32927013	TIAM1	0.00343	-1.59e-08 ( 5.41e-09 )	0.00146	-0.0258 ( 0.00804 )	0.405	-0.000561 ( 0.000672 )	2.293e-05	---	1	0.0289256
cg05794813	7	1057827	C7orf50;C7orf50;C7orf50	2.29e-05	-0.00974 ( 0.00228 )	0.00448	-3.49e-08 ( 1.22e-08 )	0.305	0.0027 ( 0.00262 )	2.341e-05	--+	1	0.0291795
cg09473359	13	24477933		6.47e-05	0.0179 ( 0.00445 )	0.0387	0.0454 ( 0.0219 )	0.641	0.0103 ( 0.0221 )	2.347e-05	+++	1	0.0291795
cg26244164	8	12987449	DLC1;DLC1	0.00871	-0.0176 ( 0.00669 )	0.00904	-0.0238 ( 0.00908 )	0.0319	-0.000207 ( 0.0000958 )	2.348e-05	---	1	0.0291795
cg16112945	9	136285806	ADAMTS13;ADAMTS13;ADAMTS13;ADAMTS13	0.000282	-0.0035 ( 0.000959 )	0.0546	-0.013 ( 0.00676 )	0.194	-0.00223 ( 0.00171 )	2.398e-05	---	1	0.029654
cg11708784	1	26012082	MAN1C1	8.95e-05	-0.0115 ( 0.00291 )	0.126	-2.16e-08 ( 1.41e-08 )	0.184	-0.000318 ( 0.000238 )	2.418e-05	---	1	0.0296586
cg08939052	1	59491890		0.00339	-0.0147 ( 0.005 )	0.0024	-0.0177 ( 0.00579 )	0.318	-0.00171 ( 0.00171 )	2.422e-05	---	1	0.0296586
cg27466532	11	47471400	RAPSN;RAPSN	4.43e-05	-0.00178 ( 0.000432 )	0.158	-0.0000843 ( 0.0000596 )	0.233	-0.0534 ( 0.0445 )	2.437e-05	---	1	0.0296974
cg05317396	2	238777765	RAMP1	0.000296	-0.00211 ( 0.00058 )	0.21	-0.0181 ( 0.0144 )	0.0258	-0.0805 ( 0.0358 )	2.461e-05	---	1	0.029845
cg02765343	10	126331238	FAM53B	0.000427	-0.0386 ( 0.0109 )	0.128	-0.0214 ( 0.014 )	0.0429	-0.0376 ( 0.0184 )	2.478e-05	---	1	0.0299067
cg04453665	5	151504455		0.000306	-0.00747 ( 0.00206 )	0.0195	-2.86e-08 ( 1.22e-08 )	0.458	-0.00483 ( 0.0065 )	2.501e-05	---	1	0.0300399
cg08052292	3	56789178	ARHGEF3;ARHGEF3;ARHGEF3	0.00557	-0.0168 ( 0.00603 )	0.00102	-0.034 ( 0.0103 )	0.362	-0.00251 ( 0.00275 )	2.523e-05	---	1	0.0301598
cg05877109	14	23775794	BCL2L2	5.94e-05	-0.0346 ( 0.00856 )	0.145	-0.0165 ( 0.0113 )	0.22	-0.013 ( 0.0106 )	2.549e-05	---	1	0.0303262
cg15975832	1	224030614	TP53BP2;TP53BP2	0.0798	-4.1e-09 ( 2.34e-09 )	0.000424	-2.61e-08 ( 7.32e-09 )	0.0178	-0.0146 ( 0.00611 )	2.604e-05	---	1	0.0305793
cg20116800	17	74258224		4.12e-05	-0.0268 ( 0.00648 )	0.199	-0.0114 ( 0.00884 )	0.193	-0.00765 ( 0.00585 )	2.605e-05	---	1	0.0305793
cg17941109	19	17407198	ABHD8	0.0149	-0.00374 ( 0.00153 )	0.0428	-0.00963 ( 0.00474 )	0.00125	-0.0000349 ( 0.0000106 )	2.612e-05	---	1	0.0305793
cg18708986	12	52652590		0.027	0.0122 ( 0.00552 )	0.0316	0.00906 ( 0.0042 )	0.00056	0.00664 ( 0.00188 )	2.619e-05	+++	1	0.0305793
cg11684826	7	6055582	AIMP2	0.00354	-0.0248 ( 0.00849 )	0.0895	-0.0309 ( 0.0182 )	0.00499	-0.0349 ( 0.0123 )	2.701e-05	---	1	0.0311373
cg05299836	16	31119067	BCKDK;BCKDK	0.00653	-0.00738 ( 0.00271 )	0.0113	-0.0105 ( 0.00413 )	0.0452	-0.00442 ( 0.00219 )	2.703e-05	---	1	0.0311373
cg02047803	5	141018369	RELL2;RELL2	1.25e-05	-0.012 ( 0.00273 )	0.0405	-0.00864 ( 0.0042 )	0.804	0.000836 ( 0.00337 )	2.704e-05	--+	1	0.0311373
cg17895730	17	42079379	PYY	0.00264	-0.00328 ( 0.00109 )	0.0333	-0.00435 ( 0.00204 )	0.0418	-0.0000634 ( 0.0000309 )	2.791e-05	---	1	0.0319219
cg18598117	19	941126	ARID3A	0.000177	-0.0975 ( 0.0258 )	0.112	-0.048 ( 0.0302 )	0.144	-0.105 ( 0.0714 )	2.806e-05	---	1	0.0319219
cg15355713	12	125431744	DHX37	0.00569	-1.65e-08 ( 5.95e-09 )	0.0253	-0.0112 ( 0.005 )	0.0209	-0.00271 ( 0.00116 )	2.812e-05	---	1	0.0319219
cg18727075	3	52847250	ITIH4;ITIH4	0.00192	-0.00932 ( 0.00299 )	0.0773	-0.00846 ( 0.00477 )	0.0183	-0.0197 ( 0.00828 )	2.823e-05	---	1	0.0319219
cg11341144	3	185656289	TRA2B	0.000268	-1.09e-08 ( 2.97e-09 )	0.61	-3.18e-09 ( 6.24e-09 )	0.00175	-0.000872 ( 0.000274 )	2.841e-05	---	1	0.0319507
cg09021952	1	172852813		0.000968	-0.024 ( 0.00724 )	0.0771	-0.0147 ( 0.00829 )	0.0452	-0.0157 ( 0.00778 )	2.851e-05	---	1	0.0319507
cg17651890	8	104709583	RIMS2	0.000893	-0.00897 ( 0.00269 )	0.0131	-7.5e-09 ( 3.01e-09 )	0.332	-0.0000667 ( 0.0000686 )	2.895e-05	---	1	0.0322566
cg09164206	15	70786271		0.000807	-0.0145 ( 0.00432 )	0.00704	-0.027 ( 0.00998 )	0.533	-0.000016 ( 0.0000257 )	2.904e-05	---	1	0.0322566
cg03609102	11	1244533	MUC5B	0.000105	-0.00229 ( 0.000587 )	0.00161	-0.025 ( 0.00785 )	0.341	0.00454 ( 0.00475 )	2.938e-05	--+	1	0.0324471
cg05363382	17	45767653		0.000652	-0.00959 ( 0.0028 )	0.0873	-0.0143 ( 0.00831 )	0.0614	-0.0148 ( 0.00788 )	2.947e-05	---	1	0.0324471
cg00908292	17	38699009		0.00338	-0.0192 ( 0.00653 )	0.117	-0.00417 ( 0.00266 )	0.00365	-0.0202 ( 0.00686 )	2.983e-05	---	1	0.0327001
cg01523881	1	200985689	KIF21B	9.07e-05	-0.0226 ( 0.00573 )	0.0457	-0.0165 ( 0.00821 )	0.574	-0.00175 ( 0.00312 )	3.033e-05	---	1	0.0331036
cg16237031	6	149657288	MAP3K7IP2	0.00185	-0.0000549 ( 0.0000176 )	9.68e-05	-0.0277 ( 0.00703 )	0.513	0.00191 ( 0.00291 )	3.101e-05	--+	1	0.0336993
cg10117369	1	203734256	LAX1;LAX1	4.82e-07	-0.00179 ( 0.000351 )	0.346	-0.00385 ( 0.00408 )	0.983	-5.99e-19 ( 2.81e-17 )	3.121e-05	---	1	0.0337704
cg24686189	17	47913532		0.0022	-0.00753 ( 0.00245 )	0.0215	-0.0107 ( 0.00465 )	0.102	-0.0105 ( 0.00638 )	3.149e-05	---	1	0.0339272
cg11566152	3	120499981	GTF2E1	0.000136	-0.0165 ( 0.00429 )	0.0914	-0.0241 ( 0.0142 )	0.256	-0.0117 ( 0.0103 )	3.195e-05	---	1	0.0342153
cg05004518	7	105923321	NAMPT	0.000785	-0.016 ( 0.00473 )	0.00583	-0.00506 ( 0.00182 )	0.639	-0.00431 ( 0.00916 )	3.203e-05	---	1	0.0342153
cg01011482	1	145207943	NOTCH2NL	0.00321	-0.0108 ( 0.00364 )	0.00917	-0.016 ( 0.0061 )	0.162	-0.00594 ( 0.00422 )	3.248e-05	---	1	0.0345118
cg11639708	6	20209127	MBOAT1	0.00868	-0.00203 ( 0.000771 )	0.0114	-0.0274 ( 0.0108 )	0.0384	-0.00464 ( 0.00222 )	3.265e-05	---	1	0.0345118
cg20073893	14	22945457		0.000821	-0.0587 ( 0.0175 )	0.0884	-0.0532 ( 0.0312 )	0.0533	-0.048 ( 0.0247 )	3.272e-05	---	1	0.0345118
cg10836392	22	44258132	SULT4A1	0.00232	0.0208 ( 0.0068 )	0.0172	0.0145 ( 0.00604 )	0.128	0.0027 ( 0.00177 )	3.301e-05	+++	1	0.0345589
cg10430444	15	76137847	UBE2Q2;UBE2Q2	2.57e-06	-0.0129 ( 0.00272 )	0.0959	-0.00799 ( 0.00478 )	0.673	0.0008 ( 0.00189 )	3.304e-05	--+	1	0.0345589
cg20251225	1	1609551	CDK11B;CDK11B;CDK11B;CDK11B;CDK11B;LOC728661;CDK11B	1.21e-05	-1e-08 ( 2.28e-09 )	0.151	-0.0119 ( 0.00824 )	0.642	-0.000988 ( 0.00212 )	3.349e-05	---	1	0.0348842
cg13300480	1	64485696	ROR1;ROR1	0.00122	-0.00855 ( 0.00263 )	0.054	-0.0101 ( 0.00522 )	0.0712	-0.0013 ( 0.000718 )	3.378e-05	---	1	0.0350409
cg01511232	4	155661929		4.91e-06	0.00886 ( 0.00192 )	0.352	0.0123 ( 0.0132 )	0.417	0.0298 ( 0.0366 )	3.403e-05	+++	1	0.0350932
cg03152187	17	75417165	SEPT9;SEPT9;SEPT9;SEPT9;SEPT9	0.175	0.0118 ( 0.0087 )	0.000694	0.0534 ( 0.0156 )	0.00192	0.0512 ( 0.0162 )	3.411e-05	+++	1	0.0350932
cg23632849	17	72208322	TTYH2;MGC16275	0.0124	-0.00315 ( 0.00125 )	0.0165	-0.00471 ( 0.00196 )	0.0145	-0.0014 ( 0.000565 )	3.432e-05	---	1	0.0351651
cg00504285	22	20019887	C22orf25;MIR185	1.67e-06	-0.0219 ( 0.00453 )	0.399	-0.00412 ( 0.00488 )	0.595	-0.0015 ( 0.00281 )	3.458e-05	---	1	0.0352875
cg06909254	2	86092937	ST3GAL5;ST3GAL5	0.00097	-0.00899 ( 0.00271 )	0.00521	-0.0221 ( 0.00785 )	0.633	-0.00239 ( 0.00499 )	3.473e-05	---	1	0.0352971
cg04704294	1	66257822	PDE4B;PDE4B	0.483	0.00325 ( 0.00464 )	3.75e-06	0.0145 ( 0.00308 )	0.011	0.0144 ( 0.00559 )	3.522e-05	+++	1	0.0356507
cg16163543	11	70449219	SHANK2;SHANK2	0.00746	-0.0099 ( 0.00369 )	0.0843	-0.00156 ( 0.000903 )	0.00236	-0.0232 ( 0.0075 )	3.559e-05	---	1	0.0357025
cg14614490	9	123637816	PHF19;PHF19	0.00216	-0.00623 ( 0.00202 )	0.0831	-0.00356 ( 0.00205 )	0.0195	-0.0139 ( 0.00591 )	3.571e-05	---	1	0.0357025
cg19086905	15	102342791		0.0599	-0.0143 ( 0.00759 )	0.000472	-0.0671 ( 0.019 )	0.0453	-0.0423 ( 0.021 )	3.576e-05	---	1	0.0357025
cg14622879	6	12234001		8.49e-05	-0.0091 ( 0.0023 )	0.3	-0.0168 ( 0.0162 )	0.0772	-0.00349 ( 0.00196 )	3.584e-05	---	1	0.0357025
cg06180389	1	111436823	CD53;CD53	0.000139	-0.00467 ( 0.00122 )	0.0448	-0.00304 ( 0.00151 )	0.524	-0.00237 ( 0.00371 )	3.611e-05	---	1	0.0358293
cg05011265	14	22958399		0.000207	-0.0157 ( 0.00422 )	0.179	-0.0214 ( 0.0159 )	0.0856	-0.0258 ( 0.0149 )	3.668e-05	---	1	0.0362078
cg07282465	8	18667277	PSD3;PSD3	0.0115	-0.00319 ( 0.00126 )	0.00515	-0.00122 ( 0.000435 )	0.0708	-0.00793 ( 0.00436 )	3.678e-05	---	1	0.0362078
cg19630667	12	52774147	KRT84	0.00807	8.77e-09 ( 3.3e-09 )	0.00442	0.0147 ( 0.00512 )	0.13	0.00624 ( 0.0041 )	3.737e-05	+++	1	0.0364192
cg24301247	12	129295649	SLC15A4	1.28e-05	-0.013 ( 0.00295 )	0.158	-0.0169 ( 0.012 )	0.647	-0.00124 ( 0.0027 )	3.738e-05	---	1	0.0364192
cg15094117	5	147184031		0.00207	-0.00457 ( 0.00148 )	0.0209	-2.22e-08 ( 9.57e-09 )	0.136	-0.0016 ( 0.00107 )	3.743e-05	---	1	0.0364192
cg23027580	8	67089513	CRH	5.38e-05	-0.0168 ( 0.00413 )	0.192	-0.0203 ( 0.0155 )	0.239	-0.00334 ( 0.00283 )	3.764e-05	---	1	0.0364577
cg10484756	6	139614104	TXLNB	0.000133	-2.44e-08 ( 6.34e-09 )	0.011	-0.00169 ( 0.000663 )	0.883	0.0000844 ( 0.000572 )	3.776e-05	--+	1	0.0364577
cg03078551	17	41656298		2.44e-05	-0.0152 ( 0.00357 )	0.0447	-0.0109 ( 0.0054 )	0.904	2.9e-06 ( 0.000024 )	3.807e-05	--+	1	0.0366162
cg02737507	2	43145309		0.0826	-1.42e-08 ( 8.19e-09 )	0.00195	-0.0259 ( 0.00828 )	0.00561	-0.0223 ( 0.00795 )	3.837e-05	---	1	0.0367639
cg03529043	6	31021134	HCG22	0.0466	-0.00728 ( 0.00365 )	0.0148	-0.0146 ( 0.00596 )	0.00125	-0.0000349 ( 0.0000106 )	3.864e-05	---	1	0.0367896
cg11898358	3	172325619		0.00418	-0.00848 ( 0.00295 )	0.0145	-0.0247 ( 0.01 )	0.0953	-0.00162 ( 0.000968 )	3.869e-05	---	1	0.0367896
cg15320998	7	148936039	ZNF212	0.0013	-0.000791 ( 0.000245 )	0.000372	-0.0189 ( 0.00525 )	0.619	0.00203 ( 0.00409 )	3.901e-05	--+	1	0.036954
cg01285652	22	50902555	SBF1	0.000335	-0.0142 ( 0.00394 )	0.00251	-0.0185 ( 0.00606 )	0.677	0.00159 ( 0.00382 )	3.929e-05	--+	1	0.0370793
cg24174557	17	57903544	TMEM49	0.0622	-6.16e-09 ( 3.29e-09 )	0.103	-1.46e-08 ( 8.95e-09 )	5.51e-06	-0.042 ( 0.00893 )	3.985e-05	---	1	0.0373003
cg27118298	14	103272938	TRAF3;TRAF3;TRAF3	0.0169	-0.0131 ( 0.00548 )	0.000103	-2.72e-08 ( 6.92e-09 )	0.612	-3e-05 ( 0.000059 )	3.989e-05	---	1	0.0373003
cg06880420	1	200119987	NR5A2;NR5A2	1.53e-05	-0.0288 ( 0.00661 )	0.181	-0.0277 ( 0.0207 )	0.554	-0.00282 ( 0.00475 )	3.997e-05	---	1	0.0373003
cg03054277	1	228400217	OBSCN;OBSCN	0.00105	5.99e-09 ( 1.82e-09 )	0.111	7.57e-09 ( 4.73e-09 )	0.0368	0.00467 ( 0.00222 )	4.035e-05	+++	1	0.0375155
cg25554496	17	63036095	GNA13	7.19e-07	-0.00376 ( 0.00075 )	0.157	-0.00662 ( 0.00466 )	0.519	0.00313 ( 0.00485 )	4.074e-05	--+	1	0.0377006
cg11335171	6	33173333	HSD17B8	0.036	-0.00144 ( 0.000688 )	0.00776	-0.00966 ( 0.00361 )	0.00706	-0.00728 ( 0.00267 )	4.096e-05	---	1	0.0377006
cg11075561	6	36088380		0.00784	-1.12e-08 ( 4.18e-09 )	0.000211	-0.0262 ( 0.007 )	0.797	-0.00068 ( 0.00263 )	4.114e-05	---	1	0.0377006
cg02276314	1	9301104	H6PD	1.07e-05	-0.000272 ( 0.0000613 )	0.165	-0.00335 ( 0.00241 )	0.714	-0.00263 ( 0.00714 )	4.116e-05	---	1	0.0377006
cg12547807	1	9473751		1.93e-05	-0.00321 ( 0.000745 )	0.398	-0.00443 ( 0.00523 )	0.179	-0.0001 ( 0.0000741 )	4.13e-05	---	1	0.0377006
cg17806401	8	56791649	LYN;LYN	0.000896	-0.0272 ( 0.00814 )	0.18	-0.0165 ( 0.0123 )	0.0192	-0.0187 ( 0.00789 )	4.154e-05	---	1	0.0377093
cg09800500	12	24992256	BCAT1	0.0448	-0.00528 ( 0.00263 )	0.0122	-0.0192 ( 0.00761 )	0.00221	-0.0135 ( 0.00432 )	4.161e-05	---	1	0.0377093
cg14852276	3	197684729	IQCG	0.000565	-1.75e-08 ( 5.05e-09 )	0.00476	-0.00142 ( 0.0005 )	0.945	-7.34e-06 ( 0.000107 )	4.179e-05	---	1	0.0377362
cg01389203	6	45631925		0.000423	0.00579 ( 0.00163 )	0.423	0.00385 ( 0.00479 )	0.00657	0.0000808 ( 0.0000293 )	4.205e-05	+++	1	0.0378349
cg02133849	4	795538	CPLX1	0.00889	-0.0879 ( 0.0335 )	0.111	-0.00107 ( 0.000667 )	0.00125	-0.0000349 ( 0.0000106 )	4.256e-05	---	1	0.0380148
cg18717423	3	125986716		0.000148	0.00712 ( 0.00187 )	0.149	0.00953 ( 0.00659 )	0.178	0.000919 ( 0.00068 )	4.271e-05	+++	1	0.0380148
cg24223942	17	29152934	CRLF3	0.000352	-0.00759 ( 0.00211 )	0.00331	-0.0167 ( 0.00564 )	0.744	0.000932 ( 0.00285 )	4.289e-05	--+	1	0.0380148
cg08913523	8	126649807		0.125	-0.00419 ( 0.00273 )	0.00288	-0.0217 ( 0.00722 )	0.00127	-0.0401 ( 0.0122 )	4.312e-05	---	1	0.0380148
cg09298313	14	55569959		6.23e-05	-0.0282 ( 0.00699 )	0.346	-0.00848 ( 0.00899 )	0.0968	-0.00546 ( 0.00327 )	4.318e-05	---	1	0.0380148
cg23824762	2	97171137	NEURL3	0.0313	-0.00619 ( 0.00287 )	0.00847	-0.0248 ( 0.00937 )	0.00919	-0.0124 ( 0.00468 )	4.32e-05	---	1	0.0380148
cg09318763	11	128798565		0.0688	-0.0107 ( 0.00586 )	0.00167	-0.0191 ( 0.00604 )	0.0128	-0.0215 ( 0.00854 )	4.331e-05	---	1	0.0380148
cg15298932	11	15616418		0.00272	-2.5e-08 ( 8.31e-09 )	0.0019	-0.00928 ( 0.00296 )	0.651	-0.000258 ( 0.000568 )	4.358e-05	---	1	0.0381051
cg04174091	11	122935222		0.0287	-0.00377 ( 0.00172 )	0.00611	-0.0174 ( 0.00632 )	0.017	-0.0379 ( 0.0157 )	4.372e-05	---	1	0.0381051
cg20320472	11	67025026	KDM2A;KDM2A	0.00103	-0.000577 ( 0.000175 )	0.0855	-0.002 ( 0.00116 )	0.0634	-0.00126 ( 0.000676 )	4.392e-05	---	1	0.0381051
cg00960147	1	117052153		5.17e-05	-0.0246 ( 0.00603 )	0.112	-0.0231 ( 0.0145 )	0.497	-0.00931 ( 0.0137 )	4.402e-05	---	1	0.0381051
cg20359565	17	41043969	LOC388387	0.00505	-0.00816 ( 0.0029 )	0.00476	-0.0146 ( 0.00514 )	0.244	-0.0065 ( 0.00555 )	4.518e-05	---	1	0.0388801
cg27181253	1	113051846	WNT2B;WNT2B;WNT2B	0.00078	0.0189 ( 0.00559 )	0.0568	0.0161 ( 0.00841 )	0.148	0.0000298 ( 0.0000206 )	4.523e-05	+++	1	0.0388801
cg25397029	10	99338240	ANKRD2;ANKRD2	0.00284	0.0215 ( 0.00718 )	0.0331	0.0296 ( 0.0139 )	0.0723	0.000205 ( 0.000113 )	4.538e-05	+++	1	0.0388801
cg25500948	5	167761378	WWC1;WWC1;WWC1	5.73e-05	0.0253 ( 0.00623 )	0.969	0.000417 ( 0.0106 )	0.00455	0.0334 ( 0.0116 )	4.591e-05	+++	1	0.0389949
cg00469797	2	580802		0.0101	-0.00494 ( 0.00191 )	0.00111	-0.0136 ( 0.00414 )	0.337	-0.00257 ( 0.00267 )	4.598e-05	---	1	0.0389949
cg25632577	8	128048403		0.057	-0.0131 ( 0.00685 )	0.0156	-0.039 ( 0.0161 )	0.00094	-0.0388 ( 0.0115 )	4.598e-05	---	1	0.0389949
cg21393124	17	48981371		0.000924	-0.00568 ( 0.00171 )	0.0219	-0.0168 ( 0.00729 )	0.325	-0.0187 ( 0.019 )	4.614e-05	---	1	0.0389989
cg16705287	19	1091566	POLR2E	0.00988	-0.00253 ( 0.000978 )	0.00299	-0.000455 ( 0.000152 )	0.179	-0.0000667 ( 0.0000494 )	4.647e-05	---	1	0.039146
cg12449049	6	25088999	CMAH	0.0844	-0.00226 ( 0.00131 )	0.00716	-0.0196 ( 0.00723 )	0.00125	-0.0000349 ( 0.0000106 )	4.77e-05	---	1	0.0400477
cg16513984	1	12261884	TNFRSF1B	0.000474	-0.0000801 ( 0.0000228 )	0.0045	-0.033 ( 0.0115 )	0.9	0.000353 ( 0.0028 )	4.862e-05	--+	1	0.0406841
cg26164488	2	64440295		0.0231	-0.00376 ( 0.00165 )	0.0015	-0.0392 ( 0.0123 )	0.117	-0.0217 ( 0.0138 )	4.966e-05	---	1	0.0414163
cg27529018	4	80991289	ANTXR2;ANTXR2	7.4e-05	-0.021 ( 0.00528 )	0.00341	-0.0274 ( 0.00929 )	0.276	0.00772 ( 0.00707 )	4.986e-05	--+	1	0.0414454
cg11409006	15	102499374		0.000338	-0.0107 ( 0.00298 )	0.203	-7.43e-09 ( 5.82e-09 )	0.0626	-0.00089 ( 0.000474 )	5.012e-05	---	1	0.041524
cg18770149	1	149903180	MTMR11;MTMR11	0.00762	-0.00513 ( 0.00192 )	0.00712	-0.019 ( 0.007 )	0.129	-0.0000651 ( 0.0000427 )	5.09e-05	---	1	0.0417954
cg14384960	4	146807291	ZNF827	5.68e-05	-0.00396 ( 0.000977 )	0.109	-0.00879 ( 0.00548 )	0.538	-0.00142 ( 0.0023 )	5.097e-05	---	1	0.0417954
cg01370294	7	55414328		0.0178	-0.00747 ( 0.00314 )	0.0666	-0.0251 ( 0.0136 )	0.00125	-0.0000349 ( 0.0000106 )	5.108e-05	---	1	0.0417954
cg14836555	14	24743391		0.00896	-0.0137 ( 0.00523 )	0.00129	-0.0304 ( 0.00938 )	0.376	-0.0129 ( 0.0145 )	5.114e-05	---	1	0.0417954
cg22648996	10	63946213		1.58e-07	-0.0164 ( 0.00309 )	0.63	-0.00746 ( 0.0155 )	0.997	-6.52e-06 ( 0.00168 )	5.128e-05	---	1	0.0417954
cg11720896	17	29914487		0.0118	-0.0237 ( 0.00937 )	0.0325	-0.0322 ( 0.015 )	0.0111	-0.0251 ( 0.00976 )	5.16e-05	---	1	0.0419144
cg21859455	1	228128003	WNT9A	1.87e-06	0.00262 ( 0.000545 )	0.763	-0.00109 ( 0.00361 )	0.0546	0.000129 ( 0.0000667 )	5.176e-05	+-+	1	0.0419144
cg26250585	11	59950745	MS4A6A;MS4A6A;MS4A6A	0.00025	-0.00723 ( 0.00196 )	0.072	-9.92e-09 ( 5.49e-09 )	0.329	-0.0109 ( 0.0111 )	5.207e-05	---	1	0.0420299
cg13645106	9	15137022		0.00165	-0.000806 ( 0.000255 )	0.0415	-0.00126 ( 0.000618 )	0.121	-0.00365 ( 0.00234 )	5.278e-05	---	1	0.0424591
cg07810522	10	135238628	SPRN	0.000516	-0.0334 ( 0.00958 )	0.31	-0.00648 ( 0.00638 )	0.0171	-0.00015 ( 0.0000624 )	5.294e-05	---	1	0.0424591
cg24659295	1	51680516		0.0094	0.00676 ( 0.00259 )	0.0299	0.00729 ( 0.00334 )	0.0195	0.000223 ( 0.0000947 )	5.322e-05	+++	1	0.0424856
cg21815220	1	1150410	TNFRSF4	0.00811	-0.00431 ( 0.00162 )	0.154	-0.00407 ( 0.00285 )	0.00106	-0.0126 ( 0.00379 )	5.339e-05	---	1	0.0424856
cg12051710	12	2989070	C12orf32;C12orf32;C12orf32	0.11	-0.00229 ( 0.00143 )	3.11e-05	-0.0117 ( 0.00278 )	0.177	-0.000108 ( 0.0000792 )	5.354e-05	---	1	0.0424856
cg18655025	14	91008005	TTC7B	0.00413	-0.00743 ( 0.00258 )	0.118	-0.0134 ( 0.00854 )	0.00713	-0.0062 ( 0.00227 )	5.365e-05	---	1	0.0424856
cg23735602	3	178276672	KCNMB2;KCNMB2;KCNMB2	0.0241	-0.0123 ( 0.00543 )	0.0503	-0.00295 ( 0.0015 )	0.00125	-0.0000698 ( 0.0000212 )	5.404e-05	---	1	0.0426598
cg16850150	3	16490241	RFTN1	0.00661	-8.96e-09 ( 3.29e-09 )	0.00172	-0.0271 ( 0.00859 )	0.433	-0.0146 ( 0.0186 )	5.437e-05	---	1	0.0427858
cg17830209	17	79006166	FLJ90757	0.000486	-0.0111 ( 0.00317 )	0.0364	-0.00741 ( 0.00353 )	0.394	-0.00103 ( 0.0012 )	5.456e-05	---	1	0.0428011
cg08795320	16	66982803		0.000361	0.00654 ( 0.00182 )	0.259	0.00754 ( 0.00667 )	0.0414	0.014 ( 0.0068 )	5.487e-05	+++	1	0.0429102
cg25330366	22	22599189	VPREB1	0.0304	-0.00614 ( 0.00283 )	0.0137	-0.0184 ( 0.00745 )	0.0075	-0.0000647 ( 0.0000239 )	5.533e-05	---	1	0.0430564
cg09413615	15	78913637	CHRNA3;CHRNA3	0.000513	0.00624 ( 0.00179 )	0.00696	0.0128 ( 0.0047 )	0.974	2.32e-06 ( 0.0000724 )	5.54e-05	+++	1	0.0430564
cg03652336	4	141017399	MAML3	0.00318	-2.12e-08 ( 7.15e-09 )	0.0435	-0.00851 ( 0.0042 )	0.0584	-8e-05 ( 0.0000419 )	5.599e-05	---	1	0.0433807
cg04259907	19	43969884	LYPD3	0.000124	0.00566 ( 0.00146 )	0.222	9.91e-09 ( 8.1e-09 )	0.157	0.000121 ( 0.000085 )	5.649e-05	+++	1	0.0436334
cg22437316	5	177664663	COL23A1	0.0146	-0.00195 ( 0.000796 )	0.0114	-0.00802 ( 0.00315 )	0.0379	-0.0068 ( 0.00325 )	5.697e-05	---	1	0.0438692
cg22040672	12	129299605	MGC16384;SLC15A4	0.0237	-0.0476 ( 0.021 )	0.00458	-0.0456 ( 0.016 )	0.049	-0.051 ( 0.0257 )	5.752e-05	---	1	0.0441572
cg26596307	16	57411505	CX3CL1	0.0427	-1.03e-08 ( 5.06e-09 )	0.00141	-0.00986 ( 0.00306 )	0.0591	-0.0024 ( 0.00126 )	5.799e-05	---	1	0.0443187
cg27191600	3	15222697	DVWA	0.000185	-1.36e-08 ( 3.6e-09 )	0.0645	-0.0000813 ( 0.0000438 )	0.479	-0.0000468 ( 0.0000659 )	5.823e-05	---	1	0.0443187
cg15378605	10	125805592	CHST15	0.000424	-0.0107 ( 0.00301 )	0.00436	-0.0335 ( 0.0117 )	0.767	0.000748 ( 0.00252 )	5.826e-05	--+	1	0.0443187
cg18297349	5	138726375	MGC29506	0.00512	-0.00806 ( 0.00287 )	0.0345	-0.0135 ( 0.00638 )	0.0465	-0.00445 ( 0.00222 )	5.965e-05	---	1	0.045133
cg22820188	1	156086004	LMNA;LMNA;LMNA	0.0376	-0.00421 ( 0.00202 )	0.00235	-0.00409 ( 0.00133 )	0.0471	-0.0168 ( 0.00838 )	5.969e-05	---	1	0.045133
cg26572452	8	129115055		6.31e-07	-0.0177 ( 0.00352 )	0.721	0.000695 ( 0.00194 )	0.125	-0.0000714 ( 0.0000463 )	5.994e-05	-+-	1	0.0451859
cg03662398	17	53412828		0.00175	-0.00784 ( 0.00249 )	0.0126	-0.033 ( 0.0132 )	0.386	-0.0128 ( 0.0148 )	6.108e-05	---	1	0.0457779
cg10333520	3	36987040	TRANK1	0.000858	1.28e-08 ( 3.81e-09 )	0.0867	0.00429 ( 0.0025 )	0.113	0.00769 ( 0.00482 )	6.109e-05	+++	1	0.0457779
cg07900328	10	129718959	PTPRE	1.96e-05	-0.00847 ( 0.00197 )	0.0642	-2.26e-08 ( 1.21e-08 )	0.79	0.000255 ( 0.000958 )	6.149e-05	--+	1	0.0458787
cg19717347	12	129304956	SLC15A4	7.92e-05	-0.0097 ( 0.00244 )	0.464	-0.00194 ( 0.00265 )	0.0647	-0.00531 ( 0.00286 )	6.159e-05	---	1	0.0458787
cg26140475	8	126525558		0.0181	-0.00739 ( 0.00312 )	0.0965	-0.00984 ( 0.00591 )	0.000764	-0.0348 ( 0.0101 )	6.183e-05	---	1	0.0459212
cg24435571	10	104436140	ARL3	0.00326	-0.0281 ( 0.00952 )	0.0582	-0.0213 ( 0.0112 )	0.0438	-0.0456 ( 0.0224 )	6.235e-05	---	1	0.0460424
cg02332577	1	157106123	ETV3;ETV3	0.0122	-1.16e-08 ( 4.63e-09 )	0.000238	-0.0155 ( 0.00418 )	0.741	-0.00248 ( 0.0075 )	6.236e-05	---	1	0.0460424
cg04512965	19	6038846	RFX2;RFX2	0.000574	-0.0211 ( 0.0061 )	0.0376	-0.0272 ( 0.013 )	0.385	-0.01 ( 0.0115 )	6.277e-05	---	1	0.0462092
cg23627057	7	140154394	MKRN1	0.00348	-0.000339 ( 0.000116 )	0.0356	-0.0124 ( 0.0059 )	0.079	-0.00011 ( 0.0000621 )	6.336e-05	---	1	0.0465072
cg19646897	5	156536379	HAVCR2	0.000303	-0.0115 ( 0.00318 )	0.181	-0.00896 ( 0.00668 )	0.113	-0.0000664 ( 0.0000417 )	6.36e-05	---	1	0.0465472
cg26314722	1	234867300		0.00172	-0.00856 ( 0.00272 )	0.0672	-0.0178 ( 0.00971 )	0.0808	-0.0168 ( 0.00957 )	6.418e-05	---	1	0.0468352
cg26530502	22	39415703	APOBEC3D	0.00184	-1.92e-08 ( 6.12e-09 )	0.00603	-0.000121 ( 0.0000437 )	0.608	-0.000302 ( 0.000587 )	6.469e-05	---	1	0.0470215
cg15150064	2	26201094	KIF3C	0.00361	-0.0149 ( 0.00509 )	0.0187	-0.0105 ( 0.00443 )	0.156	-0.0117 ( 0.00823 )	6.481e-05	---	1	0.0470215
cg25117091	4	40518143	RBM47;RBM47	7.33e-06	-0.0131 ( 0.00289 )	0.398	-0.00574 ( 0.00678 )	0.479	-0.000849 ( 0.0012 )	6.514e-05	---	1	0.0470615
cg11887996	12	120559003		0.000637	-0.00499 ( 0.00145 )	0.0854	-0.0107 ( 0.00622 )	0.164	-0.00604 ( 0.00432 )	6.524e-05	---	1	0.0470615
cg20722590	16	58061473	MMP15	1.66e-08	0.0251 ( 0.00439 )	0.633	0.00263 ( 0.0055 )	0.398	-0.000115 ( 0.000136 )	6.581e-05	++-	1	0.0472516
cg17084653	22	26822032		0.00135	-0.00596 ( 0.00185 )	0.0567	-0.00693 ( 0.00363 )	0.133	-0.00804 ( 0.00532 )	6.588e-05	---	1	0.0472516
cg01080924	22	46449550	C22orf26;LOC150381	2.85e-06	-0.0476 ( 0.0101 )	0.696	-0.00805 ( 0.0206 )	0.332	-0.0478 ( 0.0491 )	6.687e-05	---	1	0.047825
cg14720274	15	61014131	RORA	0.00659	-0.018 ( 0.00659 )	0.00821	-0.0282 ( 0.0106 )	0.181	-0.00639 ( 0.00476 )	6.718e-05	---	1	0.0479102
cg07915117	1	32421131		0.00325	-0.00927 ( 0.00314 )	0.0039	-0.0245 ( 0.00845 )	0.549	-0.00293 ( 0.00489 )	6.751e-05	---	1	0.0480092
cg22375763	19	4540003	LRG1	0.000161	-1.29e-08 ( 3.39e-09 )	0.358	-0.00667 ( 0.00725 )	0.0659	-0.0121 ( 0.00651 )	6.795e-05	---	1	0.0481856
cg02953397	1	1238678	ACAP3	0.00022	-0.00328 ( 0.000882 )	0.198	-0.00266 ( 0.00206 )	0.142	-0.0000378 ( 0.0000256 )	6.818e-05	---	1	0.0482125
cg13430755	9	110310795		0.0065	-0.02 ( 0.00732 )	0.00381	-0.0264 ( 0.00907 )	0.332	-0.0123 ( 0.0126 )	6.885e-05	---	1	0.0484487
cg05726109	22	19709755	SEPT5;GP1BB	9.96e-05	7.31e-09 ( 1.87e-09 )	0.225	0.0113 ( 0.00934 )	0.224	0.0249 ( 0.0204 )	6.89e-05	+++	1	0.0484487
cg01697487	17	48588559	MYCBPAP	0.17	-0.00272 ( 0.00198 )	2.13e-05	-0.025 ( 0.00579 )	0.138	-0.00413 ( 0.00277 )	6.92e-05	---	1	0.0485237
cg09609051	11	65102891	DPF2	0.0113	-1.08e-08 ( 4.26e-09 )	0.0632	-0.0238 ( 0.0128 )	0.00644	-0.0284 ( 0.0103 )	6.978e-05	---	1	0.0487074
cg21618017	12	124016861	RILPL1	0.00132	-0.0139 ( 0.0043 )	0.363	-0.00555 ( 0.00609 )	0.00464	-0.0144 ( 0.005 )	6.985e-05	---	1	0.0487074
cg21283680	3	15384005	SH3BP5	0.00011	-0.0102 ( 0.00262 )	0.621	-4.83e-09 ( 9.77e-09 )	0.0253	-0.0176 ( 0.00779 )	7.056e-05	---	1	0.0488273
cg15723874	1	156457945	MEF2D	6.39e-05	-0.0099 ( 0.00246 )	0.0696	-0.006 ( 0.0033 )	0.854	-0.00083 ( 0.00451 )	7.059e-05	---	1	0.0488273
cg26394940	22	46449461	C22orf26;LOC150381	6.22e-05	-0.028 ( 0.00695 )	0.408	-0.0155 ( 0.0187 )	0.125	-0.0921 ( 0.0598 )	7.066e-05	---	1	0.0488273
cg06752040	10	14647373	FAM107B	0.00453	-0.0077 ( 0.0027 )	0.00011	-0.056 ( 0.0143 )	0.55	0.0092 ( 0.0153 )	7.08e-05	--+	1	0.0488273
cg04293085	20	4202378	ADRA1D	0.000126	0.051 ( 0.0132 )	0.0671	0.0394 ( 0.0215 )	0.655	0.00472 ( 0.0105 )	7.112e-05	+++	1	0.0488423
cg02960948	17	62656813	SMURF2	0.00113	0.00707 ( 0.00216 )	0.0155	0.00754 ( 0.0031 )	0.513	0.000265 ( 0.000405 )	7.149e-05	+++	1	0.0488423
cg09901208	12	7052614	C12orf57	0.0881	-0.000893 ( 0.000523 )	0.00436	-0.0108 ( 0.00375 )	0.00503	-0.0000778 ( 0.0000274 )	7.157e-05	---	1	0.0488423
cg26120971	8	118676025		0.00201	-0.00255 ( 0.000821 )	0.044	-0.00639 ( 0.00316 )	0.131	-0.00228 ( 0.0015 )	7.16e-05	---	1	0.0488423
cg20417024	5	76028950	F2R	0.11	-0.00613 ( 0.00383 )	0.00039	-0.0267 ( 0.00746 )	0.0421	-0.000118 ( 0.0000575 )	7.186e-05	---	1	0.0488868
cg15979932	17	55980107	CUEDC1	0.000295	-0.0301 ( 0.00828 )	0.0947	-0.0204 ( 0.0122 )	0.299	-0.0159 ( 0.0152 )	7.218e-05	---	1	0.0489177
cg18468842	20	45313109	TP53RK;SLC13A3	0.00175	-0.00366 ( 0.00116 )	0.0181	-0.00893 ( 0.00376 )	0.343	-0.0000957 ( 0.000101 )	7.249e-05	---	1	0.0489177
cg27162435	17	7833163	KCNAB3	1.18e-05	1.11e-08 ( 2.5e-09 )	0.568	0.000563 ( 0.000987 )	0.228	0.0796 ( 0.0658 )	7.249e-05	+++	1	0.0489177
cg09693106	22	46449821	C22orf26;LOC150381	8.65e-06	-0.0285 ( 0.00635 )	0.793	-0.00602 ( 0.0229 )	0.131	-0.0649 ( 0.0428 )	7.276e-05	---	1	0.0489683
cg24048338	8	43046482	HGSNAT	0.000679	-0.0162 ( 0.00473 )	0.00526	-0.0283 ( 0.0101 )	0.904	2.9e-06 ( 0.000024 )	7.305e-05	--+	1	0.0490083
cg16230553	5	66456383	MAST4;MAST4	0.00103	-0.0266 ( 0.00806 )	0.0252	-0.0116 ( 0.00518 )	0.398	-0.000087 ( 0.000103 )	7.321e-05	---	1	0.0490083
cg26404422	11	128367010	ETS1;ETS1;ETS1	0.000491	-0.00173 ( 0.000493 )	0.0558	-0.0241 ( 0.0125 )	0.352	-0.00215 ( 0.0023 )	7.368e-05	---	1	0.0491918
cg10459017	6	36737623	CPNE5	0.001	-0.00767 ( 0.00232 )	0.00552	-0.0138 ( 0.00496 )	0.939	-2.52e-06 ( 0.000033 )	7.49e-05	---	1	0.0498737
