# Supplementary material for: Computationally inferred cell-type specific epigenome-wide DNA methylation analysis unveils distinct methylation patterns among immune cells for HIV infection in three cohorts
Source: PLoS Pathog. 2024 Mar 11;20(3):e1012063. doi: 10.1371/journal.ppat.1012063 (PMC10957090; doi:10.1371/journal.ppat.1012063)
Supplement: S29 Table — (XLSX) [file ppat.1012063.s029.xlsx]

## Sheet: sTable 29
Supplemental Table 29			Epigenome-wide meta-analysis of monocyte DNA methylation in three combined cohorts for HIV infection
probe	CHR	Position	Nearest gene(s)	Cohort 1 P	Cohort 1 Effect (SE)	Cohort 2 P	Cohort 2 Effect (SE)	Cohort 3 P	Cohort 3 Effect (SE)	Meta P	Direction	bonferroni_adj	BH_fdr_adj
cg07440398	14	99712966	BCL11B;BCL11B	1.06e-08	0.00593 ( 0.00102 )	0.0134	0.0117 ( 0.00471 )	2.03e-05	0.0356 ( 0.0081 )	4.34e-13	+++	1.09e-07	1.09e-07
cg11429292	12	6888035		0.000115	0.00914 ( 0.00236 )	1.15e-05	0.039 ( 0.00876 )	0.0028	0.0177 ( 0.00583 )	1.06e-10	+++	2.66099e-05	1.3305e-05
cg18740175	20	50110833	NFATC2;NFATC2;NFATC2	0.00227	-0.01 ( 0.00327 )	0.000208	-0.0188 ( 0.00501 )	0.000778	-0.00374 ( 0.00109 )	1.61e-08	---	0.0040417	0.000808339
cg07629125	13	58299015	PCDH17	7.59e-05	0.03 ( 0.00754 )	0.000176	0.0258 ( 0.0068 )	0.0812	0.0000471 ( 0.0000269 )	1.45e-08	+++	0.00365008	0.000808339
cg06873024	1	215130954		0.00578	0.000727 ( 0.000263 )	6.17e-05	1.97e-08 ( 4.85e-09 )	0.00211	0.00049 ( 0.000157 )	4.04e-08	+++	0.0101444	0.0014492
cg12917475	14	23775787	BCL2L2	0.00377	-0.00666 ( 0.00229 )	0.000165	-3.93e-08 ( 1.03e-08 )	0.00265	-0.00305 ( 0.000999 )	5.78e-08	---	0.0145049	0.00145049
cg04094838	2	45186145		0.000117	0.0438 ( 0.0113 )	9.11e-05	0.0221 ( 0.00557 )	0.231	0.000185 ( 0.000154 )	4.75e-08	+++	0.0119343	0.00145049
cg04478428	20	61584072	SLC17A9;SLC17A9	5.04e-05	-0.00487 ( 0.00119 )	0.00178	-0.0277 ( 0.0088 )	0.0652	-0.0117 ( 0.00632 )	5.78e-08	---	0.0144999	0.00145049
cg05862438	7	142920096	TAS2R40	0.00285	0.0119 ( 0.00398 )	1.6e-05	0.0187 ( 0.00427 )	0.0481	0.000197 ( 0.0000988 )	7.6e-08	+++	0.0190763	0.00173421
cg18545596	22	40322629	GRAP2	0.00136	2.42e-08 ( 7.52e-09 )	0.0185	0.00548 ( 0.00231 )	2.28e-05	0.0378 ( 0.00866 )	8.61e-08	+++	0.0216068	0.00180056
cg27308682	7	157637500	PTPRN2;PTPRN2;PTPRN2	1.45e-06	0.0167 ( 0.00343 )	0.00426	0.012 ( 0.00417 )	0.564	0.0000665 ( 0.000115 )	1.09e-07	+++	0.027363	0.00210485
cg00700455	1	100179606	MIR548D1;FRRS1	0.000122	0.015 ( 0.00387 )	1.54e-05	0.031 ( 0.00706 )	0.844	0.000898 ( 0.00455 )	1.32e-07	+++	0.0332122	0.0022298
cg05794813	7	1057827	C7orf50;C7orf50;C7orf50	4.76e-06	-0.0264 ( 0.00571 )	0.00513	-0.012 ( 0.00425 )	0.346	-0.00129 ( 0.00136 )	1.51e-07	---	0.0379066	0.0022298
cg01970325	9	140354241	NELF;NELF;NELF;NELF	0.000186	0.0241 ( 0.00641 )	0.00185	0.0126 ( 0.004 )	0.0424	0.00212 ( 0.00103 )	1.39e-07	+++	0.034869	0.0022298
cg00199007	20	61583910	SLC17A9	9.22e-05	-1.2e-08 ( 3.06e-09 )	0.00421	-0.0257 ( 0.00893 )	0.0402	-0.00551 ( 0.00266 )	1.45e-07	---	0.0362999	0.0022298
cg03046925	6	30132133	TRIM15	6.31e-05	0.00768 ( 0.00191 )	3.48e-05	0.0193 ( 0.00461 )	0.987	9.82e-07 ( 0.0000605 )	1.85e-07	+++	0.0464921	0.0023246
cg16256390	14	99712336	BCL11B;BCL11B	8.05e-05	1.89e-08 ( 4.76e-09 )	0.13	0.00643 ( 0.00423 )	0.000181	0.0147 ( 0.00384 )	1.84e-07	+++	0.0462159	0.0023246
cg21400802	1	153312501	PGLYRP4	1.47e-06	-0.0496 ( 0.0102 )	0.127	-0.0187 ( 0.0122 )	0.0329	-0.0349 ( 0.0162 )	2.05e-07	---	0.0515379	0.00245419
cg05681859	6	30698734	FLOT1	0.00317	0.023 ( 0.00777 )	0.000286	0.0388 ( 0.0106 )	0.0135	0.00571 ( 0.00228 )	2.36e-07	+++	0.0593451	0.00258022
cg08388111	10	74032820	DDIT4	1.74e-05	-0.0314 ( 0.00724 )	0.26	-0.00458 ( 0.00406 )	0.000635	-0.000207 ( 0.0000593 )	3.09e-07	---	0.0775704	0.00298348
cg08229740	7	51521154		0.000116	0.0267 ( 0.0069 )	0.00344	0.0278 ( 0.00944 )	0.086	0.0197 ( 0.0114 )	3.08e-07	+++	0.0773445	0.00298348
cg05100282	14	99713430	BCL11B;BCL11B	0.000297	1.95e-08 ( 5.37e-09 )	0.00348	3.09e-08 ( 1.05e-08 )	0.031	0.000253 ( 0.000116 )	2.97e-07	+++	0.0746584	0.00298348
cg14686919	20	61584159	SLC17A9;SLC17A9	0.00141	-1.69e-08 ( 5.27e-09 )	0.000381	-3.27e-08 ( 9.13e-09 )	0.0457	-0.000144 ( 0.0000715 )	3.25e-07	---	0.081587	0.00302174
cg03078551	17	41656298		1.89e-05	-0.0143 ( 0.00333 )	0.0114	-0.00246 ( 0.000966 )	0.146	-0.0203 ( 0.0139 )	3.5e-07	---	0.0878881	0.00313886
cg23025223	5	10441543	ROPN1L	0.00163	-0.00755 ( 0.00239 )	0.00193	-0.00324 ( 0.00104 )	0.00907	-0.000143 ( 0.0000541 )	3.92e-07	---	0.0983814	0.00339246
cg04093208	13	39891557		3.02e-05	0.0486 ( 0.0116 )	0.00175	0.00886 ( 0.00281 )	0.504	0.0000337 ( 0.0000503 )	4.78e-07	+++	0.11987	0.00399567
cg14133064	9	5530115	PDCD1LG2	5.37e-07	-0.015 ( 0.00297 )	0.0443	-0.00197 ( 0.000976 )	0.587	-0.0000408 ( 0.000075 )	6.98e-07	---	0.175123	0.00509326
cg00479718	7	691761	PRKAR1B;PRKAR1B;PRKAR1B;PRKAR1B;PRKAR1B;PRKAR1B	0.0264	1.28e-08 ( 5.77e-09 )	4.56e-05	0.0488 ( 0.0118 )	0.00787	0.000974 ( 0.000362 )	6.68e-07	+++	0.167743	0.00509326
cg05997362	8	56791748	LYN;LYN	0.000531	-0.0107 ( 0.00308 )	0.0835	-0.00256 ( 0.00147 )	0.000261	-0.000285 ( 0.0000764 )	7.28e-07	---	0.182655	0.00509326
cg12243034	17	40701872		0.00358	-1.72e-08 ( 5.87e-09 )	0.0176	-0.0214 ( 0.00896 )	0.000157	-0.0196 ( 0.00505 )	6.7e-07	---	0.16822	0.00509326
cg01370111	6	31579362		0.0166	0.0265 ( 0.011 )	2.08e-05	0.1 ( 0.0233 )	0.0396	0.0541 ( 0.0261 )	7.3e-07	+++	0.183357	0.00509326
cg01817521	20	61584108	SLC17A9;SLC17A9	0.00282	-1.09e-08 ( 3.65e-09 )	0.000404	-0.0424 ( 0.0119 )	0.0472	-0.0213 ( 0.0107 )	7.59e-07	---	0.190437	0.00514694
cg24154699	19	55141366	LILRB1;LILRB1;LILRB1;LILRB1	0.000348	0.0236 ( 0.00656 )	6.46e-05	0.0331 ( 0.0082 )	0.791	0.0000182 ( 0.0000684 )	8.3e-07	+++	0.208311	0.00524722
cg26730763	16	28205389	XPO6	0.000157	-0.02 ( 0.00525 )	0.0428	-0.0165 ( 0.00811 )	0.0107	-0.0158 ( 0.00611 )	9.62e-07	---	0.241372	0.00524722
cg15729230	1	172628514	FASLG	0.000146	0.0125 ( 0.00326 )	0.0296	0.0146 ( 0.00668 )	0.0188	0.00565 ( 0.00238 )	8.93e-07	+++	0.224151	0.00524722
cg09934381	12	15961726		0.000121	0.0455 ( 0.0118 )	0.0166	0.024 ( 0.00998 )	0.0511	0.0204 ( 0.0104 )	9.18e-07	+++	0.230377	0.00524722
cg05877109	14	23775794	BCL2L2	0.000298	-0.00517 ( 0.00142 )	0.00524	-0.00486 ( 0.00173 )	0.0662	-0.0011 ( 0.000597 )	8.6e-07	---	0.215817	0.00524722
cg16703390	2	138615358		0.000792	0.000551 ( 0.000163 )	0.00084	0.00392 ( 0.00116 )	0.145	0.000689 ( 0.00047 )	1.03e-06	+++	0.258568	0.00550145
cg02001279	19	940967	ARID3A	6.7e-06	-0.047 ( 0.0104 )	0.00424	-0.0208 ( 0.00721 )	0.967	-2e-06 ( 0.0000488 )	1.13e-06	---	0.284425	0.00592552
cg14671809	3	55558213	ERC2	0.000318	0.02 ( 0.00552 )	0.000988	0.015 ( 0.00452 )	0.303	0.00278 ( 0.00269 )	1.16e-06	+++	0.290701	0.00593267
cg04117404	5	140819300	PCDHGA4;PCDHGA12;PCDHGA11;PCDHGA11;PCDHGA9;PCDHGA1;PCDHGB1;PCDHGB6;PCDHGB3;PCDHGB7;PCDHGA6;PCDHGA8;PCDHGA10;PCDHGA5;PCDHGB4;PCDHGA3;PCDHGA2;PCDHGB2;PCDHGA7;PCDHGB5	5.72e-06	0.0279 ( 0.0061 )	0.152	0.0195 ( 0.0136 )	0.056	0.0343 ( 0.0178 )	1.23e-06	+++	0.309027	0.00618053
cg21142743	1	228272495	ARF1;ARF1;ARF1;ARF1	0.00612	0.00547 ( 0.00199 )	0.000107	0.00474 ( 0.00121 )	0.0894	0.0067 ( 0.00392 )	1.29e-06	+++	0.323336	0.00622765
cg04353171	6	30698729	FLOT1	0.00237	0.0269 ( 0.00882 )	0.000673	0.0214 ( 0.00624 )	0.0682	0.00163 ( 0.000886 )	1.29e-06	+++	0.323838	0.00622765
cg12873476	8	142402728		6e-05	0.0631 ( 0.0156 )	0.0117	0.0174 ( 0.00685 )	0.216	0.0263 ( 0.0212 )	1.51e-06	+++	0.378313	0.00700579
cg24435571	10	104436140	ARL3	0.00198	-0.0152 ( 0.0049 )	0.000498	-0.017 ( 0.00485 )	0.128	-0.00402 ( 0.00263 )	1.56e-06	---	0.392371	0.00713401
cg00695112	9	71862747	TJP2;TJP2;TJP2;TJP2;TJP2;TJP2	3.89e-05	0.0276 ( 0.00666 )	0.0016	0.0289 ( 0.0091 )	0.92	0.0000173 ( 0.000172 )	1.78e-06	+++	0.446595	0.00763811
cg24414363	22	42336273	CENPM;CENPM;CENPM	1.4e-05	-0.0212 ( 0.00484 )	0.251	-0.0034 ( 0.00296 )	0.014	-0.00491 ( 0.00198 )	1.8e-06	---	0.45262	0.00763811
cg07997387	11	100279885		0.00155	1.81e-08 ( 5.7e-09 )	0.0371	0.0264 ( 0.0126 )	0.00136	0.000208 ( 0.0000638 )	1.99e-06	+++	0.499564	0.00805748
cg22608160	1	95352630	SLC44A3;SLC44A3	0.000774	0.00951 ( 0.00281 )	0.000449	0.0243 ( 0.00685 )	0.386	0.000124 ( 0.000142 )	2.08e-06	+++	0.521906	0.00826853
cg20193802	22	19709696	SEPT5;GP1BB	0.000128	0.0287 ( 0.00745 )	0.00252	0.024 ( 0.00789 )	0.481	0.000181 ( 0.000256 )	2.11e-06	+++	0.529186	0.00826853
cg25500948	5	167761378	WWC1;WWC1;WWC1	2.38e-05	0.0187 ( 0.00439 )	0.0364	0.0245 ( 0.0117 )	0.212	0.00472 ( 0.00376 )	2.27e-06	+++	0.570356	0.00877471
cg07597714	1	23800264	ASAP3;ASAP3	4.7e-05	0.0244 ( 0.00594 )	0.00956	0.00937 ( 0.0036 )	0.409	0.00668 ( 0.00806 )	2.32e-06	+++	0.581904	0.00881672
cg16069986	11	70650456	SHANK2	1.22e-05	-0.00419 ( 0.00095 )	0.0814	-0.0105 ( 0.00601 )	0.157	-0.01 ( 0.00705 )	2.53e-06	---	0.63437	0.00946822
cg27229529	1	3162676	PRDM16;PRDM16	5.75e-05	0.00429 ( 0.00106 )	0.0436	0.0154 ( 0.0076 )	0.102	0.00728 ( 0.00443 )	2.64e-06	+++	0.662738	0.00960489
cg08468082	1	15334845	KIAA1026;KIAA1026;KIAA1026;KIAA1026;KIAA1026	0.00059	2.12e-08 ( 6.13e-09 )	0.000793	0.0236 ( 0.00696 )	0.413	0.00488 ( 0.00595 )	2.69e-06	+++	0.676294	0.00966134
cg27299776	1	174132239	RABGAP1L	7.17e-05	-0.0126 ( 0.00316 )	0.331	-0.00556 ( 0.00571 )	0.00186	-0.0428 ( 0.0135 )	2.97e-06	---	0.745329	0.0104976
cg22016995	11	614787	IRF7;IRF7;IRF7	0.000687	0.205 ( 0.06 )	0.165	0.01 ( 0.00719 )	0.000388	0.311 ( 0.0857 )	3.02e-06	+++	0.758383	0.0105331
cg06192866	12	89748300		2.73e-05	-5.55e-08 ( 1.31e-08 )	0.00363	-4.9e-08 ( 1.67e-08 )	0.955	3.72e-22 ( 6.54e-21 )	3.61e-06	--+	0.905993	0.0117661
cg21374754	3	42452862	LYZL4	0.00313	0.03 ( 0.0101 )	6.67e-05	0.0388 ( 0.00961 )	0.512	0.0153 ( 0.0232 )	3.57e-06	+++	0.896955	0.0117661
cg26412532	10	103881068	LDB1	0.00337	-0.000798 ( 0.000271 )	0.0015	-5.7e-08 ( 1.78e-08 )	0.0678	-0.0000983 ( 0.0000535 )	3.52e-06	---	0.882646	0.0117661
cg04812351	4	73177995	ADAMTS3	0.000478	0.0425 ( 0.0121 )	0.0398	0.0235 ( 0.0114 )	0.0191	0.0108 ( 0.00457 )	3.75e-06	+++	0.942142	0.0120787
cg10336935	20	55969282	RBM38;RBM38	0.000354	-0.0149 ( 0.00416 )	0.183	-0.00407 ( 0.00305 )	0.00145	-0.00209 ( 0.000645 )	3.89e-06	---	0.975781	0.0121923
cg13857933	1	208046539		0.0234	2.33e-08 ( 1.02e-08 )	0.0127	0.0027 ( 0.00108 )	0.000107	0.00692 ( 0.00174 )	4.05e-06	+++	1	0.0122373
cg18974117	10	117662822	ATRNL1	0.000737	0.028 ( 0.00825 )	0.00438	0.0363 ( 0.0127 )	0.156	0.00284 ( 0.00199 )	4.04e-06	+++	1	0.0122373
cg09721612	8	109321336		0.00175	0.0389 ( 0.0124 )	0.00416	0.0296 ( 0.0103 )	0.0741	0.000865 ( 0.000481 )	4.42e-06	+++	1	0.0130392
cg23088126	1	207078912	FAIM3;FAIM3;FAIM3	8.59e-07	-3.32e-08 ( 6.69e-09 )	0.155	-0.0148 ( 0.0103 )	0.565	-0.0000427 ( 0.0000741 )	4.68e-06	---	1	0.0136582
cg00124375	6	31698218	DDAH2	0.00144	-0.000714 ( 0.000223 )	0.00348	-0.0185 ( 0.00628 )	0.116	-0.0000758 ( 0.000048 )	4.74e-06	---	1	0.0136685
cg03145486	6	32180187	NOTCH4	1.96e-06	0.00588 ( 0.00122 )	0.0673	0.0315 ( 0.0172 )	0.787	0.00511 ( 0.0189 )	4.99e-06	+++	1	0.0138484
cg00538888	10	129703001		0.00533	0.0101 ( 0.00361 )	4.4e-05	0.0172 ( 0.00415 )	0.519	0.0000547 ( 0.0000847 )	5.02e-06	+++	1	0.0138484
cg18568067	11	46373641	DGKZ;DGKZ;DGKZ	0.000192	0.015 ( 0.00399 )	0.00309	3.21e-08 ( 1.08e-08 )	0.595	0.0092 ( 0.0172 )	5e-06	+++	1	0.0138484
cg03711485	10	101296036	NKX2-3	0.00265	-0.0122 ( 0.00403 )	0.0402	-0.0104 ( 0.00503 )	0.00258	-0.000129 ( 0.0000422 )	5.52e-06	---	1	0.0148976
cg03054277	1	228400217	OBSCN;OBSCN	1.35e-06	0.203 ( 0.0416 )	0.187	0.0107 ( 0.00813 )	0.454	0.00168 ( 0.00223 )	5.97e-06	+++	1	0.0156271
cg09504612	10	116467988		0.00171	0.00991 ( 0.00315 )	0.000242	0.0248 ( 0.0067 )	0.612	0.00155 ( 0.00305 )	5.98e-06	+++	1	0.0156271
cg20971158	11	35159382	CD44;CD44;CD44;CD44;CD44	0.0045	-0.0514 ( 0.018 )	0.13	-0.0232 ( 0.0153 )	6.73e-05	-0.197 ( 0.0482 )	6.22e-06	---	1	0.0157672
cg15356966	11	33913187	LMO2	0.00093	-0.00475 ( 0.00143 )	0.00417	-0.0203 ( 0.00704 )	0.196	-0.000907 ( 0.000699 )	6.17e-06	---	1	0.0157672
cg06272089	15	74165916	TBC1D21	0.00553	1.89e-08 ( 6.8e-09 )	3.57e-05	0.0236 ( 0.00564 )	0.633	0.000151 ( 0.000317 )	6.35e-06	+++	1	0.0158081
cg16399625	14	69322188		0.0119	0.0121 ( 0.00481 )	0.000354	0.0233 ( 0.00645 )	0.0888	0.00838 ( 0.00489 )	6.47e-06	+++	1	0.0158081
cg25879836	11	6632799	TAF10	0.0127	0.0211 ( 0.00843 )	0.000956	0.0189 ( 0.00568 )	0.0339	0.0087 ( 0.00407 )	6.38e-06	+++	1	0.0158081
cg12788666	7	75443246	CCL24	0.0016	-6.06e-08 ( 1.91e-08 )	0.027	-0.00428 ( 0.00193 )	0.0146	-0.00358 ( 0.00145 )	6.5e-06	---	1	0.0158081
cg17696044	11	70449316	SHANK2;SHANK2	0.000232	-0.0105 ( 0.00285 )	0.0385	-1.64e-08 ( 7.88e-09 )	0.0884	-0.000181 ( 0.000105 )	6.55e-06	---	1	0.0158081
cg14340089	8	133879048	TG	2.09e-05	0.00279 ( 0.000652 )	0.00995	0.0336 ( 0.0129 )	0.969	-5.91e-06 ( 0.000153 )	6.88e-06	++-	1	0.0163624
cg16810343	7	75898970	SRRM3	3.33e-05	0.0459 ( 0.011 )	0.00977	0.00673 ( 0.00259 )	0.891	0.002 ( 0.0146 )	6.91e-06	+++	1	0.0163624
cg22158051	5	143172092		0.00577	-0.0148 ( 0.00534 )	0.079	-0.00291 ( 0.00165 )	0.000203	-0.0318 ( 0.00837 )	7.22e-06	---	1	0.0163875
cg17319889	17	48683678	CACNA1G;CACNA1G;CACNA1G;CACNA1G;CACNA1G;CACNA1G;CACNA1G;CACNA1G;CACNA1G;CACNA1G;CACNA1G;CACNA1G;CACNA1G;CACNA1G;CACNA1G	0.00893	0.015 ( 0.0057 )	4.78e-05	0.0129 ( 0.00312 )	0.43	0.00944 ( 0.0119 )	7.18e-06	+++	1	0.0163875
cg02684104	6	30698706	FLOT1	0.0193	0.0181 ( 0.00773 )	3.5e-05	0.0451 ( 0.0108 )	0.235	0.0000104 ( 8.75e-06 )	7.04e-06	+++	1	0.0163875
cg06180389	1	111436823	CD53;CD53	0.000101	-0.00901 ( 0.0023 )	0.0546	-0.0366 ( 0.019 )	0.135	-0.00214 ( 0.00142 )	7.16e-06	---	1	0.0163875
cg02067535	3	196366191	LRRC33	0.00213	0.00142 ( 0.00046 )	0.014	0.0073 ( 0.00295 )	0.0281	0.0035 ( 0.00158 )	7.25e-06	+++	1	0.0163875
cg10984625	2	238599858	LRRFIP1;LRRFIP1;LRRFIP1;LRRFIP1;LRRFIP1	0.000244	-0.0102 ( 0.00276 )	0.0746	-0.003 ( 0.00168 )	0.0399	-0.00913 ( 0.00441 )	7.45e-06	---	1	0.0166962
cg02800747	17	77047094		0.0051	0.0217 ( 0.00774 )	6.35e-05	0.0165 ( 0.00408 )	0.61	0.00219 ( 0.00429 )	7.78e-06	+++	1	0.0172628
cg26142132	17	74463585	AANAT;AANAT	0.0088	0.0279 ( 0.0106 )	4.64e-05	0.0242 ( 0.00587 )	0.494	0.000388 ( 0.000567 )	8.47e-06	+++	1	0.0172628
cg18264284	17	63102478		0.0603	0.0089 ( 0.00473 )	7.67e-05	0.0217 ( 0.00543 )	0.0306	0.0312 ( 0.0143 )	8.44e-06	+++	1	0.0172628
cg11826324	8	104278949		3.74e-05	0.0206 ( 0.00496 )	0.0322	0.0213 ( 0.0099 )	0.492	0.00285 ( 0.00414 )	8.47e-06	+++	1	0.0172628
cg18735089	7	98738998	SMURF1;SMURF1	5.44e-05	-0.0131 ( 0.00321 )	0.172	-0.0144 ( 0.0105 )	0.0557	-0.000297 ( 0.000154 )	8.45e-06	---	1	0.0172628
cg06643056	5	170875683	FGF18	0.000183	0.00868 ( 0.00231 )	0.0092	0.00262 ( 0.000999 )	0.471	0.0000993 ( 0.000138 )	8.53e-06	+++	1	0.0172628
cg24453118	13	47229927	LRCH1;LRCH1;LRCH1	0.00743	-0.0189 ( 0.00703 )	0.0136	-1.39e-08 ( 5.62e-09 )	0.0049	-0.0142 ( 0.00498 )	8.23e-06	---	1	0.0172628
cg17806401	8	56791649	LYN;LYN	0.00248	-0.02 ( 0.00657 )	0.0406	-0.00763 ( 0.00371 )	0.00582	-0.000256 ( 0.0000917 )	8.51e-06	---	1	0.0172628
cg27313012	1	233497542	KIAA1804	0.000175	0.000354 ( 0.0000939 )	0.0192	0.0184 ( 0.00782 )	0.284	0.000182 ( 0.00017 )	8.41e-06	+++	1	0.0172628
cg24691792	20	1183986	C20orf202	0.000416	0.019 ( 0.00535 )	0.00799	0.0259 ( 0.0097 )	0.286	0.0195 ( 0.0182 )	7.94e-06	+++	1	0.0172628
cg14434062	15	70767419		0.00024	-0.00531 ( 0.00144 )	0.0293	-0.00127 ( 0.000581 )	0.143	-0.000136 ( 0.0000926 )	7.97e-06	---	1	0.0172628
cg24909309	8	38387291	C8orf86	0.00318	0.0156 ( 0.00526 )	0.00431	0.0262 ( 0.00911 )	0.075	0.0124 ( 0.00693 )	8.48e-06	+++	1	0.0172628
cg05383332	14	74804420		0.00272	0.00793 ( 0.00264 )	0.000101	0.0257 ( 0.00653 )	0.802	0.00307 ( 0.0122 )	8.79e-06	+++	1	0.0175327
cg05058354	7	1513548	INTS1	0.0234	0.0318 ( 0.014 )	0.0002	0.0253 ( 0.00673 )	0.0755	0.000237 ( 0.000132 )	8.8e-06	+++	1	0.0175327
cg23387863	15	77472416	SGK269	0.0702	-0.0191 ( 0.0105 )	7.88e-06	-0.0376 ( 0.00828 )	0.122	-0.000109 ( 7e-05 )	8.88e-06	---	1	0.0175528
cg00034336	2	8684126		0.0141	0.00467 ( 0.0019 )	0.00613	0.014 ( 0.00508 )	0.00549	0.00609 ( 0.00216 )	9.1e-06	+++	1	0.0177127
cg08274097	19	38214270		0.00967	0.025 ( 0.00962 )	0.000827	0.0103 ( 0.00305 )	0.0906	0.00827 ( 0.00486 )	9.41e-06	+++	1	0.0181751
cg15690347	19	50931515	SPIB	0.00918	0.0546 ( 0.0209 )	0.051	0.0494 ( 0.0252 )	0.000375	0.1 ( 0.0275 )	9.86e-06	+++	1	0.0188853
cg07083806	2	16083276	MYCN;MYCNOS	0.00026	-0.0084 ( 0.00229 )	0.0975	-2.15e-08 ( 1.29e-08 )	0.0353	-0.0000654 ( 0.0000308 )	9.94e-06	---	1	0.0189057
cg11175067	7	99998326		0.000745	0.0104 ( 0.00307 )	0.00795	0.0171 ( 0.00639 )	0.23	0.00203 ( 0.00168 )	1.04e-05	+++	1	0.0194835
cg07406704	16	23592608	NDUFAB1	0.0163	0.0122 ( 0.00506 )	0.00029	0.0613 ( 0.0167 )	0.12	0.0208 ( 0.0133 )	1.091e-05	+++	1	0.0201383
cg14856698	1	2135945	C1orf86	0.0246	-0.0039 ( 0.00173 )	0.000762	-0.00295 ( 0.00087 )	0.0288	-0.0204 ( 0.00925 )	1.087e-05	---	1	0.0201383
cg17253407	11	133917375		0.00013	0.0111 ( 0.00289 )	0.00365	0.0151 ( 0.00515 )	0.996	7.79e-07 ( 0.000139 )	1.127e-05	+++	1	0.0206209
cg01837846	2	23755343	KLHL29	0.000538	-0.0256 ( 0.00736 )	0.2	-0.00708 ( 0.00552 )	0.00393	-0.0114 ( 0.0039 )	1.15e-05	---	1	0.0206209
cg13427748	15	70767649		6.31e-05	-2.7e-08 ( 6.69e-09 )	0.0252	-2e-08 ( 8.88e-09 )	0.542	-0.00175 ( 0.00286 )	1.146e-05	---	1	0.0206209
cg02385661	19	13215729	TRMT1;TRMT1;TRMT1	7.87e-05	-0.0115 ( 0.00289 )	0.0257	-0.015 ( 0.00669 )	0.473	-0.000987 ( 0.00137 )	1.137e-05	---	1	0.0206209
cg22231602	1	241176676	RGS7	0.00116	0.0247 ( 0.00756 )	0.179	0.0253 ( 0.0188 )	0.00156	0.0801 ( 0.0249 )	1.174e-05	+++	1	0.0207547
cg14862787	7	28507879	CREB5;CREB5;CREB5	0.0138	0.00122 ( 0.000494 )	0.000896	0.00752 ( 0.00224 )	0.0673	0.00022 ( 0.000119 )	1.167e-05	+++	1	0.0207547
cg03316359	7	43502573	HECW1	0.049	0.00376 ( 0.00191 )	2.45e-05	0.0481 ( 0.0112 )	0.151	0.0323 ( 0.0224 )	1.232e-05	+++	1	0.0208971
cg01418188	11	3145609	OSBPL5;OSBPL5;OSBPL5	7.99e-06	0.0132 ( 0.00293 )	0.377	0.000938 ( 0.00106 )	0.103	0.00254 ( 0.00155 )	1.203e-05	+++	1	0.0208971
cg27401784	1	46974443	DMBX1;DMBX1	0.00205	0.0162 ( 0.00523 )	0.000245	0.0268 ( 0.00724 )	0.821	0.000298 ( 0.00131 )	1.228e-05	+++	1	0.0208971
cg16664584	1	94454989		9.43e-06	0.0302 ( 0.00675 )	0.18	0.00822 ( 0.00612 )	0.29	0.00114 ( 0.00107 )	1.213e-05	+++	1	0.0208971
cg04829760	7	156403885		0.000506	0.0114 ( 0.00326 )	0.00218	0.0282 ( 0.00913 )	0.718	0.0000156 ( 0.0000432 )	1.224e-05	+++	1	0.0208971
cg23204113	10	91408027		0.000379	0.0272 ( 0.0076 )	0.0113	0.0235 ( 0.00924 )	0.342	0.0205 ( 0.0215 )	1.242e-05	+++	1	0.0209254
cg18841668	11	111077632		0.000159	0.00183 ( 0.000482 )	0.00432	0.0198 ( 0.0069 )	0.912	0.0000938 ( 0.00085 )	1.251e-05	+++	1	0.0209365
cg13631444	8	110098866	TRHR	4.08e-06	0.13 ( 0.028 )	0.357	0.0195 ( 0.0211 )	0.206	0.041 ( 0.0323 )	1.352e-05	+++	1	0.0210809
cg01811583	14	100225060		0.0266	0.00136 ( 0.000613 )	3.53e-05	0.0294 ( 0.00701 )	0.276	0.000191 ( 0.000174 )	1.281e-05	+++	1	0.0210809
cg03990905	6	43265619	SLC22A7;SLC22A7	0.000291	0.00106 ( 0.000291 )	0.00367	0.0167 ( 0.0057 )	0.778	0.000448 ( 0.00159 )	1.321e-05	+++	1	0.0210809
cg00831127	1	23038925	EPHB2;EPHB2	0.00142	0.0278 ( 0.00869 )	0.000876	0.045 ( 0.0134 )	0.65	0.000765 ( 0.00168 )	1.35e-05	+++	1	0.0210809
cg20210051	12	41830066	PDZRN4;PDZRN4	5.3e-05	0.0259 ( 0.00637 )	0.0556	0.0167 ( 0.00868 )	0.365	0.00127 ( 0.0014 )	1.326e-05	+++	1	0.0210809
cg22239727	11	19264434		0.00161	-0.0223 ( 0.00705 )	0.0898	-0.017 ( 0.01 )	0.00509	-0.013 ( 0.00459 )	1.271e-05	---	1	0.0210809
cg27559224	1	34329348	HMGB4;CSMD2;HMGB4	6.99e-05	0.0177 ( 0.00442 )	0.0581	0.0239 ( 0.0126 )	0.288	0.00117 ( 0.0011 )	1.291e-05	+++	1	0.0210809
cg08112313	19	44079105	XRCC1	0.00332	0.0314 ( 0.0106 )	0.00108	0.0174 ( 0.00527 )	0.323	0.000177 ( 0.000179 )	1.341e-05	+++	1	0.0210809
cg18066403	10	91605652		0.00142	0.0078 ( 0.00243 )	0.000724	0.0281 ( 0.00825 )	0.729	0.000529 ( 0.00152 )	1.439e-05	+++	1	0.0222989
cg21831467	13	29397818		0.00287	0.0354 ( 0.0118 )	0.0243	0.0349 ( 0.0154 )	0.0234	0.000354 ( 0.000155 )	1.456e-05	+++	1	0.0224239
cg16312514	11	70650521	SHANK2	1.41e-05	-1.9e-08 ( 4.35e-09 )	0.0398	-0.00562 ( 0.00272 )	0.909	-0.00248 ( 0.0217 )	1.494e-05	---	1	0.0225933
cg04472685	6	31545473	TNF	0.0172	0.00369 ( 0.00155 )	0.00663	0.00639 ( 0.00234 )	0.00741	0.000368 ( 0.000136 )	1.487e-05	+++	1	0.0225933
cg04105923	6	106451610		0.0003	0.0433 ( 0.0119 )	0.011	0.0133 ( 0.00521 )	0.475	0.000105 ( 0.000146 )	1.537e-05	+++	1	0.0229669
cg01220564	7	50633119	DDC;DDC	0.00838	0.0239 ( 0.00904 )	0.000179	0.0359 ( 0.00947 )	0.445	0.00646 ( 0.00844 )	1.602e-05	+++	1	0.0236565
cg25033076	18	11884680	MPPE1	0.000759	-0.0284 ( 0.00839 )	0.0044	-0.0244 ( 0.0085 )	0.481	-0.00677 ( 0.00959 )	1.617e-05	---	1	0.0237384
cg04585694	6	125684860		0.0492	-0.00849 ( 0.00431 )	0.00366	-0.00746 ( 0.00255 )	0.00193	-0.00024 ( 0.0000762 )	1.628e-05	---	1	0.0237609
cg20573931	8	79710803	IL7	0.000206	0.0152 ( 0.00406 )	0.128	0.0211 ( 0.0138 )	0.0563	0.000164 ( 0.0000855 )	1.666e-05	+++	1	0.024175
cg08355301	17	62009651	CD79B;CD79B;CD79B;CD79B;CD79B;CD79B	0.0665	0.00936 ( 0.00509 )	0.00431	0.00538 ( 0.00187 )	0.000706	0.0368 ( 0.0106 )	1.683e-05	+++	1	0.0242813
cg14217091	14	103285756	TRAF3;TRAF3;TRAF3	2.11e-05	-0.0151 ( 0.00353 )	0.0623	-0.00841 ( 0.0045 )	0.641	-0.0176 ( 0.0376 )	1.702e-05	---	1	0.0244151
cg26980692	11	60719947	SLC15A3;SLC15A3	8.04e-06	-0.0172 ( 0.00381 )	0.272	-0.00114 ( 0.00104 )	0.252	-0.0000693 ( 0.0000603 )	1.713e-05	---	1	0.0244333
cg25663823	15	101568217	LRRK1	0.00669	0.00935 ( 0.00344 )	5.2e-05	0.0189 ( 0.0046 )	0.862	2.66e-06 ( 0.0000153 )	1.733e-05	+++	1	0.0244622
cg01560554	19	55447414	NLRP7;NLRP7;NLRP7	0.00177	0.0341 ( 0.0109 )	0.00414	0.0251 ( 0.00869 )	0.288	0.000142 ( 0.000133 )	1.748e-05	+++	1	0.0244622
cg00842549	17	46651920	HOXB3	0.000714	0.106 ( 0.0311 )	0.0148	0.0396 ( 0.0162 )	0.231	0.0427 ( 0.0355 )	1.753e-05	+++	1	0.0244622
cg12647283	10	126791396	CTBP2;CTBP2	0.000983	0.0282 ( 0.00851 )	0.0419	0.00385 ( 0.00189 )	0.0561	0.00996 ( 0.00517 )	1.754e-05	+++	1	0.0244622
cg23541921	8	1767962		0.000804	0.00853 ( 0.00253 )	0.00849	0.0252 ( 0.00951 )	0.328	0.00246 ( 0.00251 )	1.782e-05	+++	1	0.0247154
cg08641990	1	54822503	SSBP3;SSBP3;SSBP3	0.00301	-0.0277 ( 0.0093 )	0.00476	-0.0126 ( 0.00443 )	0.164	-0.0206 ( 0.0148 )	1.796e-05	---	1	0.0247727
cg03326188	5	43412465	CCL28;CCL28	0.0434	0.0272 ( 0.0135 )	2e-05	0.0234 ( 0.00542 )	0.292	0.0000458 ( 0.0000433 )	1.879e-05	+++	1	0.0256358
cg27004870	16	88850384	FAM38A	0.0104	0.00607 ( 0.00236 )	0.0649	0.0153 ( 0.00824 )	0.000619	0.00241 ( 0.000689 )	1.907e-05	+++	1	0.025738
cg08486432	6	33598003	ITPR3	0.00102	-0.00865 ( 0.00262 )	0.0166	-0.0168 ( 0.00696 )	0.166	-0.00174 ( 0.00125 )	1.907e-05	---	1	0.025738
cg06143732	7	129912803	CPA2	0.000696	0.043 ( 0.0126 )	0.135	0.0203 ( 0.0135 )	0.0151	0.00604 ( 0.00246 )	1.942e-05	+++	1	0.0257944
cg08641278	10	73848764	SPOCK2;SPOCK2;SPOCK2;SPOCK2	0.00055	0.0000943 ( 0.0000271 )	0.0732	0.00259 ( 0.00144 )	0.056	0.000123 ( 0.000064 )	1.928e-05	+++	1	0.0257944
cg15479754	10	1447082	ADARB2	0.00065	0.00839 ( 0.00245 )	0.0456	0.0411 ( 0.0205 )	0.0885	0.00447 ( 0.00261 )	1.933e-05	+++	1	0.0257944
cg16893868	19	55084269	LILRA2;LILRA2	0.00316	2.74e-08 ( 9.24e-09 )	0.0876	1.91e-08 ( 1.11e-08 )	0.00365	0.000298 ( 0.000101 )	1.965e-05	+++	1	0.0259625
cg17983217	6	31698223	DDAH2	0.0177	-1.88e-08 ( 7.91e-09 )	0.00049	-0.00846 ( 0.0024 )	0.142	-0.00553 ( 0.00374 )	2.009e-05	---	1	0.0263589
cg20140201	2	241835670	C2orf54	0.000287	0.00567 ( 0.00155 )	0.0203	0.0136 ( 0.00583 )	0.394	0.00636 ( 0.00745 )	2.016e-05	+++	1	0.0263589
cg06045968	3	119273355	CD80	0.0159	0.0127 ( 0.00524 )	0.000136	0.0211 ( 0.00547 )	0.376	0.00429 ( 0.00483 )	2.237e-05	+++	1	0.0276141
cg09996797	6	28304249	ZNF323;ZNF323;ZNF323;ZNF323;ZNF323;ZNF323	0.0671	-0.00149 ( 0.00081 )	0.000615	-0.00167 ( 0.000482 )	0.0143	-0.0152 ( 0.00613 )	2.244e-05	---	1	0.0276141
cg13413982	13	44868172		0.000296	-0.0196 ( 0.00538 )	0.255	-0.0118 ( 0.0103 )	0.0144	-0.0845 ( 0.0342 )	2.212e-05	---	1	0.0276141
cg13843843	17	63131043		0.00119	0.0155 ( 0.00474 )	0.00193	0.0298 ( 0.00953 )	0.689	0.00816 ( 0.0204 )	2.242e-05	+++	1	0.0276141
cg17386181	16	56685902	MT1B	9.57e-05	0.00545 ( 0.00139 )	0.0355	0.0144 ( 0.00682 )	0.537	0.000079 ( 0.000128 )	2.208e-05	+++	1	0.0276141
cg15013527	11	316339		0.000157	0.161 ( 0.0423 )	0.19	0.00971 ( 0.0074 )	0.0551	0.0549 ( 0.0284 )	2.238e-05	+++	1	0.0276141
cg14523238	9	101192792	GABBR2	0.0141	0.0154 ( 0.00627 )	0.0011	0.0125 ( 0.0038 )	0.114	0.0176 ( 0.0111 )	2.193e-05	+++	1	0.0276141
cg24502478	1	64238366	ROR1;ROR1	0.0119	0.0187 ( 0.00739 )	0.0125	0.0261 ( 0.0104 )	0.0116	0.0000872 ( 0.0000342 )	2.218e-05	+++	1	0.0276141
cg13911785	9	38409313	IGFBPL1	0.0006	0.027 ( 0.00783 )	0.0234	0.0282 ( 0.0124 )	0.218	0.000825 ( 0.000667 )	2.17e-05	+++	1	0.0276141
cg26739849	13	111165419		0.00197	0.106 ( 0.0343 )	0.00708	0.0111 ( 0.00409 )	0.221	0.000082 ( 0.0000668 )	2.236e-05	+++	1	0.0276141
cg03519931	1	22466137	WNT4	0.00174	0.0398 ( 0.0127 )	0.0361	0.0252 ( 0.012 )	0.047	0.0000882 ( 0.0000441 )	2.223e-05	+++	1	0.0276141
cg07583933	6	34486129	PACSIN1	0.0028	0.00107 ( 0.000355 )	0.00161	0.0197 ( 0.00621 )	0.444	0.00324 ( 0.00422 )	2.275e-05	+++	1	0.027859
cg10715460	17	21278879	KCNJ12	0.0165	0.00643 ( 0.00267 )	0.000174	0.0192 ( 0.00506 )	0.328	0.000135 ( 0.000138 )	2.302e-05	+++	1	0.0279173
cg08422172	16	11886668		0.000243	-3.33e-08 ( 9.03e-09 )	0.0185	-0.0271 ( 0.0115 )	0.512	-0.00512 ( 0.00778 )	2.302e-05	---	1	0.0279173
cg08239103	11	16623818		0.014	0.00953 ( 0.00387 )	4.54e-05	0.0292 ( 0.00708 )	0.69	0.00531 ( 0.0133 )	2.415e-05	+++	1	0.0291468
cg04431788	3	132317811	CCRL1;CCRL1;ACAD11	0.00168	0.00999 ( 0.00317 )	0.000599	0.00413 ( 0.00119 )	0.941	0.000534 ( 0.00719 )	2.434e-05	+++	1	0.0292279
cg25682080	11	116663103	APOA5;APOA5;APOA5;APOA5	0.00555	0.0143 ( 0.00514 )	0.00179	0.0304 ( 0.00965 )	0.25	0.00153 ( 0.00133 )	2.445e-05	+++	1	0.0292279
cg13615963	6	167536521	CCR6;CCR6;CCR6	0.000572	2.61e-08 ( 7.52e-09 )	0.377	0.00265 ( 0.00299 )	0.00242	0.000189 ( 0.0000615 )	2.529e-05	+++	1	0.0295523
cg14554017	17	78031893	CCDC40	0.00148	0.0129 ( 0.00403 )	0.00295	0.024 ( 0.00803 )	0.531	0.00037 ( 0.000591 )	2.504e-05	+++	1	0.0295523
cg26157803	14	100773599	MIR345;SLC25A29	0.000255	-2.09e-08 ( 5.69e-09 )	0.0211	-0.0072 ( 0.00311 )	0.484	-0.00611 ( 0.00872 )	2.5e-05	---	1	0.0295523
cg22910549	22	50985117	KLHDC7B	0.00077	0.0985 ( 0.0291 )	0.109	0.0321 ( 0.02 )	0.0287	0.139 ( 0.0632 )	2.515e-05	+++	1	0.0295523
cg25119261	6	33081351	HLA-DPB2	0.00151	2.25e-08 ( 7.05e-09 )	0.00683	0.023 ( 0.00846 )	0.317	0.00278 ( 0.00277 )	2.531e-05	+++	1	0.0295523
cg13234275	11	608991	PHRF1	0.0083	0.0122 ( 0.00459 )	0.00168	0.0113 ( 0.00356 )	0.183	0.0109 ( 0.00818 )	2.58e-05	+++	1	0.029985
cg15286037	3	109035305	DPPA2;DPPA2	0.00205	0.00374 ( 0.00121 )	0.0119	0.0186 ( 0.00737 )	0.161	0.00207 ( 0.00147 )	2.624e-05	+++	1	0.0303558
cg09473745	10	31423550		6.15e-05	-0.0269 ( 0.00666 )	0.0336	-0.0094 ( 0.00441 )	0.772	-0.0000194 ( 0.000067 )	2.692e-05	---	1	0.0308547
cg01948978	1	203712327	ATP2B4;ATP2B4	0.000478	-0.00837 ( 0.00238 )	0.106	-0.0256 ( 0.0158 )	0.0574	-0.0286 ( 0.015 )	2.699e-05	---	1	0.0308547
cg01329509	2	50338		0.000297	0.0407 ( 0.0112 )	0.0522	0.036 ( 0.0185 )	0.219	0.000105 ( 0.0000851 )	2.704e-05	+++	1	0.0308547
cg27320518	10	81678829	MBL1P	0.00287	-0.0301 ( 0.0101 )	0.285	-0.0133 ( 0.0124 )	0.000376	-0.0688 ( 0.0189 )	2.722e-05	---	1	0.0309196
cg05376738	1	212923780	NSL1;NSL1	8.73e-06	-0.024 ( 0.00535 )	0.56	-0.00311 ( 0.00532 )	0.103	-0.0133 ( 0.0081 )	2.735e-05	---	1	0.0309273
cg19185686	6	24402120	MRS2	0.0145	0.0184 ( 0.00749 )	0.0285	0.0319 ( 0.0145 )	0.00321	0.00994 ( 0.00332 )	2.785e-05	+++	1	0.0313515
cg00625963	1	32740034	LCK;LCK	1.17e-05	-0.00984 ( 0.00223 )	0.153	-0.00786 ( 0.00549 )	0.58	-0.0000518 ( 0.0000933 )	2.843e-05	---	1	0.0318615
cg24900983	6	152128528	ESR1;ESR1;ESR1;ESR1;ESR1	0.0336	-0.00408 ( 0.00191 )	0.00341	-3.24e-08 ( 1.1e-08 )	0.0134	-0.000118 ( 0.0000473 )	2.897e-05	---	1	0.0323224
cg16524869	5	65800156		0.0474	0.00583 ( 0.00294 )	0.00994	0.0312 ( 0.012 )	0.00138	0.023 ( 0.00705 )	2.945e-05	+++	1	0.0324256
cg01175610	12	12224246	BCL2L14;BCL2L14;BCL2L14	0.013	-0.0588 ( 0.0236 )	0.00363	-0.0733 ( 0.025 )	0.0633	-0.0654 ( 0.035 )	2.935e-05	---	1	0.0324256
cg03346706	19	3162988	GNA15	0.0112	0.00735 ( 0.00289 )	0.000109	0.0243 ( 0.00621 )	0.67	0.0000252 ( 0.000059 )	2.997e-05	+++	1	0.0325913
cg15319027	6	72088126	MIR30C2	0.00741	0.0000713 ( 0.0000266 )	0.000743	0.00856 ( 0.00251 )	0.387	0.0101 ( 0.0116 )	2.974e-05	+++	1	0.0325913
cg08943293	1	181449699		0.00206	0.0448 ( 0.0145 )	0.0104	0.0196 ( 0.00762 )	0.206	0.000196 ( 0.000154 )	2.999e-05	+++	1	0.0325913
cg02727811	10	126736988	CTBP2;CTBP2	0.0122	0.0152 ( 0.00603 )	7.89e-05	0.0147 ( 0.00369 )	0.715	0.000776 ( 0.00212 )	3.033e-05	+++	1	0.0327421
cg25876227	8	102680096	GRHL2	0.00128	0.0145 ( 0.00447 )	0.00754	0.0154 ( 0.00574 )	0.391	0.0000955 ( 0.000111 )	3.05e-05	+++	1	0.0327421
cg26168117	6	90353508	MDN1	0.00031	3.5e-08 ( 9.65e-09 )	0.395	0.0129 ( 0.0152 )	0.00728	0.000649 ( 0.000239 )	3.067e-05	+++	1	0.032763
cg06423920	3	62359420	FEZF2	0.00875	2.06e-08 ( 7.83e-09 )	0.0137	0.000256 ( 0.000103 )	0.0286	0.00207 ( 0.000936 )	3.13e-05	+++	1	0.0332943
cg15701170	1	9780758	PIK3CD	7.66e-06	-0.0066 ( 0.00146 )	0.125	-0.00627 ( 0.00408 )	0.853	-0.00052 ( 0.00281 )	3.172e-05	---	1	0.0334575
cg03853208	7	25989763	MIR148A	0.0141	-0.00771 ( 0.00313 )	0.000984	-0.0079 ( 0.00238 )	0.189	-0.000217 ( 0.000164 )	3.277e-05	---	1	0.0339937
cg03405260	17	77786344		0.0258	-0.00321 ( 0.00143 )	0.00293	-0.000991 ( 0.000331 )	0.0319	-0.0000788 ( 0.0000364 )	3.329e-05	---	1	0.034391
cg07969473	10	181286	ZMYND11;ZMYND11;ZMYND11	0.00519	-0.00211 ( 0.000752 )	0.171	-0.0046 ( 0.00335 )	0.000797	-0.000145 ( 0.0000425 )	3.365e-05	---	1	0.0346205
cg07450633	5	172175321		0.00348	0.0144 ( 0.00492 )	0.0499	0.0146 ( 0.00741 )	0.0214	0.0064 ( 0.00275 )	3.436e-05	+++	1	0.0352067
cg22460366	20	55108116	C20orf107	0.00189	0.0207 ( 0.00665 )	0.00105	0.0109 ( 0.00329 )	0.882	0.000789 ( 0.00533 )	3.49e-05	+++	1	0.0354704
cg14564351	6	135644405	AHI1;AHI1;AHI1	0.0006	-0.0108 ( 0.00314 )	0.0283	-0.0153 ( 0.00693 )	0.287	-0.0175 ( 0.0164 )	3.516e-05	---	1	0.0355906
cg18622413	4	13429541	RAB28;RAB28;RAB28	0.0487	0.00497 ( 0.00252 )	0.00972	0.0286 ( 0.011 )	0.00207	0.000878 ( 0.00028 )	3.701e-05	+++	1	0.0364348
cg14288091	8	99305661	NIPAL2	0.00449	-0.00244 ( 0.000855 )	0.123	-3.3e-08 ( 2.13e-08 )	0.0028	-0.00244 ( 0.000804 )	3.634e-05	---	1	0.0364348
cg17713161	17	72951370	C17orf28	0.000771	0.0647 ( 0.0191 )	0.00834	0.0181 ( 0.00681 )	0.578	0.0000788 ( 0.000141 )	3.617e-05	+++	1	0.0364348
cg23028941	6	133824178	EYA4;EYA4;EYA4	0.00378	2.25e-08 ( 7.74e-09 )	0.00206	0.0224 ( 0.00722 )	0.447	0.000108 ( 0.000141 )	3.688e-05	+++	1	0.0364348
cg18804206	17	18162315	FLII	0.000412	0.0287 ( 0.00807 )	0.0724	0.00952 ( 0.00528 )	0.16	0.00501 ( 0.00355 )	3.698e-05	+++	1	0.0364348
cg18330370	2	983636	SNTG2	0.000663	0.0419 ( 0.0122 )	0.0832	0.0145 ( 0.00836 )	0.0851	0.0297 ( 0.0171 )	3.686e-05	+++	1	0.0364348
cg01716680	1	35259750	GJA4	0.000101	0.031 ( 0.00792 )	0.0415	0.0132 ( 0.00647 )	0.663	0.00866 ( 0.0198 )	3.733e-05	+++	1	0.0364736
cg27619796	16	86756180		0.000407	0.0369 ( 0.0104 )	0.042	0.0116 ( 0.00567 )	0.286	0.0111 ( 0.0104 )	3.734e-05	+++	1	0.0364736
cg00827581	19	10434088	RAVER1	1.08e-05	-0.0219 ( 0.00493 )	0.0928	-0.00854 ( 0.00507 )	0.988	-1.19e-06 ( 0.0000812 )	3.78e-05	---	1	0.0365452
cg18578080	6	82405786		0.00669	2.13e-08 ( 7.83e-09 )	0.000861	0.0254 ( 0.00754 )	0.468	0.00061 ( 0.00084 )	3.782e-05	+++	1	0.0365452
cg01595951	5	54834655		0.00749	-0.042 ( 0.0157 )	0.018	-0.0301 ( 0.0127 )	0.0335	-0.0234 ( 0.0109 )	3.785e-05	---	1	0.0365452
cg09721630	6	29523835	UBD	0.000535	0.0592 ( 0.017 )	0.0113	0.0136 ( 0.00533 )	0.631	0.0000334 ( 0.0000694 )	3.91e-05	+++	1	0.0376075
cg01364581	7	150175800	GIMAP8	0.022	-1.12e-08 ( 4.87e-09 )	0.011	-0.049 ( 0.0192 )	0.0111	-0.00109 ( 0.000424 )	3.934e-05	---	1	0.0376939
cg25574849	11	118269825	UBE4A	0.00588	-0.0177 ( 0.00641 )	0.0916	-0.0306 ( 0.0181 )	0.00386	-0.186 ( 0.0635 )	3.998e-05	---	1	0.0378734
cg20621765	10	95198374	MYOF;MYOF	0.000674	0.0144 ( 0.00422 )	0.141	0.0103 ( 0.00695 )	0.041	0.0065 ( 0.00316 )	3.994e-05	+++	1	0.0378734
cg04206967	8	110098844	TRHR	2.49e-05	0.0832 ( 0.0196 )	0.0583	0.0271 ( 0.0143 )	0.992	0.000108 ( 0.0108 )	4.048e-05	+++	1	0.0380598
cg12642651	17	9861712	GAS7;GAS7;GAS7;GAS7	0.00481	0.00111 ( 0.000392 )	0.00485	0.0204 ( 0.00721 )	0.228	0.00478 ( 0.00394 )	4.067e-05	+++	1	0.0380958
cg00140889	12	47159659	SLC38A4;SLC38A4	0.000102	0.0744 ( 0.019 )	0.0137	0.0194 ( 0.00784 )	0.835	-0.0000286 ( 0.000137 )	4.147e-05	++-	1	0.0387008
cg02326058	8	8993102		0.000886	-0.0414 ( 0.0124 )	0.0157	-2.56e-08 ( 1.05e-08 )	0.396	-0.00395 ( 0.00464 )	4.183e-05	---	1	0.0387774
cg01663440	12	1056096	RAD52	0.0152	-0.0203 ( 0.00833 )	0.00562	-0.00114 ( 0.000411 )	0.0517	-0.0158 ( 0.00804 )	4.209e-05	---	1	0.0387774
cg09579989	12	110685438		0.000415	0.00679 ( 0.00191 )	0.0054	0.0165 ( 0.00589 )	0.977	-3.04e-06 ( 0.000104 )	4.238e-05	++-	1	0.0388283
cg23595601	7	47690213		0.000379	0.00536 ( 0.0015 )	0.0254	0.0135 ( 0.006 )	0.497	0.00114 ( 0.00168 )	4.269e-05	+++	1	0.0389701
cg25377796	4	8643957		0.00526	0.0117 ( 0.00416 )	0.0129	0.00971 ( 0.00389 )	0.0935	0.0000611 ( 0.0000362 )	4.326e-05	+++	1	0.0393473
cg18104148	2	154337490		0.0306	0.00859 ( 0.00396 )	0.000608	0.0268 ( 0.00776 )	0.139	0.000226 ( 0.000152 )	4.412e-05	+++	1	0.0399847
cg13957126	7	5597849		0.00336	-3.13e-08 ( 1.06e-08 )	0.00366	-0.00153 ( 0.000525 )	0.406	-0.00283 ( 0.0034 )	4.447e-05	---	1	0.0401569
cg01794929	22	31500940	SELM	0.00193	0.042 ( 0.0135 )	0.00623	0.0111 ( 0.00402 )	0.449	0.00554 ( 0.00729 )	4.539e-05	+++	1	0.0405501
cg00643814	12	106573195		0.0253	0.0348 ( 0.0155 )	0.00159	0.0159 ( 0.00501 )	0.0892	0.00028 ( 0.000164 )	4.576e-05	+++	1	0.0407356
cg26572608	15	80543353		0.00314	0.0348 ( 0.0117 )	0.012	0.0367 ( 0.0145 )	0.188	0.0277 ( 0.021 )	4.612e-05	+++	1	0.040911
cg13546609	14	101510584	MIR1185-2	9.91e-05	0.00232 ( 0.000592 )	0.0119	0.0144 ( 0.00568 )	0.707	-0.00104 ( 0.00276 )	4.822e-05	++-	1	0.0419059
cg22512292	5	59824695	PART1	0.000171	0.00356 ( 0.00094 )	0.0419	0.0134 ( 0.00655 )	0.601	0.0000416 ( 0.0000793 )	4.841e-05	+++	1	0.0419059
cg23207542	2	66050436		0.0112	0.0335 ( 0.0132 )	0.00106	0.0351 ( 0.0106 )	0.327	0.0000988 ( 0.0001 )	4.809e-05	+++	1	0.0419059
cg22795192	14	93635915		0.00883	0.022 ( 0.00839 )	0.0558	0.0205 ( 0.0107 )	0.00665	0.0358 ( 0.013 )	4.804e-05	+++	1	0.0419059
cg11354682	19	10978833	C19orf38	0.00432	-1.18e-08 ( 4.14e-09 )	0.0698	-0.0186 ( 0.0102 )	0.0147	-0.103 ( 0.0417 )	4.761e-05	---	1	0.0419059
cg07019303	12	11859760	ETV6	0.00563	0.0186 ( 0.00669 )	0.00648	0.0128 ( 0.00467 )	0.188	0.00846 ( 0.00641 )	4.925e-05	+++	1	0.0424865
cg07241457	20	61787786		0.000987	3.35e-08 ( 1.01e-08 )	0.0571	0.0146 ( 0.00767 )	0.132	0.000283 ( 0.000187 )	5.019e-05	+++	1	0.0431491
cg07058988	17	80297159		0.0945	0.0124 ( 0.00742 )	0.00048	0.0545 ( 0.0155 )	0.0303	0.0465 ( 0.0213 )	5.193e-05	+++	1	0.0437461
cg13830203	3	27762916	EOMES	0.000102	0.0114 ( 0.00292 )	0.275	0.0019 ( 0.00174 )	0.119	0.00558 ( 0.00356 )	5.185e-05	+++	1	0.0437461
cg15853299	17	80842469	TBCD	0.00225	-0.0224 ( 0.00732 )	0.173	-0.00483 ( 0.00354 )	0.0079	-0.0182 ( 0.00675 )	5.182e-05	---	1	0.0437461
cg21390852	10	126301842	LHPP;LHPP	0.00416	-0.0191 ( 0.00664 )	0.157	-0.00614 ( 0.00433 )	0.00358	-0.0217 ( 0.00734 )	5.236e-05	---	1	0.0439609
cg11210357	8	144543951	ZC3H3	0.000104	-3.02e-08 ( 7.73e-09 )	0.111	-0.0172 ( 0.0108 )	0.396	-0.00011 ( 0.000129 )	5.422e-05	---	1	0.0447175
cg02043373	3	157155811	VEPH1;VEPH1;PTX3;VEPH1	0.0383	-1.64e-08 ( 7.89e-09 )	0.00137	-5.01e-08 ( 1.55e-08 )	0.0656	-0.00596 ( 0.00321 )	5.366e-05	---	1	0.0447175
cg26063904	1	101313199		0.000914	-0.0309 ( 0.00926 )	0.153	-0.0224 ( 0.0157 )	0.0379	-0.00276 ( 0.00132 )	5.433e-05	---	1	0.0447175
cg26728422	16	1429015	UNKL	0.00345	0.0156 ( 0.00532 )	0.091	0.00346 ( 0.00204 )	0.0159	0.00946 ( 0.00388 )	5.406e-05	+++	1	0.0447175
cg26832294	4	122078348	TNIP3;TNIP3	0.0038	0.0114 ( 0.00394 )	0.0116	0.00252 ( 0.000992 )	0.187	0.00981 ( 0.0074 )	5.355e-05	+++	1	0.0447175
cg22852840	6	47749714	OPN5	0.00431	0.0193 ( 0.00673 )	0.0242	0.0168 ( 0.00744 )	0.079	0.00362 ( 0.00205 )	5.412e-05	+++	1	0.0447175
cg14055655	19	50117794	PRR12	0.000107	-0.0354 ( 0.00908 )	0.498	-0.0037 ( 0.00545 )	0.0343	-0.0266 ( 0.0125 )	5.503e-05	---	1	0.0450231
cg08493762	21	42222713		0.0504	1.06e-08 ( 5.4e-09 )	0.00173	0.0219 ( 0.00693 )	0.0337	0.000294 ( 0.000137 )	5.506e-05	+++	1	0.0450231
cg20801711	8	55278980		0.00102	0.00966 ( 0.00293 )	0.00223	0.00966 ( 0.00314 )	0.893	-0.000886 ( 0.00655 )	5.601e-05	++-	1	0.0455035
cg24165921	12	79941506		0.0239	0.0311 ( 0.0137 )	0.00018	0.0221 ( 0.00584 )	0.473	0.000727 ( 0.00101 )	5.758e-05	+++	1	0.0461812
cg14871736	3	139346734	NMNAT3	0.000105	0.00896 ( 0.0023 )	0.0369	0.0416 ( 0.0199 )	0.887	0.000173 ( 0.00121 )	5.715e-05	+++	1	0.0461812
cg03288168	4	10784468		0.00544	0.00841 ( 0.00302 )	0.00156	0.0179 ( 0.00561 )	0.549	0.00725 ( 0.0121 )	5.75e-05	+++	1	0.0461812
cg02872018	2	192746213		0.00425	0.00834 ( 0.00291 )	0.0208	0.017 ( 0.00733 )	0.102	0.00414 ( 0.00251 )	5.739e-05	+++	1	0.0461812
cg23235384	5	137206356	MYOT;MYOT	0.158	0.00142 ( 0.001 )	0.000169	0.0138 ( 0.00364 )	0.0284	0.000307 ( 0.000139 )	5.795e-05	+++	1	0.0463299
cg02893260	13	30071603	MTUS2;MTUS2	0.00924	0.00677 ( 0.00259 )	0.0019	0.0123 ( 0.00395 )	0.327	0.00489 ( 0.00498 )	5.868e-05	+++	1	0.0467646
cg15324978	12	129298759	SLC15A4;MGC16384	0.000135	-2.09e-08 ( 5.45e-09 )	0.109	-0.00179 ( 0.00111 )	0.37	-0.0036 ( 0.004 )	5.944e-05	---	1	0.0469234
cg25471802	6	168193840	C6orf123	0.000908	0.0119 ( 0.00356 )	0.025	0.0201 ( 0.00894 )	0.367	0.0113 ( 0.0125 )	5.92e-05	+++	1	0.0469234
cg13795448	7	155605660	SHH	0.00116	0.0194 ( 0.00593 )	0.0866	0.00927 ( 0.0054 )	0.0809	0.0566 ( 0.0322 )	5.993e-05	+++	1	0.0470145
cg01790523	2	167229656	SCN9A	0.00112	0.043 ( 0.0131 )	0.00373	0.0125 ( 0.00427 )	0.931	0.0000134 ( 0.000155 )	6.035e-05	+++	1	0.0470499
cg05462446	16	77574072		0.0672	0.0149 ( 0.0081 )	0.00227	0.0332 ( 0.0108 )	0.0161	0.000119 ( 0.0000491 )	6.021e-05	+++	1	0.0470499
cg01397513	16	85670135	KIAA0182;KIAA0182	0.0767	3.78e-08 ( 2.13e-08 )	0.00011	0.0313 ( 0.00802 )	0.168	0.00685 ( 0.00495 )	6.126e-05	+++	1	0.0473185
cg22295864	11	74233472		0.0535	0.0205 ( 0.0106 )	0.00104	0.0169 ( 0.00511 )	0.0567	0.0213 ( 0.0111 )	6.123e-05	+++	1	0.0473185
cg00795825	17	39472114	KRTAP17-1	0.00815	0.0076 ( 0.00286 )	0.00164	0.019 ( 0.00599 )	0.411	0.00551 ( 0.00668 )	6.102e-05	+++	1	0.0473185
cg23648082	20	2517142	TMC2	0.00014	0.027 ( 0.00704 )	0.111	0.0102 ( 0.0064 )	0.371	0.0000887 ( 0.0000987 )	6.261e-05	+++	1	0.047919
cg19477361	19	2607903	GNG7	0.00126	-0.0162 ( 0.00499 )	0.132	-0.00146 ( 0.000968 )	0.0403	-0.00655 ( 0.00317 )	6.232e-05	---	1	0.047919
cg21579209	7	138620362	KIAA1549;KIAA1549	0.00205	0.0272 ( 0.00879 )	0.0299	0.00753 ( 0.00345 )	0.167	0.000183 ( 0.000132 )	6.259e-05	+++	1	0.047919
cg25267258	6	29274620	OR14J1	7.12e-05	0.0254 ( 0.00635 )	0.299	0.012 ( 0.0115 )	0.175	0.00173 ( 0.00127 )	6.411e-05	+++	1	0.0486573
cg13287312	20	981850	RSPO4;RSPO4	0.00197	0.0228 ( 0.00733 )	0.0364	0.00725 ( 0.00345 )	0.146	0.0007 ( 0.000479 )	6.435e-05	+++	1	0.0486573
cg07958575	7	140206867		0.0174	0.0072 ( 0.00302 )	0.00078	0.0229 ( 0.00677 )	0.331	0.00368 ( 0.00377 )	6.455e-05	+++	1	0.048662
cg08062011	4	83483220	TMEM150C	0.000279	-3.38e-08 ( 9.25e-09 )	0.0934	-0.00584 ( 0.00347 )	0.286	-0.000156 ( 0.000146 )	6.48e-05	---	1	0.0487042
cg00320765	14	69264333	C14orf181	7.12e-06	-0.00159 ( 0.000352 )	0.318	-0.00568 ( 0.00568 )	0.629	-0.00162 ( 0.00334 )	6.538e-05	---	1	0.0488476
cg18808777	6	31431503	HCP5	0.0306	-7.68e-09 ( 3.55e-09 )	0.0454	-0.0338 ( 0.0168 )	0.00127	-0.000143 ( 0.0000436 )	6.53e-05	---	1	0.0488476
cg04673446	22	39879951	MGAT3	0.000689	0.0162 ( 0.00476 )	0.00592	0.0129 ( 0.00466 )	0.996	-1.41e-06 ( 0.000279 )	6.645e-05	++-	1	0.049063
cg11412468	2	84433405		0.0185	0.0195 ( 0.00825 )	0.00229	0.036 ( 0.0117 )	0.154	0.0259 ( 0.0181 )	6.617e-05	+++	1	0.049063
cg05453434	16	83371223	CDH13	0.00195	0.0292 ( 0.00939 )	0.0846	0.0377 ( 0.0218 )	0.0524	0.0116 ( 0.00592 )	6.616e-05	+++	1	0.049063
cg06194960	16	111362	RHBDF1	0.0113	0.008 ( 0.00315 )	0.011	0.0107 ( 0.00418 )	0.0706	0.0141 ( 0.00772 )	6.644e-05	+++	1	0.049063
cg17125585	1	68176471	GNG12	0.115	0.00678 ( 0.0043 )	3.13e-05	0.02 ( 0.00474 )	0.207	0.0000767 ( 0.0000605 )	6.692e-05	+++	1	0.0491023
cg12881453	6	33131745	COL11A2;COL11A2;COL11A2	0.00888	0.00215 ( 0.00082 )	0.000871	0.0118 ( 0.00351 )	0.569	0.00805 ( 0.0141 )	6.709e-05	+++	1	0.0491023
cg08437403	11	1669832	HCCA2	0.0258	0.011 ( 0.00491 )	0.00266	0.00984 ( 0.00325 )	0.0884	0.00245 ( 0.00143 )	6.705e-05	+++	1	0.0491023
cg16091981	1	17634543	PADI4	0.0217	0.000882 ( 0.000383 )	0.0107	0.00426 ( 0.00166 )	0.0276	0.000719 ( 0.000323 )	6.79e-05	+++	1	0.0494964
cg25149155	14	23775777	BCL2L2	0.00573	-0.00271 ( 0.000977 )	0.0155	-0.00478 ( 0.00197 )	0.12	-0.00056 ( 0.000358 )	6.822e-05	---	1	0.0494964
