# Supplementary material for: Computationally inferred cell-type specific epigenome-wide DNA methylation analysis unveils distinct methylation patterns among immune cells for HIV infection in three cohorts
Source: PLoS Pathog. 2024 Mar 11;20(3):e1012063. doi: 10.1371/journal.ppat.1012063 (PMC10957090; doi:10.1371/journal.ppat.1012063)
Supplement: S30 Table — (XLSX) [file ppat.1012063.s030.xlsx]

## Sheet: sTable 30
Supplemental Table 30		Inferred cell-type based hallmark pathways for HIV infection
Cell Type	ID	Description	GeneRatio	BgRatio	pvalue	p.adjust	qvalue	geneID	Count
CD4+ T	http://www.gsea-msigdb.org/gsea/msigdb/human/geneset/HALLMARK_ALLOGRAFT_REJECTION	HALLMARK_ALLOGRAFT_REJECTION	49/615	183/3948	4.76484e-05	0.00119121	0.00100312	BCAT1/BCL3/CCL13/CCL22/CCL5/CCR1/CCR2/CD3E/CD4/CD47/CD74/CD80/CD86/CD8A/CD8B/CD96/CRTAM/CSF1/ETS1/F2R/FAS/FASLG/GALNT1/HLA-A/HLA-DOA/HLA-DOB/HLA-DRA/HLA-E/HLA-G/IL12RB1/IL15/IL18RAP/IRF4/IRF8/KLRD1/LYN/MBL2/MMP9/NCK1/PRF1/PRKCB/PTPRC/STAB1/STAT1/STAT4/TAP1/TAP2/TAPBP/TNF	49
CD4+ T	http://www.gsea-msigdb.org/gsea/msigdb/human/geneset/HALLMARK_ESTROGEN_RESPONSE_EARLY	HALLMARK_ESTROGEN_RESPONSE_EARLY	49/615	183/3948	4.76484e-05	0.00119121	0.00100312	ABCA3/ADCY9/ALDH3B1/BCL11B/CALCR/CBFA2T3/CCND1/CD44/CELSR1/FAM102A/FARP1/FASN/GREB1/HES1/IGF1R/IGFBP4/KCNK15/KCNK5/KDM4B/KLK10/LRIG1/MYB/MYOF/NAV2/NBL1/NCOR2/OVOL2/PDZK1/PGR/RAPGEFL1/RARA/RPS6KA2/SCARB1/SCNN1A/SH3BP5/SIAH2/SLC16A1/SLC1A4/SLC2A1/SLC37A1/SLC9A3R1/SVIL/TFF1/TGIF2/THSD4/TMPRSS3/TSKU/TTC39A/WWC1	49
CD4+ T	http://www.gsea-msigdb.org/gsea/msigdb/human/geneset/HALLMARK_NOTCH_SIGNALING	HALLMARK_NOTCH_SIGNALING	12/615	32/3948	0.00204994	0.0341657	0.0287711	ARRB1/CCND1/DTX4/FBXW11/HES1/HEYL/LFNG/NOTCH1/NOTCH2/PPARD/PRKCA/TCF7L2	12
CD4+ T	http://www.gsea-msigdb.org/gsea/msigdb/human/geneset/HALLMARK_INTERFERON_GAMMA_RESPONSE	HALLMARK_INTERFERON_GAMMA_RESPONSE	43/615	188/3948	0.00452379	0.0517386	0.0435693	AUTS2/BPGM/CASP7/CCL5/CD74/CD86/CDKN1A/CIITA/EPSTI1/FAS/GBP6/HLA-A/HLA-B/HLA-G/IFI27/IFI30/IFI44L/IL15/IL18BP/IRF1/IRF2/IRF4/IRF8/LGALS3BP/LYSMD2/MTHFD2/NFKB1/NLRC5/PARP12/PDE4B/PFKP/PSMB8/PSMB9/PTGS2/STAT1/STAT4/TAP1/TAPBP/TNFSF10/TRIM14/TRIM26/VAMP5/XAF1	43
CD4+ T	http://www.gsea-msigdb.org/gsea/msigdb/human/geneset/HALLMARK_INFLAMMATORY_RESPONSE	HALLMARK_INFLAMMATORY_RESPONSE	43/615	190/3948	0.00553997	0.0517386	0.0435693	ACVR1B/C3AR1/CCL17/CCL22/CCL24/CCL5/CCR7/CCRL2/CD82/CDKN1A/CSF1/CX3CL1/DCBLD2/GNA15/IFITM1/IL15/IL18RAP/IL7R/IRF1/ITGA5/ITGB3/KLF6/LPAR1/LTA/LYN/MMP14/NFKB1/NOD2/OSM/PDE4B/PTGER2/PTGIR/PTPRE/RGS16/SGMS2/SLAMF1/SLC11A2/SLC1A2/SLC4A4/STAB1/TAPBP/TNFRSF9/TNFSF10	43
CD4+ T	http://www.gsea-msigdb.org/gsea/msigdb/human/geneset/HALLMARK_UV_RESPONSE_DN	HALLMARK_UV_RESPONSE_DN	32/615	133/3948	0.00620863	0.0517386	0.0435693	ANXA4/ATP2B4/COL1A1/DDAH1/GRK5/IGF1R/IGFBP5/ITGB3/KALRN/KCNMA1/LPAR1/MAGI2/MGLL/MGMT/NEK7/NFKB1/NOTCH2/PDGFRB/PDLIM5/PEX14/PIK3R3/PRDM2/PRKCA/PRKCE/PTPN21/SLC22A18/SMAD3/SMAD7/SYNJ2/TGFBR3/WDR37/ZMIZ1	32
CD4+ T	http://www.gsea-msigdb.org/gsea/msigdb/human/geneset/HALLMARK_TNFA_SIGNALING_VIA_NFKB	HALLMARK_TNFA_SIGNALING_VIA_NFKB	42/615	188/3948	0.00771417	0.0551012	0.046401	ATF3/BCL3/CCL5/CCND1/CCRL2/CD44/CD80/CDKN1A/CFLAR/CSF1/CSF2/EHD1/F2RL1/FJX1/FOSB/FOSL2/GFPT2/HES1/IER3/IL7R/IRF1/IRS2/KLF6/MSC/NFAT5/NFIL3/NFKB1/PDE4B/PDLIM5/PER1/PFKFB3/PTGS2/PTPRE/SERPINB2/SMAD3/TAP1/TGIF1/TNF/TNFAIP8/TNFRSF9/TNIP2/TRIB1	42
B	http://www.gsea-msigdb.org/gsea/msigdb/human/geneset/HALLMARK_ESTROGEN_RESPONSE_EARLY	HALLMARK_ESTROGEN_RESPONSE_EARLY	17/137	183/3948	0.000157423	0.00708402	0.00579978	ARL3/B4GALT1/BCL11B/CD44/CISH/DHRS3/FLNB/GREB1/HES1/KLK10/NBL1/PGR/RAPGEFL1/RARA/TMPRSS3/WWC1/XBP1	17
B	http://www.gsea-msigdb.org/gsea/msigdb/human/geneset/HALLMARK_ESTROGEN_RESPONSE_LATE	HALLMARK_ESTROGEN_RESPONSE_LATE	15/137	188/3948	0.00192076	0.0432171	0.0353824	ARL3/ATP2B4/CD44/CISH/FLNB/JAK1/KLK10/LSR/NBL1/PGR/RAPGEFL1/SGK1/TMPRSS3/UGDH/XBP1	15
NK	http://www.gsea-msigdb.org/gsea/msigdb/human/geneset/HALLMARK_IL2_STAT5_SIGNALING	HALLMARK_IL2_STAT5_SIGNALING	20/181	184/3948	0.000225	0.01082	0.009491	AHNAK/BATF3/CCND3/CD44/CD81/CTSZ/FURIN/GALM/GPX4/LTB/NFIL3/PLSCR1/RABGAP1L/RORA/SPRED2/TIAM1/TNFRSF1B/TNFRSF4/TRAF1/XBP1	20
NK	http://www.gsea-msigdb.org/gsea/msigdb/human/geneset/HALLMARK_ESTROGEN_RESPONSE_EARLY	HALLMARK_ESTROGEN_RESPONSE_EARLY	19/181	183/3948	0.000585	0.01405	0.012324	ABAT/ABLIM1/ARL3/BCL11B/CBFA2T3/CD44/DLC1/HES1/MAST4/PTGES/RARA/SH3BP5/SLC2A1/SULT2B1/TIAM1/TMPRSS3/TTC39A/WWC1/XBP1	19
NK	http://www.gsea-msigdb.org/gsea/msigdb/human/geneset/HALLMARK_APOPTOSIS	HALLMARK_APOPTOSIS	16/181	147/3948	0.000965	0.015442	0.013545	ANKH/BCL10/BCL2L2/BIK/CD2/CD44/CREBBP/CYLD/F2R/FASLG/GPX4/IL18/ISG20/LMNA/MGMT/RARA	16
NK	http://www.gsea-msigdb.org/gsea/msigdb/human/geneset/HALLMARK_ALLOGRAFT_REJECTION	HALLMARK_ALLOGRAFT_REJECTION	18/181	183/3948	0.001543	0.018515	0.016242	ABI1/AKT1/BCAT1/BCL10/CCND3/CD2/CD247/CD74/CD80/ETS1/F2R/FASLG/IL18/LCK/LTB/LYN/PRKCB/STAT4	18
Monocyte	http://www.gsea-msigdb.org/gsea/msigdb/human/geneset/HALLMARK_INFLAMMATORY_RESPONSE	HALLMARK_INFLAMMATORY_RESPONSE	14/138	190/3948	0.00598197	0.201916	0.189933	CCL24/CCR7/GNA15/IRF7/LCK/LTA/LY6E/LYN/OSMR/PDE4B/PTPRE/SLAMF1/SLC1A2/TNFSF10	14
Monocyte	http://www.gsea-msigdb.org/gsea/msigdb/human/geneset/HALLMARK_PANCREAS_BETA_CELLS	HALLMARK_PANCREAS_BETA_CELLS	5/138	37/3948	0.00859219	0.201916	0.189933	GCK/HNF1A/LMO2/PCSK2/SYT13	5
Monocyte	http://www.gsea-msigdb.org/gsea/msigdb/human/geneset/HALLMARK_HEDGEHOG_SIGNALING	HALLMARK_HEDGEHOG_SIGNALING	4/138	32/3948	0.0240466	0.310012	0.291613	LDB1/NRCAM/RTN1/SHH	4
Monocyte	http://www.gsea-msigdb.org/gsea/msigdb/human/geneset/HALLMARK_EPITHELIAL_MESENCHYMAL_TRANSITION	HALLMARK_EPITHELIAL_MESENCHYMAL_TRANSITION	12/138	185/3948	0.026964	0.310012	0.291613	CALD1/CD44/COL1A1/COL6A3/DST/FBLN2/FGF2/IL32/LRP1/MEST/SLIT3/TGFBR3	12
Monocyte	http://www.gsea-msigdb.org/gsea/msigdb/human/geneset/HALLMARK_INTERFERON_ALPHA_RESPONSE	HALLMARK_INTERFERON_ALPHA_RESPONSE	7/138	88/3948	0.03298	0.310012	0.291613	IFI44L/IL7/IRF7/LY6E/PSMB8/TRIM26/TXNIP	7
